# Supplementary material for: Comparative analysis of genome-scale, base-resolution DNA methylation profiles across 580 animal species
Source: Nat Commun. 2023 Jan 16;14:232. doi: 10.1038/s41467-022-34828-y (PMC9842680; doi:10.1038/s41467-022-34828-y)
Supplement: Supplementary file 4 — Supplementary Data [file 41467_2022_34828_MOESM4_ESM.xlsx]

## Sheet: Supplementary Data 1
Common name	NCBI scientific name	Taxonomic group	Tissue	Individual	Sample ID	Species abbreviation	Total reads	Mapped reads	Alignment rate (%)	Average CpG methylation (%)	Covered CpGs	Mean CpG overlap	Mean CpG overlap (%)	Average CpH methylation (%)	Covered CpHs	Average PDR	PDR sites	Conversion rate (%, non-CpGs)	Conversion rate (%, unmethylated spike-in)	Conversion rate (%, methylated spike-in)	CGG reads (%)	TGG reads (%)	CGA reads (%)	TGA reads (%)	Adenines (%)	Thymines (%)	Cytosines (%)	Guanines (%)	Ns(%)	Prefragmentation (%)	PCR enrichment cycles	Contamination rate	Lowest common rank with BLAST hit	BLAST hit	Species confirmation
Stalked sea squirt	Boltenia ovifera	Invertebrata	Pharynx	1	SSS_1_P	SSS	29606092	27123091	91.61	28.55	1451776	851652	58.66	1.42	2986126	0.09	465056	99.07	98.79	1.46	8.33	43	8.45	36.97	32.13	45.95	0.93	20.98	0.02	3.25	13	0.02	class	Ciona intestinalis	pass
Stalked sea squirt	Boltenia ovifera	Invertebrata	Pharynx	2	SSS_2_P	SSS	13697008	12432099	90.77	20.89	648654	529294	81.6	1.33	1448418	0.11	225584	98.63	98.68	1.41	15.31	74.42	0.99	4.51	29.99	44.96	1.1	23.94	0.01	4.77	11	0.02	phylum	Danio rerio	pass
Stalked sea squirt	Boltenia ovifera	Invertebrata	Pharynx	3	SSS_3_P	SSS	72269056	64457517	89.19	20.12	2219976	902769	40.67	1.29	5251158	0.04	711823	99.11	99.19	1.14	2.7	14.47	11.76	69.28	34.04	46.31	0.83	18.81	0.01	1.79	12	0.01	order	Styela plicata	pass
Cactus sea squirt	Boltenia echinata	Invertebrata	Whole_organism	1	CSS_1_W	CSS	15815191	14751373	93.27	32.17	1084682	569386	52.49	1.92	2124812	0.1	397672	98.53	98.87	1.53	21.76	60.96	3.75	9.06	30.62	45.31	1.71	22.35	0.01	4.47	11	0.02	order	Styela plicata	pass
Cactus sea squirt	Boltenia echinata	Invertebrata	Whole_organism	2	CSS_2_W	CSS	31533530	26971931	85.53	24.9	1520859	559246	36.77	1.3	3393112	0.06	550855	99.03	98.79	1.37	3.14	13.14	18.05	64.62	33.43	45.98	1.17	19.41	0.01	1.05	11	0.01	class	Ciona intestinalis	pass
Cactus sea squirt	Boltenia echinata	Invertebrata	Tissue	3	CSS_3_TI	CSS	9825163	9205085	93.69	26.34	338762	286322	84.52	1.1	686525	0.12	129368	98.94	99.45	1.49	22.3	67.59	1.65	4.28	30.88	45.03	1.48	22.6	0.02	4.17	13	0.02	order	Styela plicata	pass
Sea peach	Halocynthia pyriformis	Invertebrata	Siphon	1	SEP_1_SI	SEP	35372652	26349960	74.49	27.83	846428	224857	26.57	1.31	1722966	0.06	391260	98.63	98.7	1.4	3.02	16.65	15.92	54.95	31.09	46.44	1.17	21.29	0.01	9.46	12	0.02	class	Ciona intestinalis	pass
Sea peach	Halocynthia pyriformis	Invertebrata	Pharynx	1	SEP_1_P	SEP	19580176	16736288	85.48	52.13	501144	232032	46.3	2.64	781527	0.1	185879	98.74	99.32	1.49	25.03	55.14	1.55	3.37	30.52	45.59	1.65	22.23	0.02	14.92	13	0.02	phylum	Potamotrygon hystrix	pass
Sea peach	Halocynthia pyriformis	Invertebrata	Pharynx	2	SEP_2_P	SEP	24190190	21958518	90.77	36.09	284902	198997	69.85	1.38	561937	0.12	112522	98.02	99.2	1.46	28.02	60.04	0.66	2.19	30.48	45.19	2.01	22.31	0.01	9.09	13	0.03	phylum	Gorilla gorilla	pass
Stalked tunicate	Styela montereyensis	Invertebrata	Pharynx	1	STT_1_P	STT	30652176	29185507	95.22	39.96	954668	429222	44.96	3.02	1611801	0.07	389444	99.02	100	1.45	14.42	75.02	1.03	2.11	30.73	48	2.27	18.98	0.01	7.41	13	0.07	below3_kingdom	Pteraster militaris	pass
Stalked tunicate	Styela montereyensis	Invertebrata	Pharynx	2	STT_2_P	STT	26040867	22669298	87.05	27.71	538166	409063	76.01	1.68	1001443	0.15	214317	99.01	98.6	1.52	11.16	78	1.07	2.77	31.28	51.98	0.9	15.83	0.01	7	12	0.01	genus	Styela plicata	pass
Stalked tunicate	Styela montereyensis	Invertebrata	Pharynx	3	STT_3_P	STT	28365494	24415324	86.07	29.51	538010	410038	76.21	1.75	1012126	0.14	215677	98.98	99.16	1.5	10.85	77.8	0.76	1.7	31.31	52.62	0.84	15.21	0.01	8.89	12	0.01	phylum	Mus musculus	pass
Golden star tunicate	Botryllus schlosseri	Invertebrata	Zooids	1	GST_1_Z	GST	18852892	15365404	81.5	40.46	1171156	N/A	N/A	3.53	1651445	0.07	612915	98.19	98.96	1.52	16.52	59.99	1.22	4.23	29.47	44.01	3.47	23.03	0.02	18.04	13	0.09	species	Botryllus schlosseri	pass
Sea grape sea squirt	Molgula citrina	Invertebrata	Tissue	1	SGS_1_TI	SGS	14373862	13206173	91.88	16.33	962487	830468	86.28	1.19	1849886	0.08	566413	99.05	98.86	1.62	19.95	73.09	0.43	1.46	28.2	45.89	1.5	24.4	0.01	5.07	14	0.02	phylum	Homo sapiens	pass
Sea grape sea squirt	Molgula citrina	Invertebrata	Pharynx	1	SGS_1_P	SGS	20761195	19457508	93.72	16.8	1013408	858067	84.67	1.24	1944567	0.07	593668	99.06	98.91	1.35	21.95	74.43	0.26	0.94	28.16	45.89	1.48	24.46	0.01	2.43	14	0.02	phylum	Danio rerio	pass
Sea grape sea squirt	Molgula citrina	Invertebrata	Pharynx	2	SGS_2_P	SGS	29738584	25334731	85.19	17.6	1619406	958857	59.21	1.3	3160641	0.05	922141	99.1	98.75	1.61	16	59.73	5.1	17.96	28.11	46.38	1.32	24.18	0.01	1.21	14	0.02	phylum	Carassius auratus	pass
Sea grape sea squirt	Molgula citrina	Invertebrata	Tissue	2	SGS_2_TI	SGS	25908656	24460105	94.41	16.4	1102316	890596	80.79	1.18	2139000	0.07	645810	99.14	98.75	1.56	21.49	74.64	0.33	1.19	28.14	46	1.37	24.48	0.01	2.35	14	0.02	class	Perophora sagamiensis	pass
Sea vase sea squirt	Ciona intestinalis	Invertebrata	Pharynx	1	SVS_1_P	SVS	9182400	6748291	73.49	31.64	306009	179860	58.78	1.59	500426	0.17	164797	98.94	99.08	1.45	25.22	45.83	7.95	16.5	29.47	45.67	1.98	22.87	0.01	4.49	15	0.03	species	Ciona intestinalis	pass
Sea vase sea squirt	Ciona intestinalis	Invertebrata	Siphon	2	SVS_2_SI	SVS	78056357	73611211	94.31	28.5	465177	218564	46.99	1.45	859432	0.12	252435	99.22	98.94	1.47	36.92	59.46	0.33	0.87	28.43	44.85	2.25	24.46	0.01	2.41	15	0.05	species	Ciona intestinalis	pass
Sea vase sea squirt	Ciona intestinalis	Invertebrata	Pharynx	3	SVS_3_P	SVS	11706548	10597867	90.53	30.19	261856	179715	68.63	1.43	445625	0.18	146394	98.96	98.31	1.54	37.05	56.8	0.58	1.31	28.93	44.75	2.24	24.06	0.01	4.27	15	0.05	species	Ciona intestinalis	pass
Sea vase sea squirt	Ciona intestinalis	Invertebrata	Heart	4	SVS_4_H	SVS	7732268	6909337	89.36	29.12	236615	170466	72.04	1.37	404016	0.19	132705	98.53	99.02	1.45	30.34	59.99	1.55	3.38	28.95	45.36	2.03	23.65	0.01	4.75	15	0.05	species	Ciona intestinalis	pass
Sea vase sea squirt	Ciona intestinalis	Invertebrata	Pharynx	4	SVS_4_P	SVS	8520221	7365373	86.45	29.17	265126	183081	69.05	1.51	441908	0.19	144327	98.83	99.26	1.44	32.74	57.31	0.7	1.86	28.42	45.18	2.23	24.16	0.01	7.39	15	0.05	species	Ciona intestinalis	pass
Sea vase sea squirt	Ciona intestinalis	Invertebrata	Pharynx	5	SVS_5_P	SVS	17158193	14907135	86.88	29.54	304217	192341	63.23	1.65	506966	0.17	162968	98.84	98.61	1.46	33.35	59.52	0.33	0.99	28.93	45.55	1.93	23.57	0.01	5.81	15	0.03	species	Ciona intestinalis	pass
Rough sea Squirt	Ascidiella aspersa	Invertebrata	Endostyle	1	RSS_1_EN	RSS	45296742	42195152	93.15	26.74	791122	554016	70.03	2.33	1209267	0.04	415252	99.22	99.21	1.3	13.31	81.61	0.21	1.64	29.74	46.69	0.8	22.75	0.02	3.23	13	0.02	phylum	Danio rerio	pass
Rough sea Squirt	Ascidiella aspersa	Invertebrata	Tentacle	1	RSS_1_T	RSS	25797620	22985764	89.1	10.81	574938	554016	96.36	1.28	1063725	0.04	326470	98.89	98.81	1.41	13.42	78.8	0.19	1.44	29.94	46.48	1.02	22.54	0.01	6.15	12	0.01	order	Ciona intestinalis	pass
Orange tunicate	Ecteinascidia turbinata	Invertebrata	Whole_organism	1	ORT_1_W	ORT	30391259	20212830	66.51	25.07	962835	567678	58.96	3.31	1675173	0.07	452566	99.24	99.71	1.57	10.95	55.79	0.96	5.8	28.86	47.5	1.01	22.62	0.01	26.5	15	0.01	species	Ecteinascidia turbinata	pass
Orange tunicate	Ecteinascidia turbinata	Invertebrata	Whole_organism	2	ORT_2_W	ORT	69302276	34324741	49.53	14.45	773739	567678	73.37	1.24	1521503	0.08	377715	99.26	99.4	1.7	7.63	45.86	1.59	11.28	29.47	47.16	0.84	22.52	0.01	33.64	15	0.01	order	Ciona intestinalis	pass
Painted tunicate	Clavelina picta	Invertebrata	Gills	2	PAT_2_G	PAT	26847808	23854657	88.85	33.61	1814741	N/A	N/A	1.72	3441383	0.04	535136	98.93	99.15	1.28	7.34	18.22	19.08	49.63	32.99	46.07	1.27	19.6	0.06	5.73	10	0.01	below2_kingdom	Bathydrilus rohdei	pass
Florida lancelet	Branchiostoma floridae	Invertebrata	Head	1	FLA_1_HE	FLA	14382657	13236068	92.03	31.94	1757355	1.07515e+06	61.18	1.86	3256595	0.05	866667	98.98	99.47	1.54	23.32	65.38	0.63	1.77	28.91	43.51	3.04	24.52	0.01	8.9	10	0.07	species	Branchiostoma floridae	pass
Florida lancelet	Branchiostoma floridae	Invertebrata	Muscle	1	FLA_1_M	FLA	15010608	12937775	86.19	26.51	1600909	1081581	67.56	1.11	3191196	0.05	802582	99.08	99.14	1.71	20.98	62.64	1.34	3.63	27.71	44.16	3.31	24.83	0.01	11.4	9	0.09	species	Branchiostoma floridae	pass
Florida lancelet	Branchiostoma floridae	Invertebrata	Whole_organism	3	FLA_3_W	FLA	15803827	10413931	65.89	26.23	762887	660512	86.58	1.38	1385629	0.13	406181	98.66	99.29	1.62	23.52	60.72	0.61	1.76	27.8	46.7	1.68	23.81	0.01	13.4	12	0.01	species	Branchiostoma floridae	pass
Sea cucumber	Holothuria	Invertebrata	Tentacle	1	SEC_1_T	SEC	26545493	22498255	84.75	21.36	3455586	2339835	67.71	1.47	7990001	0.05	991846	99	99.28	1.58	7.18	30.36	9.77	47.57	31.75	45.73	0.92	21.54	0.06	5.12	10	0.01	below3_kingdom	Cyprinus carpio	pass
Sea cucumber	Holothuria	Invertebrata	Tentacle	2	SEC_2_T	SEC	33357432	26242003	78.67	17.74	3046196	2381792	78.19	1.43	7287983	0.05	846605	98.99	99.21	1.42	5.46	24.89	10.63	57.4	31.64	46.2	0.9	21.24	0.02	1.62	8	0.01	below3_kingdom	Danio rerio	pass
Sea cucumber	Holothuria	Invertebrata	Tentacle	3	SEC_3_T	SEC	25587677	20003010	78.17	17.56	2569697	2196833	85.49	1.28	6102899	0.07	726118	99.01	99.07	1.35	5.94	25.84	10.22	52.86	31.81	46.01	0.85	21.27	0.06	5.14	10	0.01	below3_kingdom	Homo sapiens	pass
Black sea cucumber	Holothuria atra	Invertebrata	Tentacle	1	BLS_1_T	BLS	17428576	15304913	87.82	23.47	815889	460290	56.42	1.49	1889092	0.08	276457	99.1	99.02	1.16	18.13	73.1	0.73	3.12	29.58	45.49	1.22	23.71	0.01	4.91	13	0.01	below3_kingdom	Cricetulus griseus	pass
Black sea cucumber	Holothuria atra	Invertebrata	Tentacle	2	BLS_2_T	BLS	20277891	15256721	75.24	19.23	547439	422246	77.13	1.09	1310361	0.11	191538	99.09	99.21	1.72	16.73	69.19	2.04	7.77	29.85	45.4	1.24	23.5	0.01	4.27	13	0.01	below2_kingdom	Echinostoma caproni	pass
Black sea cucumber	Holothuria atra	Invertebrata	Tentacle	3	BLS_3_T	BLS	21516520	16339381	75.94	18.23	714605	485588	67.95	1.11	1768506	0.08	249378	99.12	99.01	1.44	18.12	73	0.88	3.57	29.57	45.57	1.12	23.74	0.01	4.44	12	0.01	genus	Holothuria forskali	pass
Ashy sea cucumber	Holothuria cinerascens	Invertebrata	Tentacle	1	ASC_1_T	ASC	16847542	11477568	68.13	31.2	887440	259785	29.27	1.97	1917562	0.08	295476	98.79	99.19	1.49	13.3	51.7	3.25	9.91	28.9	47.31	1.14	22.65	0.01	21.84	13	0.01	below3_kingdom	Cyprinus carpio	pass
Ashy sea cucumber	Holothuria cinerascens	Invertebrata	Tentacle	2	ASC_2_T	ASC	15001492	8165560	54.43	24.35	324472	259785	80.06	1.39	730718	0.15	117435	98.94	98.63	1.76	12.03	46.71	7.77	29.87	30.51	46.14	1.12	22.22	0.01	3.61	13	0.01	order	Apostichopus japonicus	pass
Greenfish sea cucumber	Stichopus chloronotus	Invertebrata	Tentacle	1	GFS_1_T	GFS	8933731	7789407	87.19	41.62	614996	472813	76.88	2.18	1209686	0.11	188808	95.82	99.04	1.44	24	58.28	2.29	5.46	29.72	44.89	2.35	23.03	0.01	9.98	13	0.02	family	Apostichopus japonicus	pass
Greenfish sea cucumber	Stichopus chloronotus	Invertebrata	Tentacle	2	GFS_2_T	GFS	23156729	15965651	68.95	34.64	850025	472813	55.62	1.77	1906779	0.07	279393	97.55	98.95	1.48	16.63	38.21	12.11	28.33	31.02	44.77	1.84	22.35	0.02	4.72	14	0.01	family	Apostichopus japonicus	pass
Warty sea cucumber	Apostichopus parvimensis	Invertebrata	Dermal_tissue	1	WSC_1_DT	WSC	28390532	25249535	88.94	44.05	2906889	1.52108e+06	52.33	1.72	5626421	0.06	826106	98.86	99.03	1.53	13.22	25.64	16.51	37.99	32.04	44.98	1.43	21.49	0.06	6.64	10	0.01	genus	Apostichopus japonicus	pass
Warty sea cucumber	Apostichopus parvimensis	Invertebrata	Dermal_tissue	2	WSC_2_DT	WSC	18409148	15084661	81.94	40.82	1718472	1357399	78.99	1.55	3264034	0.12	514310	98.7	99.12	1.43	20.5	39.72	9.99	22.7	31.4	44.69	1.53	22.31	0.06	7.09	10	0.01	genus	Apostichopus japonicus	pass
Warty sea cucumber	Apostichopus parvimensis	Invertebrata	Dermal_tissue	3	WSC_3_DT	WSC	16242685	13037383	80.27	40.45	1793165	1.39933e+06	78.04	1.58	3453645	0.12	545219	98.59	99.07	1.48	14.94	28.33	14.45	32.8	31.76	44.67	1.66	21.85	0.06	9.49	10	0.01	genus	Apostichopus japonicus	pass
Orange sea cucmber	Cucumaria frondosa	Invertebrata	Tube_feet	1	OSC_1_TF	OSC	10696436	8411616	78.64	34.65	967493	607094	62.75	1.03	1891658	0.13	469296	98.98	99.08	1.35	30.93	61.09	1.42	2.84	27.48	44.16	2.25	26.1	0.01	3.71	13	0.02	genus	Cucumaria salma	pass
Orange sea cucmber	Cucumaria frondosa	Invertebrata	Tentacle	1	OSC_1_T	OSC	25670527	19071718	74.29	33.02	1190853	695082	58.37	1.18	2409125	0.11	578977	98.64	99.25	1.49	27.88	59.13	0.62	2.1	26.9	45.36	2.09	25.64	0.01	10.28	15	0.01	genus	Cucumaria salma	pass
Orange sea cucmber	Cucumaria frondosa	Invertebrata	Tube_feet	2	OSC_2_TF	OSC	20244562	14559418	71.92	34	1863512	876295	47.02	1.22	3893990	0.07	875382	99.03	99.14	1.43	26.69	51.03	5.8	10.89	28.28	44.45	2.04	25.17	0.06	5.6	10	0.01	genus	Cucumaria salma	pass
Orange sea cucmber	Cucumaria frondosa	Invertebrata	Tentacle	2	OSC_2_T	OSC	16391415	13131031	80.11	33.74	1080864	639450	59.16	0.94	2211401	0.13	519988	98.99	99.01	1.44	32.15	57.74	2.12	4.17	27.83	44.01	2.18	25.97	0.01	3.82	13	0.01	genus	Cucumaria salma	pass
Orange sea cucmber	Cucumaria frondosa	Invertebrata	Tube_feet	3	OSC_3_TF	OSC	11032007	8238485	74.68	32.54	1105198	681230	61.64	0.99	2197685	0.12	533269	98.77	99.16	1.53	28.12	61.52	2.39	5.45	27.96	44.13	1.96	25.94	0.01	2.51	12	0.01	genus	Cucumaria miniata	pass
Orange sea cucmber	Cucumaria frondosa	Invertebrata	Tentacle	3	OSC_3_T	OSC	14236860	11180780	78.53	36.46	771650	519961	67.38	1.04	1488116	0.16	374691	98.86	99.09	1.35	34.34	58.95	1.09	2.31	28.03	43.6	2.28	26.08	0.01	3.31	13	0.01	species	Cucumaria frondosa	pass
Striped sea cucumber	Thyonella gemmata	Invertebrata	Muscle	1	SCC_1_M	SCC	10358776	7763866	74.95	28.94	760532	493736	64.92	0.88	1665515	0.14	365555	99.2	99.25	1.52	31.64	64.01	0.54	1.67	28	43.59	1.98	26.42	0.01	2.13	13	0.01	family	Cucumaria frondosa	pass
Striped sea cucumber	Thyonella gemmata	Invertebrata	Tube_feet	1	SCC_1_TF	SCC	25601414	18265331	71.35	30.08	961826	551635	57.35	1.01	2107885	0.13	464134	99.21	99.06	1.23	28.81	57.73	3.36	8.34	27.43	44.64	1.9	26.01	0.01	1.76	15	0.01	below3_kingdom	Cyprinus carpio	pass
Striped sea cucumber	Thyonella gemmata	Invertebrata	Mesentary	1	SCC_1_ME	SCC	15861647	12547839	79.11	40.23	1215612	478932	39.4	2.05	2193720	0.11	524576	98.85	99.24	1.55	21.2	47.74	7.03	19.27	28.43	44.8	1.85	24.91	0.01	4.76	13	0.01	family	Cucumaria salma	pass
Purple sea urchin	Strongylocentrotus purpuratus	Invertebrata	Gonad	2	PSU_2_GO	PSU	33099520	27105393	81.89	36.77	703651	484730	68.89	1.81	1498874	0.14	262824	98.72	99.07	1.43	39.01	52.51	0.57	1.98	29.26	45.9	1.89	22.94	0.01	5.93	12	0.01	species	Strongylocentrotus purpuratus	pass
Purple sea urchin	Strongylocentrotus purpuratus	Invertebrata	Gonad	3	PSU_3_GO	PSU	23966791	18283154	76.29	34.41	596812	453851	76.05	1.63	1295916	0.16	228267	98.06	99.08	1.45	32.68	57.15	0.44	2.04	28.89	46.25	1.8	23.04	0.02	7.68	14	0.01	species	Strongylocentrotus purpuratus	pass
Purple sea urchin	Strongylocentrotus purpuratus	Invertebrata	Gonad	1	PSU_1_GO	PSU	40491605	37067192	91.54	48.89	1396561	494402	35.4	2.69	2738453	0.09	497743	98.97	100	1.56	34.24	46.67	2.83	5.99	29.4	44.25	3.21	23.12	0.02	10.27	14	0.07	species	Strongylocentrotus purpuratus	pass
Green sea urchin	Strongylocentrotus droebachiensis	Invertebrata	Tube_feet	1	GSU_1_TF	GSU	13422959	10621189	79.13	32.46	610367	455367	74.61	1	1499586	0.11	232638	99.02	99.15	1.44	30.57	53	0.48	2.19	29.12	45.83	1.85	23.19	0.01	13.77	13	0.02	genus	Strongylocentrotus purpuratus	pass
Green sea urchin	Strongylocentrotus droebachiensis	Invertebrata	Esophagus	1	GSU_1_E	GSU	22625366	20274232	89.61	33.21	809699	528607	65.28	1.12	1993615	0.07	307287	98.96	99.17	1.52	32.24	58.35	0.53	1.96	29.91	44.76	1.81	23.45	0.06	6.93	10	0.01	genus	Strongylocentrotus purpuratus	pass
Green sea urchin	Strongylocentrotus droebachiensis	Invertebrata	Tube_feet	2	GSU_2_TF	GSU	22482776	16753700	74.52	36.45	592553	437451	73.82	1.4	1339458	0.11	225332	98.89	99.17	1.46	29.57	53.14	0.34	1.76	29.58	45.76	1.79	22.86	0.01	15.19	12	0.02	genus	Strongylocentrotus purpuratus	pass
Green sea urchin	Strongylocentrotus droebachiensis	Invertebrata	Tube_feet	3	GSU_3_TF	GSU	28195536	19782826	70.16	38.18	695621	464577	66.79	1.6	1476428	0.1	258008	98.87	99.07	1.56	26.37	50.34	3.9	11.33	29.97	45.31	1.69	23.03	0.01	8.06	12	0.01	genus	Strongylocentrotus purpuratus	pass
Variegated sea urchin	Lytechinus variegatus	Invertebrata	Gonad	1	VSU_1_GO	VSU	17630707	15211546	86.28	38.17	577212	439446	76.13	1.18	1267166	0.14	211992	98.09	99.1	1.48	33.71	56.14	0.9	2.28	30.82	44.79	1.96	22.42	0.01	6.97	13	0.01	species	Lytechinus variegatus	pass
Variegated sea urchin	Lytechinus variegatus	Invertebrata	Coelom	1	VSU_1_C	VSU	30469832	28014381	91.94	51.24	980145	470759	48.03	2.28	1731861	0.08	353490	98.98	99.17	1.47	36.56	55.74	0.9	2.29	30.71	44.65	1.97	22.66	0.01	4.51	13	0.01	superorder	Strongylocentrotus purpuratus	pass
Variegated sea urchin	Lytechinus variegatus	Invertebrata	Tube_feet	2	VSU_2_TF	VSU	29463550	19745586	67.02	41.45	507478	371320	73.17	2.04	1003972	0.16	187596	98.32	98.92	1.72	31.2	46.42	1.44	3.37	30.52	46.84	1.88	20.75	0.01	17.56	13	0.02	species	Lytechinus variegatus	pass
Common sandollar	Echinarachnius parma	Invertebrata	Aboral_tissue	1	CSD_1_AT	CSD	22892838	17747390	77.52	42.95	704623	516041	73.24	1.83	1280302	0.17	318579	98.75	99.12	1.5	33.95	47.98	0.47	2.31	30.09	45.01	2.33	22.56	0.01	15.28	13	0.02	subclass	Strongylocentrotus purpuratus	pass
Common sandollar	Echinarachnius parma	Invertebrata	Esophagus	1	CSD_1_E	CSD	35895150	31746861	88.44	42.1	979440	655861	66.96	1.82	1786156	0.12	442664	98.62	99.05	1.4	37.04	56.55	0.85	2.97	29.58	44.61	2.26	23.54	0.01	2.59	12	0.01	subclass	Strongylocentrotus purpuratus	pass
Common sandollar	Echinarachnius parma	Invertebrata	Aboral_tissue	2	CSD_2_AT	CSD	26703512	22236244	83.27	39.33	1205688	727012	60.3	1.41	2557579	0.09	550151	99.02	99.17	1.41	33.56	50.78	0.5	2.29	30.09	44.44	2.2	23.21	0.06	12.87	10	0.01	subclass	Strongylocentrotus purpuratus	pass
Common sandollar	Echinarachnius parma	Invertebrata	Esophagus	2	CSD_2_E	CSD	19589932	17590585	89.79	38.07	974581	646542	66.34	1.27	2086540	0.12	443238	98.33	98.93	1.47	36.1	54.28	0.74	2.2	28.99	44.52	2.6	23.85	0.05	6.68	13	0.02	subclass	Strongylocentrotus purpuratus	pass
Common sandollar	Echinarachnius parma	Invertebrata	Aboral_tissue	3	CSD_3_AT	CSD	35891291	29662837	82.65	42.45	931570	641997	68.92	1.76	1702509	0.13	424872	99.02	99.34	1.53	37.06	52.2	0.55	2.01	29.45	44.52	2.36	23.66	0.01	8.18	13	0.01	subclass	Strongylocentrotus purpuratus	pass
Common sandollar	Echinarachnius parma	Invertebrata	Esophagus	3	CSD_3_E	CSD	29608913	26501716	89.51	41.29	858351	611812	71.28	1.72	1561061	0.14	387390	98.75	99.24	1.42	35.5	59.83	0.46	1.87	29.59	44.66	2.18	23.56	0.01	2.35	13	0.01	subclass	Strongylocentrotus purpuratus	pass
Elegant seastar	Fromia	Invertebrata	Arm	1	ESS_1_AR	ESS	22390102	20689086	92.4	54.56	752992	425652	56.53	1.94	1376456	0.11	304939	99.02	98.75	1.45	34.34	58.79	0.41	0.75	28.02	45.27	1.98	24.72	0.01	5.7	13	0.01	below2_kingdom	Mytilus californianus	pass
Elegant seastar	Fromia	Invertebrata	Arm	2	ESS_2_AR	ESS	20667084	16832666	81.45	46.44	565420	425652	75.28	1.38	1136627	0.12	252299	99.03	99.19	1.49	32.37	60.92	0.49	0.98	27.01	45.75	1.89	25.34	0.01	5.24	12	0.01	class	Asterias forbesi	pass
Indian seastar	Fromia indica	Invertebrata	Arm	1	ISS_1_AR	ISS	33786070	30328760	89.77	36.04	1231461	6531	0.53	1.59	2801327	0.08	386378	98.9	98.89	1.53	27.17	66.52	0.32	1.25	30.05	45.31	1.56	23.07	0.01	4.73	13	0.01	class	Aphelasterias japonica	pass
Indian seastar	Fromia indica	Invertebrata	Arm	2	ISS_2_AR	ISS	21858195	15997526	73.19	67.85	254530	6531	2.57	10.9	128311	0.04	86506	97.78	98.45	1.32	40.95	54.52	0.52	0.89	29.14	44.36	2.2	24.29	0.01	3.12	12	0.01	kingdom	Halichondria japonica	pass
Sea star	Nardoa novaecaledoniae	Invertebrata	Tube_feet	1	SES_1_TF	SES	13564130	12146454	89.55	47.69	988288	646970	65.46	1.91	1617911	0.11	463772	98.8	99.25	1.49	38.91	55.8	0.51	1.13	27.87	44.8	2.33	24.99	0.01	3.65	13	0.01	below3_kingdom	Cyprinus carpio	pass
Sea star	Nardoa novaecaledoniae	Invertebrata	Arm	2	SES_2_AR	SES	16038423	12305381	76.72	38.99	835262	654578	78.37	1.18	1605681	0.13	414989	98.91	99.16	1.44	34.15	51.85	0.59	1.65	27.86	44.91	2.28	24.94	0.01	11.77	13	0.01	below2_kingdom	Drosophila melanogaster	pass
Sea star	Nardoa novaecaledoniae	Invertebrata	Arm	3	SES_3_AR	SES	27703997	21076639	76.08	39.06	1224521	746215	60.94	1.44	2526629	0.08	599931	98.99	99.12	1.71	34.2	51.1	0.4	1.2	27.41	45.97	2.11	24.51	0.01	13.1	11	0.01	below3_kingdom	Homo sapiens	pass
Bat star	Patiria miniata	Invertebrata	Tube_feet	2	BST_2_TF	BST	16931451	14231504	84.05	42.39	857894	646579	75.37	1.12	1660712	0.18	417470	99.06	98.98	1.39	44.07	50.54	0.6	1.3	29.18	44.2	2.37	24.23	0.02	3.49	13	0	species	Patiria miniata	pass
Bat star	Patiria miniata	Invertebrata	Tube_feet	3	BST_3_TF	BST	14679940	11735899	79.95	41.64	879943	657303	74.7	1.17	1722300	0.19	430617	99	99.44	1.38	41.46	48.55	0.57	1.37	28.73	44.81	2.35	24.1	0.02	8.04	13	0.01	superorder	Astropecten polyacanthus	pass
Bat star	Patiria miniata	Invertebrata	Tube_feet	1	BST_1_TF	BST	25744665	23408018	90.92	52.1	3518856	770990	21.91	1.91	6651921	0.06	1437515	98.89	98.85	1.5	33.02	42.33	4.74	5.63	29.26	42.5	4.32	23.91	0.01	14.27	11	0.1	genus	Patiria pectinifera	pass
Pink sea star	Pisaster brevispinus	Invertebrata	Tube_feet	1	PSS_1_TF	PSS	20467415	17665160	86.31	47.33	783584	477744	60.97	1.66	1593018	0.09	278535	99.09	98.83	1.53	28.56	59.85	0.27	0.81	29.27	45.93	1.54	23.24	0.02	10.52	13	0.01	below3_kingdom	Oreochromis niloticus	pass
Pink sea star	Pisaster brevispinus	Invertebrata	Tube_feet	2	PSS_2_TF	PSS	13534354	11839597	87.48	37.13	522973	449204	85.89	1	1193568	0.13	196230	99.03	99.12	1.48	31.64	62.64	0.23	0.61	29.43	45.47	1.63	23.45	0.02	4.88	13	0.01	family	Coscinasterias muricata	pass
Pink sea star	Pisaster brevispinus	Invertebrata	Tube_feet	3	PSS_3_TF	PSS	31451074	27733688	88.18	38.15	599399	479044	79.92	1.11	1353180	0.11	223756	99.09	99.33	1.49	30.22	63.89	0.47	0.85	29.53	45.36	1.57	23.52	0.02	4.57	13	0.01	below3_kingdom	Ipnops sp. MPD-2008	pass
Giant knobby star	Pisaster giganteus	Invertebrata	Tube_feet	1	GKS_1_TF	GKS	13165778	12481902	94.81	42.79	613001	410418	66.95	1.31	1320518	0.11	223276	99.24	99.91	1.17	31.5	64.4	0.59	1.09	29.94	45.04	1.59	23.41	0.02	2.42	13	0.01	below2_kingdom	Planocera reticulata	pass
Giant knobby star	Pisaster giganteus	Invertebrata	Tube_feet	2	GKS_2_TF	GKS	19691081	17662362	89.7	37.01	539370	428098	79.37	0.99	1252231	0.11	204823	99.23	99.3	1.29	33.56	62.37	0.37	0.78	29.82	45.14	1.6	23.43	0.02	2.91	13	0	below2_kingdom	Planocera reticulata	pass
Giant knobby star	Pisaster giganteus	Invertebrata	Tube_feet	3	GKS_3_TF	GKS	20069289	17127487	85.34	37.58	579418	430722	74.34	1.17	1303762	0.11	214734	99.12	98.81	1.58	29.4	61.58	2.23	3.57	29.91	45.43	1.63	23.03	0.01	3.22	12	0.01	below2_kingdom	Planocera reticulata	pass
Flat-spined brittle star	Ophiopteris papillosa	Invertebrata	Arm	1	FBS_1_AR	FBS	13522829	12171187	90	43.51	716484	400802	55.94	1.87	1373870	0.11	253098	98.89	99	1.63	31.18	60.89	1.49	2.91	30.26	44.88	1.74	23.12	0.01	3.53	13	0.01	class	Asteromorpha sp. MV:F111585	pass
Flat-spined brittle star	Ophiopteris papillosa	Invertebrata	Arm	2	FBS_2_AR	FBS	29744849	23674526	79.59	31.56	689821	465807	67.53	1.42	1435012	0.1	272705	98.85	99.1	1.36	29.29	66.51	0.81	1.81	29.16	45.33	1.6	23.9	0.01	1.58	15	0.01	class	Asteronyx loveni	pass
Flat-spined brittle star	Ophiopteris papillosa	Invertebrata	Arm	3	FBS_3_AR	FBS	16282338	11459744	70.38	32.64	668007	462370	69.22	1.39	1395623	0.11	257270	98.76	99.03	1.5	28.87	58.92	1.04	2.45	30.03	45.28	1.74	22.95	0.01	8.72	12	0.01	below2_kingdom	Cimex lectularius	pass
Brittle star	Ophiothrix spiculata	Invertebrata	Arm	1	BRS_1_AR	BRS	21194278	19118832	90.21	51.44	1374876	337780	24.57	3.06	2327817	0.07	471204	98.61	98.85	1.57	31.4	54.56	0.91	1.76	30.7	42.94	3.87	22.47	0.01	11.37	13	0.11	below3_kingdom	Apteryx australis mantelli	pass
Brittle star	Ophiothrix spiculata	Invertebrata	Arm	2	BRS_2_AR	BRS	12310435	7809777	63.44	42.02	350060	257734	73.63	1.77	626459	0.23	126505	98.55	98.48	1.54	31.34	53.82	2.16	3.89	30.5	46.67	1.78	21.04	0.01	8.79	13	0.01	below1_phylum	Strongylocentrotus purpuratus	pass
Brittle star	Ophiothrix spiculata	Invertebrata	Arm	3	BRS_3_AR	BRS	17098100	10900238	63.75	40.59	441746	296758	67.18	1.7	805111	0.2	165003	98.66	99.11	1.33	31.5	53.73	1.01	2.12	29.95	46.67	1.81	21.55	0.02	11.64	14	0.01	below2_kingdom	Acyrthosiphon pisum	pass
Smooth-armed brittle star	Ophioderma panamensis	Invertebrata	Arm	1	SBS_1_AR	SBS	26168106	23613321	90.24	51.51	1686212	987780	58.58	2.24	2736695	0.07	608942	98.93	99.13	1.5	22.79	66.19	0.81	2.21	30.47	44.23	1.3	23.94	0.06	8	10	0.01	below3_kingdom	Cyprinus carpio	pass
Smooth-armed brittle star	Ophioderma panamensis	Invertebrata	Arm	2	SBS_2_AR	SBS	21395028	19350019	90.44	41.96	1131532	943238	83.36	1.42	2118587	0.12	420368	99.14	99.13	1.41	18.87	71.44	1.07	2.46	30.57	44.21	1.08	24.08	0.06	6.17	10	0.01	below3_kingdom	Astyanax mexicanus	pass
Smooth-armed brittle star	Ophioderma panamensis	Invertebrata	Arm	3	SBS_3_AR	SBS	18023951	16189934	89.82	42.19	1073275	917145	85.45	1.4	2007131	0.13	394367	99.05	99.29	1.41	22.26	69.33	0.66	1.81	30.78	44.12	1.17	23.87	0.06	5.93	10	0.01	below3_kingdom	Cyprinus carpio	pass
Acorn worm	Saccoglossus kowalevskii	Invertebrata	Gonad	1	AW_1_GO	AW	13480871	9920937	73.59	42.45	154796	4782.33	3.09	1.86	301232	0.14	67365	99.1	91.64	1.65	36.11	38.09	4.87	5.79	31.51	42.22	4.47	21.79	0.01	15.14	15	0.11	species	Saccoglossus kowalevskii	pass
Acorn worm	Saccoglossus kowalevskii	Invertebrata	Proboscis	2	AW_2_PR	AW	8707729	7587770	87.14	41.31	364139	217128	59.63	4.29	287352	0.24	116669	98.27	99.32	1.32	39.11	55	0.44	1.86	29.09	44.31	2.66	23.94	0.01	3.6	12	0.01	species	Saccoglossus kowalevskii	pass
Acorn worm	Saccoglossus kowalevskii	Invertebrata	Collar	2	AW_2_C	AW	42998572	31726342	73.78	39.87	1643757	649592	39.52	7.83	1066782	0.15	398169	97.92	98.85	1.44	7.6	16.2	14.76	55.81	32.74	45.71	1.46	20.09	0.01	5.63	11	0.01	species	Saccoglossus kowalevskii	pass
Acorn worm	Saccoglossus kowalevskii	Invertebrata	Posterior	2	AW_2_PO	AW	11118769	8751741	78.71	43.26	1097038	501634	45.73	6.51	750215	0.22	289832	97.99	98.9	1.44	9.48	16.27	18.3	53.47	32.8	45.02	1.82	20.36	0.01	2.49	11	0.01	species	Saccoglossus kowalevskii	pass
Acorn worm	Saccoglossus kowalevskii	Invertebrata	Proboscis	3	AW_3_PR	AW	9407139	8075980	85.85	41.26	617675	343771	55.66	4.66	467461	0.26	187475	98.15	99.27	1.41	28.05	44.86	6.97	18.46	30.41	44.67	2.24	22.68	0.01	1.66	12	0.01	species	Saccoglossus kowalevskii	pass
Acorn worm	Saccoglossus kowalevskii	Invertebrata	Collar	3	AW_3_C	AW	34984032	26873017	76.82	38.93	1656514	644513	38.91	7.13	1073543	0.14	396538	98.3	99.14	1.58	4.98	12.69	14.18	61.95	32.99	46.03	1.21	19.71	0.06	6.21	10	0.01	species	Saccoglossus kowalevskii	pass
Acorn worm	Saccoglossus kowalevskii	Invertebrata	Posterior	3	AW_3_PO	AW	28068965	22783980	81.17	43.24	1409897	607793	43.11	6.96	924052	0.17	356488	98.09	98.78	1.42	20.8	35.93	10.71	31.06	30.79	45.34	2	21.87	0.01	1.49	11	0.01	species	Saccoglossus kowalevskii	pass
Acorn worm	Saccoglossus kowalevskii	Invertebrata	Proboscis	4	AW_4_PR	AW	18790380	16101848	85.69	41.18	354207	214176	60.47	3.61	289053	0.26	114291	98.43	98.85	1.58	36.14	55.56	0.88	3.38	29.75	45.13	2.22	22.89	0.01	4.04	13	0.01	species	Saccoglossus kowalevskii	pass
Acorn worm	Saccoglossus kowalevskii	Invertebrata	Collar	4	AW_4_C	AW	16929294	12373771	73.09	37.35	1257362	546631	43.47	5.88	872548	0.18	312332	98.25	99.18	1.6	5.39	13.59	14.74	58.39	33.24	45.76	1.33	19.61	0.06	7.89	10	0.01	species	Saccoglossus kowalevskii	pass
Acorn worm	Saccoglossus kowalevskii	Invertebrata	Posterior	4	AW_4_PO	AW	16853528	13225041	78.47	41.46	676207	370271	54.76	3.8	513352	0.24	208817	98.17	98.82	1.58	24.17	38.61	8.31	20.79	29.81	45.03	2.46	22.69	0.01	8.11	12	0.02	species	Saccoglossus kowalevskii	pass
European squid	Loligo vulgaris	Invertebrata	Muscle	2	ESQ_2_M	ESQ	16493064	11795658	71.52	10.02	1356470	1205536	88.87	1.25	3149064	0.08	462674	99.06	97.56	1.61	10.64	77.08	0.04	0.45	30.96	46.22	0.75	22.06	0	11.8	11	0.01	family	Sepioteuthis lessoniana	pass
European squid	Loligo vulgaris	Invertebrata	Muscle	1	ESQ_1_M	ESQ	16564017	14057640	84.87	11.5	2095330	1205536	57.53	1.41	4853903	0.07	679812	99.07	97.9	1.65	11.2	81.63	0.03	0.27	31.26	45.86	0.74	22.14	0	6.87	11	0.01	family	Sepioteuthis lessoniana	pass
Longfin inshore squid	Doryteuthis pealeii	Invertebrata	Fin	1	LIS_1_F	LIS	24343698	14788231	60.75	13.34	551678	248311	45.01	1.15	1398591	0.06	146354	99.17	99.16	1.41	11.49	66.89	0.2	2.06	31.39	46.5	0.67	21.43	0.02	19.36	13	0.02	family	Sepioteuthis lessoniana	pass
Longfin inshore squid	Doryteuthis pealeii	Invertebrata	Heart	1	LIS_1_H	LIS	8676808	4492123	51.77	15.96	282345	162761	57.65	2.88	583195	0.14	65106	98.09	98.31	1.7	9.3	66.12	0.62	4.77	29.47	48.87	0.74	20.92	0.01	19.2	12	0.05	family	Sepioteuthis lessoniana	pass
Longfin inshore squid	Doryteuthis pealeii	Invertebrata	Fin	2	LIS_2_F	LIS	16431321	9976176	60.71	16.08	496393	247298	49.82	1.6	1194933	0.09	125666	98.85	99.04	1.34	13.52	65.53	0.29	2.36	32.1	46.99	0.73	20.18	0.01	18.29	12	0.02	family	Sepioteuthis lessoniana	pass
Longfin inshore squid	Doryteuthis pealeii	Invertebrata	Heart	2	LIS_2_H	LIS	18226963	10089943	55.36	17.21	266393	156142	58.61	2.78	547914	0.14	62037	98.32	98.53	1.77	9.14	64.4	0.92	7.16	30.22	48.25	0.78	20.74	0.01	18.37	13	0.04	family	Sepioteuthis lessoniana	pass
Northern shortfin squid	Illex illecebrosus	Invertebrata	Fin	1	NSS_1_F	NSS	35291384	22812964	64.64	18.5	1370075	764534	55.8	1.81	3281398	0.05	346588	98.51	98.92	1.42	13.07	55	0.36	2.5	31.67	47.76	0.93	19.64	0.01	29.08	11	0.02	below5_kingdom	Spirometra erinaceieuropaei	pass
Northern shortfin squid	Illex illecebrosus	Invertebrata	Mantle	1	NSS_1_MA	NSS	17743262	13215854	74.48	16.79	968181	634720	65.56	1.49	2295381	0.09	239741	98.7	98.94	1.49	15.66	64.46	0.49	2.8	32.17	47.12	0.92	19.78	0.01	16.6	12	0.01	phylum	Hexaplex trunculus	pass
Northern shortfin squid	Illex illecebrosus	Invertebrata	Gills	1	NSS_1_G	NSS	27314821	17444265	63.86	18.31	843323	560270	66.44	1.65	1947241	0.1	205670	98.72	98.71	1.54	12.76	52.44	3.13	12.8	31.84	47.9	1.02	19.22	0.02	18.87	14	0.02	below2_kingdom	Mus musculus	pass
Northern shortfin squid	Illex illecebrosus	Invertebrata	Heart	1	NSS_1_H	NSS	16173080	8965248	55.43	18.36	816345	556603	68.18	1.73	1917587	0.1	201991	98.46	98.83	1.53	12.4	47.24	0.4	2.56	32.06	48.33	1.12	18.48	0.01	37.39	12	0.03	below2_kingdom	Danio rerio	pass
Northern shortfin squid	Illex illecebrosus	Invertebrata	Mantle	2	NSS_2_MA	NSS	32586148	25971848	79.7	16.62	959474	628347	65.49	1.29	2265858	0.08	250062	99.03	99.23	1.47	15.84	71.15	0.3	1.89	31.74	46.77	0.82	20.66	0.02	10.82	13	0.01	below2_kingdom	Homo sapiens	pass
Northern shortfin squid	Illex illecebrosus	Invertebrata	Heart	2	NSS_2_H	NSS	27425200	18414008	67.14	19.53	825606	561571	68.02	1.86	1877004	0.1	201270	98.55	98.62	1.65	15.71	61.38	0.92	4.08	31.38	48.03	1	19.59	0.01	17.9	13	0.02	below2_kingdom	Mus musculus	pass
Northern shortfin squid	Illex illecebrosus	Invertebrata	Gills	2	NSS_2_G	NSS	40938823	25364749	61.96	21.57	776756	511426	65.84	2.08	1702474	0.1	187908	98.67	99.04	1.87	13.17	51.11	4.01	16.16	32.3	47.27	1.03	19.38	0.01	15.55	13	0.02	below3_kingdom	Drosophila melanogaster	pass
Common octopus	Octopus vulgaris	Invertebrata	Muscle	2	COC_2_M	COC	7605583	3598975	47.32	13.66	609888	181833	29.81	1.01	1397519	0.09	285925	99.24	97.91	1.61	10.77	40.27	0.16	1.18	28.22	48.2	1.2	22.37	0	47.62	11	0.03	species	Octopus vulgaris	pass
Common octopus	Octopus vulgaris	Invertebrata	Skin	2	COC_2_SK	COC	4522159	721125	15.95	13.04	137729	62140.8	45.12	1.36	389035	0.15	84120	98.4	97.6	1.67	0.52	5.08	0.17	1.95	28.11	50.42	0.78	20.69	0	92.28	12	0.05	species	Octopus vulgaris	pass
Common octopus	Octopus vulgaris	Invertebrata	Muscle	3	COC_3_M	COC	12719250	7042617	55.37	13.39	708269	188897	26.67	1.1	1613472	0.07	321453	99.34	98.2	1.64	14.06	50.63	0.2	0.94	27.72	48.22	1.11	22.95	0	34.17	11	0.02	species	Octopus vulgaris	pass
Common octopus	Octopus vulgaris	Invertebrata	Tentacle	4	COC_4_T	COC	17007149	13563061	79.75	25.36	326658	122304	37.44	3.34	442621	0.17	97459	98.55	98.94	1.39	20.44	73.23	0.4	2.31	30.06	45.5	1.2	23.23	0.02	3.63	13	0.01	species	Octopus vulgaris	pass
Common octopus	Octopus vulgaris	Invertebrata	Tentacle	5	COC_5_T	COC	26384859	20836794	78.97	27.78	432538	138563	32.03	5.03	584506	0.12	127884	98.16	98.96	1.45	21.2	73.1	0.55	2.79	29.43	45.53	1.21	23.83	0.01	2.36	11	0.01	species	Octopus vulgaris	pass
Common octopus	Octopus vulgaris	Invertebrata	Tentacle	1	COC_1_T	COC	22779065	16499812	72.43	22.52	175538	72011.8	41.02	3.52	312868	0.17	70113	98.56	94.85	1.59	11.55	62.08	2.29	11.81	29.57	42.19	3.48	24.76	0.01	12.27	15	0.11	species	Octopus vulgaris	pass
Pacific oyster	Crassostrea gigas	Invertebrata	Gills	3	PAO_3_G	PAO	13701967	12506611	91.28	13.51	922445	738533	80.06	0.85	1983827	0.09	396850	99.42	99.29	1.76	12.57	77.45	0.16	0.67	30.4	47.01	0.79	21.8	0	9.15	11	0.01	species	Crassostrea gigas	pass
Pacific oyster	Crassostrea gigas	Invertebrata	Gills	4	PAO_4_G	PAO	14292533	13070276	91.45	13.89	912513	729496	79.94	0.91	1948631	0.09	391672	99.39	100	1.71	12.11	77.58	0.16	0.69	30.84	47.13	0.83	21.2	0	9.47	11	0.01	species	Crassostrea gigas	pass
Pacific oyster	Crassostrea gigas	Invertebrata	Gills	1	PAO_1_G	PAO	11903572	10937331	91.88	13.53	885428	717619	81.05	0.85	1908483	0.09	387493	99.43	99.26	1.61	12.93	77.53	0.16	0.64	29.79	46.84	0.83	22.53	0	8.73	11	0.01	species	Crassostrea gigas	pass
Pacific oyster	Crassostrea gigas	Invertebrata	Muscle	3	PAO_3_M	PAO	13319041	11845284	88.93	13.56	921388	736471	79.93	0.86	1986823	0.09	393438	99.43	99.65	1.78	12.29	75.4	0.17	0.77	30.75	46.82	0.79	21.63	0	11.36	11	0.01	species	Crassostrea gigas	pass
Pacific oyster	Crassostrea gigas	Invertebrata	Muscle	4	PAO_4_M	PAO	15527904	14013005	90.24	13.75	926159	735573	79.42	0.89	1973822	0.09	391931	99.42	99.44	1.64	11.91	76.86	0.17	0.75	30.79	47.2	0.74	21.27	0	10.31	11	0.01	species	Crassostrea gigas	pass
Pacific oyster	Crassostrea gigas	Invertebrata	Gills	5	PAO_5_G	PAO	13835095	12580673	90.93	13.35	896338	716849	79.98	0.88	1917973	0.1	383209	99.4	96.09	1.75	11.79	78.14	0.15	0.7	30.98	46.95	0.74	21.33	0	9.22	11	0.01	species	Crassostrea gigas	pass
Pacific oyster	Crassostrea gigas	Invertebrata	Muscle	6	PAO_6_M	PAO	13118472	11939423	91.01	13.46	884430	712446	80.55	0.87	1905358	0.1	380485	99.41	99.79	1.81	11.88	77.63	0.16	0.72	30.66	46.74	0.83	21.76	0	9.62	11	0.01	species	Crassostrea gigas	pass
Pacific oyster	Crassostrea gigas	Invertebrata	Gills	2	PAO_2_G	PAO	16375859	15175316	92.67	11.87	1052514	768973	73.06	0.72	2417602	0.08	455419	99.44	99.45	1.71	12.08	78.3	0.15	0.66	30.13	47.07	0.78	22.02	0	8.81	11	0.01	species	Crassostrea gigas	pass
Pacific oyster	Crassostrea gigas	Invertebrata	Muscle	1	PAO_1_M	PAO	10300350	9340223	90.68	13.18	870641	709396	81.48	0.81	1890610	0.09	378106	99.43	99.55	1.67	12.03	77.27	0.16	0.7	30.63	46.64	0.81	21.92	0	9.83	11	0.01	species	Crassostrea gigas	pass
Pacific oyster	Crassostrea gigas	Invertebrata	Muscle	2	PAO_2_M	PAO	15899214	14624551	91.98	12.03	1035280	759927	73.4	0.71	2377238	0.08	446275	99.47	99.83	1.81	12.23	77.43	0.16	0.68	30.49	46.71	0.81	21.99	0	9.5	11	0.01	species	Crassostrea gigas	pass
Pacific oyster	Crassostrea gigas	Invertebrata	Gills	6	PAO_6_G	PAO	12594864	10779861	85.59	13.51	898587	714841	79.55	0.88	1930800	0.1	384442	99.39	99.55	1.95	10.9	75.37	0.14	0.85	30.94	46.93	0.71	21.42	0	12.75	11	0.01	species	Crassostrea gigas	pass
Pacific oyster	Crassostrea gigas	Invertebrata	Muscle	5	PAO_5_M	PAO	11890687	10601125	89.15	13.44	925924	733125	79.18	0.88	1982927	0.1	394183	99.39	98.09	1.76	11.04	75.37	0.16	0.74	30.66	46.63	1.23	21.47	0	12.68	11	0.03	species	Crassostrea gigas	pass
European flat oyster	Ostrea edulis	Invertebrata	Gills	1	EPO_1_G	EPO	14530172	13271103	91.33	14.27	924734	813327	87.95	0.84	2054367	0.07	374226	99.42	98.4	1.78	19.27	71.1	0.21	0.55	30.05	46.88	1.32	21.74	0	8.87	11	0.02	species	Ostrea edulis	pass
European flat oyster	Ostrea edulis	Invertebrata	Muscle	1	EPO_1_M	EPO	11773766	9972946	84.7	14.84	897866	789441	87.92	0.88	1980554	0.07	362223	99.39	100	1.59	18.08	70.63	0.2	0.6	30.12	46.95	1.05	21.87	0	10.49	11	0.01	species	Ostrea edulis	pass
European flat oyster	Ostrea edulis	Invertebrata	Gills	2	EPO_2_G	EPO	11987050	11081927	92.45	13.35	953485	819042	85.9	0.77	2155808	0.06	387658	99.43	98.37	1.76	19.05	71.93	0.21	0.53	30.01	46.84	1.3	21.85	0	8.28	11	0.02	species	Ostrea edulis	pass
European flat oyster	Ostrea edulis	Invertebrata	Muscle	2	EPO_2_M	EPO	26880733	24745952	92.06	14.29	1055886	871173	82.51	0.88	2368869	0.05	423808	99.4	98.93	1.77	19.96	71.81	0.21	0.53	29.98	47	1.11	21.91	0	7.49	12	0.01	species	Ostrea edulis	pass
European flat oyster	Ostrea edulis	Invertebrata	Gills	3	EPO_3_G	EPO	12516252	11477709	91.7	13.73	901456	804520	89.25	0.82	2009523	0.07	366663	99.41	99.16	1.78	18.28	73.67	0.19	0.52	30.05	47.12	1.04	21.79	0	7.34	11	0.01	species	Ostrea edulis	pass
European flat oyster	Ostrea edulis	Invertebrata	Muscle	3	EPO_3_M	EPO	10931185	9953879	91.06	12.72	883875	793231	89.74	0.81	1975988	0.07	360522	99.41	98.7	1.67	15.54	75.51	0.17	0.57	30.06	47.01	1.03	21.9	0	8.21	11	0.01	species	Ostrea edulis	pass
Soft-shell clam	Mya arenaria	Invertebrata	Gills	1	SSC_1_G	SSC	12293550	10820644	88.02	29.52	355781	N/A	N/A	2.72	652858	0.07	146648	98.87	100	1.42	15.47	67.57	1.23	5.47	28.48	43.97	3.18	24.37	0.01	10.26	15	0.1	species	Mya arenaria	pass
Giant tube worm	Riftia pachyptila	Invertebrata	Vestimentum	1	GTW_1_V	GTW	19880124	18658688	93.86	37.08	1338937	N/A	N/A	2.18	1771454	0.05	732347	98.45	98.9	1.82	22.88	66.33	0.69	2.31	27.62	43.23	2.54	26.59	0.01	7.79	13	0.04	below5_kingdom	Phoronis muelleri	pass
Clam worm	Alitta succinea	Invertebrata	Anterior	1	CW_1_A	CW	37376457	35559029	95.14	80.82	1796557	N/A	N/A	2.28	3316115	0.12	424042	99.24	98.77	1.79	69.06	18.85	3.77	2.1	29.69	43.14	3.9	23.27	0.01	6.22	13	0.04	species	Alitta succinea	pass
Prawn	Penaeus	Invertebrata	Muscle	2	PRA_2_M	PRA	13572925	9684908	71.35	3.91	2570899	1.93573e+06	75.29	1.59	3982120	0.05	1695256	98.72	98.24	1.62	5.05	73.06	0.01	0.19	28.27	42.2	0.49	29.04	0	21.68	11	0.04	genus	Litopenaeus vannamei	pass
Prawn	Penaeus	Invertebrata	Skin	1	PRA_1_SK	PRA	18739215	11812782	63.04	3.05	2803375	2.00293e+06	71.45	1.49	4515120	0.05	1806157	98.8	98.82	1.49	3.17	64.16	0.02	0.38	28.62	43.38	0.5	27.49	0	32.27	11	0.05	below2_phylum	Darnis latior	pass
Prawn	Penaeus	Invertebrata	Muscle	1	PRA_1_M	PRA	15035101	9994295	66.47	3.53	2751243	1.98928e+06	72.3	1.53	4305246	0.05	1805479	98.68	99.07	1.5	4.27	64.89	0.02	0.25	28.73	41.22	0.52	29.53	0	30.58	11	0.05	genus	Litopenaeus vannamei	pass
Prawn	Penaeus	Invertebrata	Skin	2	PRA_2_SK	PRA	21039507	10456194	49.7	4.27	2491705	1.88768e+06	75.76	1.86	4030868	0.06	1607140	98.37	98.96	1.68	3.5	48.2	0.02	0.37	27.75	43.54	0.5	28.22	0	47.91	11	0.08	genus	Litopenaeus vannamei	pass
Argentinian shrimp	Pleoticus muelleri	Invertebrata	Skin	2	ASH_2_SK	ASH	15507128	12918391	83.31	9.12	1393983	1.11515e+06	80	1.35	2838534	0.06	728561	98.89	98.75	1.57	9.33	75.4	0.02	0.34	29.08	44.94	0.86	25.11	0	14.9	11	0.02	superfamily	Cerataspis monstrosa	pass
Argentinian shrimp	Pleoticus muelleri	Invertebrata	Gonad	1	ASH_1_GO	ASH	13634387	12424715	91.13	9.77	1165868	997188	85.53	1.29	2345731	0.06	618132	99.08	98.01	1.61	9.09	82.67	0.02	0.18	27.54	44.16	0.7	27.59	0	8.03	11	0.02	superfamily	Cerataspis monstrosa	pass
Argentinian shrimp	Pleoticus muelleri	Invertebrata	Muscle	1	ASH_1_M	ASH	20933191	16583057	79.22	8.98	1450162	1.13865e+06	78.52	1.44	2947490	0.05	753679	98.99	98.86	1.67	7.87	72.64	0.02	0.34	29.01	45.21	0.7	25.07	0	19.12	11	0.03	superfamily	Cerataspis monstrosa	pass
Argentinian shrimp	Pleoticus muelleri	Invertebrata	Gonad	2	ASH_2_GO	ASH	12701682	10201341	80.31	9.5	1145234	966821	84.42	1.36	2321026	0.07	597664	98.99	100	1.62	7.39	72.52	0.04	0.43	28.12	44	1.02	26.86	0	19.62	11	0.04	superfamily	Cerataspis monstrosa	pass
Argentinian shrimp	Pleoticus muelleri	Invertebrata	Skin	1	ASH_1_SK	ASH	18805206	13831562	73.55	8.24	1373287	1.1028e+06	80.3	1.47	2787617	0.06	710569	98.92	99.14	1.63	6.65	68.17	0.03	0.43	29.47	45.15	0.71	24.66	0	24.72	11	0.03	superfamily	Cerataspis monstrosa	pass
Argentinian shrimp	Pleoticus muelleri	Invertebrata	Muscle	2	ASH_2_M	ASH	18341422	15895289	86.66	9.23	1372841	1.10904e+06	80.78	1.31	2796468	0.05	719857	98.96	99.19	1.51	10.18	78.07	0.02	0.19	29.18	44.84	0.75	25.22	0	11.55	11	0.02	order	Paranephrops planifrons	pass
American lobster	Homarus americanus	Invertebrata	Whole_organism	1	ALO_1_W	ALO	48652297	46370622	95.31	35.2	1116030	N/A	N/A	1.96	2383047	0.11	405525	99.22	96.06	1.79	21.31	69.13	0.48	1.48	30.29	42.08	2.51	25.08	0.04	7.6	15	0.06	species	Homarus americanus	pass
Gooseneck barnacle	Lepas anatifera	Invertebrata	Visceral_mass	1	GB_1_VM	GB	14091062	12922561	91.71	4.69	2879406	N/A	N/A	1.18	4721312	0.06	1931653	99.16	97.87	1.42	4.98	84.77	0.28	4.59	25.24	44.66	1.51	28.58	0.01	5.38	14	0.05	superorder	Galkinia indica	pass
Japanese lamprey	Lethenteron camtschaticum	Jawless_vertebrate	Gonad	1	JL_1_GO	JL	30477314	28069431	92.1	60.89	5514041	N/A	N/A	1.65	6727842	0.27	3870920	99	99.17	1.64	50.37	36.03	1.15	2.98	23.48	41.38	5.38	29.71	0.04	9.47	11	0.06	species	Lethenteron camtschaticum	pass
Tiger shark	Galeocerdo cuvier	Chondrichthyes	Blood	1	TSH_1_BL	TSH	14331270	13051124	91.07	76.54	3112849	1867584	60	1.58	5744408	0.11	772713	98.99	98.12	1.59	53.59	28.2	4.64	2.48	27.66	39.39	4.64	28.3	0.01	11.09	9	0.1	superorder	Ginglymostoma cirratum	pass
Tiger shark	Galeocerdo cuvier	Chondrichthyes	Fin	1	TSH_1_F	TSH	19376612	16041469	82.79	68.68	2010723	1867584	92.88	1.12	4852293	0.14	531841	98.56	98.57	1.66	44.42	33.61	3.1	4.13	27.55	40.45	4.56	27.43	0.01	14.74	10	0.13	below2_subphylum	Danio rerio	pass
Lemon shark	Negaprion brevirostris	Chondrichthyes	Blood	1	LSH_1_BL	LSH	17704369	16572512	93.61	74.11	3153120	2107007	66.82	1.34	6751616	0.1	873359	99.12	99.16	1.59	62.17	24.84	2.8	1.55	27.03	39.75	4.84	28.38	0.01	8.64	8	0.08	family	Carcharhinus plumbeus	pass
Lemon shark	Negaprion brevirostris	Chondrichthyes	Fin	1	LSH_1_F	LSH	22054679	19490119	88.37	72.1	2243187	2107007	93.93	1.02	5906071	0.13	623670	99.1	98.75	1.53	69.71	17.86	3.56	1.36	27.32	39.24	4.65	28.79	0.01	7.51	9	0.06	superorder	Ginglymostoma cirratum	pass
Dusky smoothhound	Mustelus canis	Chondrichthyes	Blood	1	DSH_1_BL	DSH	19477565	17844213	91.61	80.7	5172573	48076	0.93	1.94	6205750	0.12	2156551	98.96	98.65	1.56	52.2	26.5	8.88	6.44	26.53	38.28	4.96	30.22	0.01	5.97	9	0.06	infraclass	Squalus acanthias	pass
Dusky smoothhound	Mustelus canis	Chondrichthyes	Fin	2	DSH_2_F	DSH	33371998	25180291	75.45	80.9	1173605	48076	4.1	11	470936	0.1	434496	97.63	99.02	1.5	79.79	16.17	0.31	0.22	25.14	39.98	4.39	30.48	0.01	3.51	10	0.01	superorder	Chiloscyllium plagiosum	pass
Chain catshark	Scyliorhinus retifer	Chondrichthyes	Blood	1	CCS_1_BL	CCS	20902320	20165707	96.48	83.74	3711691	N/A	N/A	1.78	4673549	0.07	1933560	99.05	98.78	1.63	73.15	16.17	1.98	0.6	25.78	39.23	6.86	28.13	0.01	8.11	8	0.1	below2_subphylum	Cyprinus carpio	pass
Sand tiger shark	Carcharias taurus	Chondrichthyes	Gills	1	STS_1_G	STS	18543909	15864208	85.55	71.75	2191346	2081465	94.99	0.95	5504184	0.21	889144	98.66	98.67	1.6	65.44	21.81	2.27	1.19	25.03	39.28	4.96	30.69	0.03	9.3	11	0.07	species	Carcharias taurus	pass
Sand tiger shark	Carcharias taurus	Chondrichthyes	Gonad	1	STS_1_GO	STS	15812064	14395973	91.04	77.93	3360390	2081465	61.94	1.4	6632599	0.15	1310575	98.89	99.05	1.57	61.75	24.26	0.65	0.58	25.87	37.88	5.81	30.43	0.01	12.75	8	0.12	superorder	Sphyrna lewini	pass
Spiny dogfish	Squalus acanthias	Chondrichthyes	Blood	1	SDF_1_BL	SDF	19584952	18155258	92.7	77.42	4713989	45163	0.96	1.47	9104274	0.13	1397652	98.53	98.4	1.51	56.73	25.61	6.58	4.07	26.08	39.61	4.84	29.47	0.01	7.01	8	0.07	infraclass	Triakis scyllium	pass
Spiny dogfish	Squalus acanthias	Chondrichthyes	Gills	2	SDF_2_G	SDF	25008283	19214571	76.83	82.96	2135371	1011456	47.37	8.64	743238	0.15	1020023	97.81	98.85	1.55	65.58	21.51	0.45	0.62	25.65	39.23	4.48	30.64	0.01	11.85	11	0.01	species	Squalus acanthias	pass
Spiny dogfish	Squalus acanthias	Chondrichthyes	Brain	2	SDF_2_B	SDF	22437806	16345719	72.85	84.67	2127552	1009259	47.44	7.14	741900	0.15	1008616	98.24	99.05	1.46	64.81	17.79	1.7	0.87	25.77	39.49	4.36	30.37	0.01	14.83	10	0.01	species	Squalus acanthias	pass
Little skate	Leucoraja erinacea	Chondrichthyes	Gills	1	LSK_1_G	LSK	5894849	4794817	81.34	78.81	2405195	N/A	N/A	1.71	3144111	0.13	1215394	98.67	98.4	1.57	29.74	51.11	1.25	3.04	23.7	42.84	3.79	29.65	0.01	14.86	8	0.51	species	Leucoraja erinacea	pass
Winter skate	Leucoraja ocellata	Chondrichthyes	Gills	1	WIS_1_G	WIS	7912102	5312727	67.15	69.7	1166013	732608	62.83	1.77	1579034	0.42	666920	98.58	99.11	2.53	53.85	17.35	1.14	0.8	26.21	42.33	4.01	27.45	0.01	26.86	12	0.02	genus	Leucoraja erinacea	pass
Winter skate	Leucoraja ocellata	Chondrichthyes	Heart	1	WIS_1_H	WIS	13839434	11698377	84.53	71.33	2463239	1.38281e+06	56.14	1.33	3445379	0.3	1429401	98.91	98.94	1.35	69.34	22.24	0.4	0.39	25.02	40.1	4.63	30.24	0.01	7.63	10	0.01	genus	Leucoraja erinacea	pass
Winter skate	Leucoraja ocellata	Chondrichthyes	Spleen	1	WIS_1_S	WIS	14524020	9522710	65.57	69.49	1536996	930298	60.53	1.84	2125305	0.39	870420	98.5	98.78	1	51.95	17.76	1.02	0.83	26.28	42.94	4.05	26.72	0.01	28.45	12	0.02	genus	Leucoraja erinacea	pass
Winter skate	Leucoraja ocellata	Chondrichthyes	Muscle	1	WIS_1_M	WIS	26558623	21992237	82.81	70.71	3071361	1.58228e+06	51.52	1.45	4305690	0.26	1735400	98.83	99.09	1.5	66.46	23.03	0.34	0.46	25.49	39.77	4.52	30.21	0.01	9.71	10	0.01	genus	Leucoraja erinacea	pass
Winter skate	Leucoraja ocellata	Chondrichthyes	Skin	1	WIS_1_SK	WIS	13802734	11193921	81.1	70.85	2720894	1.46423e+06	53.81	1.33	3813130	0.29	1548997	98.98	99.12	1.76	64.91	22.04	0.28	0.45	25.35	39.93	4.44	30.26	0.02	12.32	10	0.01	genus	Leucoraja erinacea	pass
Winter skate	Leucoraja ocellata	Chondrichthyes	Liver	1	WIS_1_L	WIS	8628204	7206618	83.52	69.43	2149920	1.25238e+06	58.25	1.26	2977838	0.33	1260739	98.94	99.05	1.54	66.54	23.15	0.47	0.49	25.27	39.66	4.76	30.3	0.01	9.35	10	0.01	genus	Leucoraja erinacea	pass
Winter skate	Leucoraja ocellata	Chondrichthyes	Fin	1	WIS_1_F	WIS	20000689	5566481	27.83	67.73	1430293	773389	54.07	2.33	2128333	0.39	862900	98.03	99.18	1.55	12.92	6.46	4.3	2.44	26.16	45	2.94	25.88	0.01	73.89	11	0.04	class	Callorhinchus milii	pass
Winter skate	Leucoraja ocellata	Chondrichthyes	Gills	2	WIS_2_G	WIS	11987225	9302688	77.61	67.85	2697402	1.45824e+06	54.06	1.16	4503518	0.29	1540650	98.97	99.04	1.46	59.26	22.12	0.44	0.67	25.18	40.38	4.2	30.22	0.02	17.51	10	0.01	below2_subphylum	Danio rerio	pass
Winter skate	Leucoraja ocellata	Chondrichthyes	Muscle	2	WIS_2_M	WIS	11581969	9546196	82.42	68.72	1967242	1.16925e+06	59.44	1.35	3196382	0.35	1112507	98.66	99.11	1.27	65.32	22.58	0.41	0.47	26.19	40.13	4.22	29.44	0.02	11.22	12	0.01	below2_subphylum	Cyprinus carpio	pass
Winter skate	Leucoraja ocellata	Chondrichthyes	Skin	2	WIS_2_SK	WIS	19791950	15141804	76.5	69.68	2769291	1.49955e+06	54.15	1.14	4634974	0.29	1576179	98.97	99.05	1.54	61.23	19.96	0.33	0.5	25.49	40.54	4.33	29.62	0.01	17.98	11	0.02	genus	Leucoraja erinacea	pass
Winter skate	Leucoraja ocellata	Chondrichthyes	Liver	2	WIS_2_L	WIS	31699019	20673065	65.22	68.6	3252084	1.62115e+06	49.85	1.36	5535651	0.25	1818760	98.84	99.1	1.65	49.29	18.38	0.22	0.88	25.48	42.46	3.79	28.27	0.01	31.23	10	0.01	below2_subphylum	Cyprinus carpio	pass
Winter skate	Leucoraja ocellata	Chondrichthyes	Heart	2	WIS_2_H	WIS	24154938	21115483	87.42	70.66	3106934	1.60415e+06	51.63	1.2	5206659	0.24	1757024	99.06	99	1.42	71.31	22.46	0.46	0.39	25.42	39.39	4.59	30.59	0.01	5.38	10	0.01	genus	Leucoraja erinacea	pass
Winter skate	Leucoraja ocellata	Chondrichthyes	Spleen	2	WIS_2_S	WIS	9847668	6786286	68.91	67.95	1555159	960824	61.78	1.31	2463599	0.39	906804	98.79	98.89	1.35	54.59	18.83	0.99	0.74	26.16	41.82	4.2	27.81	0.01	24.85	12	0.02	genus	Leucoraja erinacea	pass
Winter skate	Leucoraja ocellata	Chondrichthyes	Fin	2	WIS_2_F	WIS	23673086	14220166	60.07	67.1	1502747	934682	62.2	1.33	2491635	0.39	883820	98.82	98.95	1.46	44.97	15.49	0.94	1.05	26.46	42	3.46	28.07	0.01	37.56	14	0.02	genus	Leucoraja erinacea	pass
Cownose ray	Rhinoptera bonasus	Chondrichthyes	Blood	1	CNR_1_BL	CNR	22562969	20475856	90.75	71.71	3965192	N/A	N/A	1.9	5872035	0.08	1322025	98.92	98.91	1.58	51.47	33.88	3.36	2.25	26.96	39.85	4.3	28.88	0.01	9.03	8	0.08	subclass	Squalus acanthias	fail
Southern stingray	Hypanus americanus	Chondrichthyes	Blood	1	SSR_1_BL	SSR	12159324	11213496	92.22	57.01	2069325	N/A	N/A	1.1	4473654	0.13	768815	99.09	98.79	1.58	45.49	40.12	1.71	1.79	25.96	40.52	4.34	29.14	0.04	10.88	11	0.09	subclass	Squalus acanthias	pass
Ray	Batoidea	Chondrichthyes	Heart	1	RAY_1_H	RAY	21683682	11276960	52.01	61.18	1873399	1060117	56.59	1.95	3810500	0.11	548555	98.9	98.01	1.84	24.22	18.99	0.19	0.73	28.71	43.43	2.38	25.48	0.01	55.87	9	0.04	class	Callorhinchus milii	pass
Ray	Batoidea	Chondrichthyes	Liver	1	RAY_1_L	RAY	25084984	14238065	56.76	49.8	1170696	1060117	90.55	1.21	2788939	0.15	374537	98.6	99.33	1.7	31.08	25.88	0.23	1	27.98	43.33	2.59	26.09	0.01	41.81	11	0.04	subclass	Squalus acanthias	pass
Elephant shark	Callorhinchus milii	Chondrichthyes	Gonad	1	ESH_1_GO	ESH	19296314	17966021	93.11	80.51	2905580	N/A	N/A	2.09	3682074	0.06	1397864	98.82	98.91	1.61	58.43	30.28	2.82	0.91	24.5	38.02	4.7	32.76	0.01	7.57	10	0.06	species	Callorhinchus milii	pass
Longhorn sculpin	Myoxocephalus octodecemspinosus	Actinopteri	Fin	1	LOS_1_F	LOS	24789389	8779648	35.42	67.56	2057072	1.43878e+06	69.94	1.61	3583106	0.23	1232221	98.3	98.66	1.51	24.01	10.03	0.19	0.84	27.05	44.83	3.83	24.29	0.01	64.93	11	0.02	below6_cohort	Oryzias latipes	pass
Longhorn sculpin	Myoxocephalus octodecemspinosus	Actinopteri	Kidney	1	LOS_1_K	LOS	23463821	21901721	93.34	74.15	2160008	1.55824e+06	72.14	1.38	3821540	0.18	1224091	98.88	98.91	1.49	77.81	16.8	0.76	0.26	25.8	40.63	5.22	28.34	0.01	4.37	11	0.01	order	Notothenia coriiceps	pass
Longhorn sculpin	Myoxocephalus octodecemspinosus	Actinopteri	Muscle	1	LOS_1_M	LOS	18346041	16481240	89.84	66.23	1647281	1300402	78.94	1.33	2936009	0.27	944115	98.68	98.98	1.49	66.51	23.28	0.64	0.41	26.27	41.05	4.72	27.93	0.02	9.17	13	0.01	below6_cohort	Oryzias latipes	pass
Longhorn sculpin	Myoxocephalus octodecemspinosus	Actinopteri	Skin	1	LOS_1_SK	LOS	15764891	9981254	63.31	68.63	2259693	1.56159e+06	69.11	1.54	3899406	0.24	1241372	98.5	98.57	1.45	47.2	16.97	0.25	0.81	26.96	44.36	3.85	24.81	0	34.77	11	0.02	below7_cohort	Larimichthys crocea	pass
Longhorn sculpin	Myoxocephalus octodecemspinosus	Actinopteri	Gills	2	LOS_2_G	LOS	16715910	14605024	87.37	70.24	1938149	1454892	75.07	1.46	3333507	0.22	1087910	98.75	98.95	1.43	69.38	18.76	0.55	0.27	26.8	40.89	4.73	27.56	0.02	11.03	12	0.01	suborder	Gasterosteus aculeatus	pass
Longhorn sculpin	Myoxocephalus octodecemspinosus	Actinopteri	Fin	2	LOS_2_F	LOS	21506736	4781495	22.23	67.34	1837853	1.27688e+06	69.48	1.65	3122997	0.28	1076510	97.92	98.81	1.4	13.77	5.86	0.13	0.64	28.38	45.77	3.25	22.59	0.01	79.6	11	0.02	below6_cohort	Stegastes partitus	pass
Longhorn sculpin	Myoxocephalus octodecemspinosus	Actinopteri	Kidney	2	LOS_2_K	LOS	21326421	19315464	90.57	74.11	2033599	1.5027e+06	73.89	1.44	3514844	0.2	1135634	98.83	98.91	1.48	75.71	15.75	0.49	0.32	27.12	40.74	4.89	27.24	0.02	7.73	12	0.01	below6_cohort	Oryzias latipes	pass
Longhorn sculpin	Myoxocephalus octodecemspinosus	Actinopteri	Muscle	2	LOS_2_M	LOS	26254694	20574482	78.36	68.81	1876130	1.41932e+06	75.65	1.46	3231598	0.23	1079083	98.47	98.82	1.48	59.48	18.65	0.72	0.45	26.11	41.83	4.76	27.28	0.02	20.69	13	0.01	below7_cohort	Larimichthys crocea	pass
Yellow Irish lord	Hemilepidotus jordani	Actinopteri	Gills	3	YIL_3_G	YIL	25764750	22719511	88.18	72.66	1407786	1144164	81.27	1.21	2422671	0.27	796262	99.04	99.07	1.81	73.45	21.11	0.92	0.39	26.71	41.65	4.52	27.11	0.01	4.13	13	0.02	below7_cohort	Larimichthys crocea	pass
Yellow Irish lord	Hemilepidotus jordani	Actinopteri	Gills	1	YIL_1_G	YIL	16300358	15628656	95.88	76.77	2822595	1.42917e+06	50.63	1.38	4591591	0.15	1539551	99.05	99.27	1.41	73.56	21.86	0.41	0.26	26.58	42.3	4.34	26.78	0.01	3.9	11	0.01	below-infraclass	Cyprinus carpio	pass
Yellow Irish lord	Hemilepidotus jordani	Actinopteri	Gills	2	YIL_2_G	YIL	12057249	10966195	90.95	72.82	1953957	1.3814e+06	70.7	1.1	3424805	0.21	1114053	99.01	98.87	1.52	74.43	23.03	0.46	0.26	27.28	41.83	4.27	26.61	0.01	1.83	11	0.01	below7_cohort	Larimichthys crocea	pass
Spectacled sculpin	Triglops scepticus	Actinopteri	Gills	1	SPS_1_G	SPS	17944837	17549282	97.8	73.96	2172403	1440862	66.33	1.35	3816736	0.13	1070273	99.09	99.23	1.53	72.99	24.34	0.28	0.21	27.45	42.33	3.99	26.22	0.01	2.18	11	0.01	suborder	Gasterosteus aculeatus	pass
Spectacled sculpin	Triglops scepticus	Actinopteri	Gills	2	SPS_2_G	SPS	15662863	14403224	91.96	70.23	1553047	1440862	92.78	1.04	3074617	0.18	787817	99.09	99.13	1.4	73.14	23.53	0.37	0.29	28.15	42.2	3.82	25.83	0.01	2.66	11	0.01	suborder	Gasterosteus aculeatus	pass
Sea raven	Hemitripterus americanus	Actinopteri	Gills	1	SRA_1_G	SRA	19582063	17677817	90.28	69.68	1719584	1.30011e+06	75.61	1.35	3262039	0.23	945244	98.91	98.81	1.35	68.23	20.32	1.37	0.64	27.34	41.37	4.51	26.76	0.02	9.44	13	0.02	below6_cohort	Stegastes partitus	pass
Sea raven	Hemitripterus americanus	Actinopteri	Kidney	1	SRA_1_K	SRA	16547853	15489828	93.61	72.3	1671834	1.26833e+06	75.86	1.27	3177971	0.24	923756	98.97	98.91	1.79	74.02	17.96	2.33	0.66	27.23	40.95	4.64	27.16	0.02	5.03	13	0.01	below6_cohort	Stegastes partitus	pass
Sea raven	Hemitripterus americanus	Actinopteri	Muscle	1	SRA_1_M	SRA	15274946	14475584	94.77	69.96	1936189	1.41342e+06	73	1.19	3696661	0.2	1075431	98.79	98.87	1.46	74.2	21.82	1.01	0.41	27.09	40.86	4.49	27.56	0	2.56	11	0.01	below7_cohort	Larimichthys crocea	pass
Sea raven	Hemitripterus americanus	Actinopteri	Kidney	1	SRA_1_KF	SRA	24482921	17774206	72.6	72.84	2828128	1.49862e+06	52.99	1.34	5666003	0.15	1521892	98.69	98.83	1.48	45	13.43	16.25	5.15	26.61	43.68	4.26	25.45	0	20.18	11	0.02	below6_cohort	Stegastes partitus	pass
Sea raven	Hemitripterus americanus	Actinopteri	Liver	1	SRA_1_L	SRA	18106928	15529275	85.76	71.99	1234774	1.02902e+06	83.34	1.27	2300252	0.28	706186	98.75	99.16	1.48	68.87	16.18	1.06	0.59	27.23	41.12	4.68	26.96	0.01	13.31	14	0.01	below6_cohort	Oryzias latipes	pass
Sea raven	Hemitripterus americanus	Actinopteri	Fin	1	SRA_1_F	SRA	22910992	20758366	90.6	68.37	1785937	1.33853e+06	74.95	1.11	3416672	0.21	1017949	98.93	99.08	1.5	70.07	20.95	0.55	0.52	26.18	40.76	4.74	28.31	0.01	7.91	13	0.01	below7_cohort	Larimichthys crocea	pass
Sturgeon poacher	Podothecus accipenserinus	Actinopteri	Gills	1	STP_1_G	STP	15692190	15279227	97.37	76.42	1852339	N/A	N/A	1.71	2954630	0.13	949805	98.75	99.01	1.38	72.05	24.11	1	0.42	27.02	41.1	4.48	27.4	0.01	2.42	13	0.01	below7_cohort	Larimichthys crocea	pass
Lumpfish	Cyclopterus lumpus	Actinopteri	Muscle	1	LUF_1_M	LUF	15452423	15094285	97.68	75.02	2673904	N/A	N/A	1.53	4373883	0.08	1309451	98.66	98.05	1.62	64.77	24.83	1.07	0.59	26.63	40.52	5.53	27.31	0.01	8.74	9	0.08	below6_cohort	Oryzias latipes	pass
Daubed shanny	Leptoclinus maculatus	Actinopteri	Muscle	2	DAS_2_M	DAS	15787393	14986613	94.93	65.07	1682086	1.30056e+06	77.32	1.17	3482740	0.27	815395	98.43	98.87	1.48	66.24	28.77	0.4	0.26	30.1	40.53	3.99	25.38	0	4.33	11	0.01	below-infraclass	Cyprinus carpio	pass
Daubed shanny	Leptoclinus maculatus	Actinopteri	Fin	2	DAS_2_F	DAS	17862488	13325583	74.6	69.76	1860303	1.3545e+06	72.81	1.28	3852933	0.28	878758	98.77	99.04	1.52	54.68	19.08	0.31	0.26	29.68	42.18	3.69	24.45	0.01	25.66	11	0.01	order	Notothenia coriiceps	pass
Daubed shanny	Leptoclinus maculatus	Actinopteri	Gills	2	DAS_2_G	DAS	16464950	13871535	84.25	68.06	1635751	1.23653e+06	75.59	1.3	3258789	0.29	788751	98.8	98.95	1.57	61.76	22.98	1.63	0.62	30.49	40.72	3.94	24.84	0.02	13.01	12	0.01	order	Notothenia coriiceps	pass
Daubed shanny	Leptoclinus maculatus	Actinopteri	Liver	2	DAS_2_L	DAS	20304291	19020856	93.68	71.51	1838230	1.35115e+06	73.5	1.26	3674296	0.25	889640	98.81	98.89	1.46	67.79	25.56	1.6	0.45	30.2	40.36	4.13	25.3	0	4.59	11	0.01	below7_cohort	Larimichthys crocea	pass
Daubed shanny	Leptoclinus maculatus	Actinopteri	Spleen	2	DAS_2_S	DAS	19414589	15648905	80.6	74.09	2070987	1.41705e+06	68.42	1.32	4275624	0.25	965862	98.86	99.09	1.34	61.54	18.5	0.37	0.39	30.06	40.93	4.09	24.92	0.01	19.21	11	0.01	below7_cohort	Dicentrarchus labrax	pass
Daubed shanny	Leptoclinus maculatus	Actinopteri	Gills	3	DAS_3_G	DAS	38032280	30495904	80.18	68.94	2269514	1.49724e+06	65.97	1.35	4827293	0.21	1040490	98.83	98.86	1.49	59.07	21.02	0.45	0.32	29.38	41.81	3.82	24.98	0.01	19.14	11	0.01	suborder	Gasterosteus aculeatus	pass
Daubed shanny	Leptoclinus maculatus	Actinopteri	Liver	3	DAS_3_L	DAS	24950801	22314829	89.44	70.5	1550885	1.20211e+06	77.51	1.28	3236957	0.3	755226	98.74	98.88	1.28	66.45	21.84	0.95	0.43	29.98	40.73	4.23	25.04	0.02	10.33	13	0.01	below6_cohort	Oryzias latipes	pass
Daubed shanny	Leptoclinus maculatus	Actinopteri	Heart	3	DAS_3_H	DAS	18939774	17805922	94.01	70.25	1352272	1.10068e+06	81.39	1.19	2834517	0.32	672448	98.89	98.79	1.35	70.99	22.15	0.79	0.31	30.05	40.27	4.25	25.41	0.02	5.75	13	0.01	below7_cohort	Dicentrarchus labrax	pass
Daubed shanny	Leptoclinus maculatus	Actinopteri	Fin	3	DAS_3_F	DAS	19988688	11303893	56.55	69.33	2084055	1.39758e+06	67.06	1.44	4409994	0.28	943929	98.68	99	1.65	40.94	14.34	0.66	0.41	30.21	43.62	3.43	22.73	0.01	43.65	11	0.02	order	Notothenia coriiceps	pass
Daubed shanny	Leptoclinus maculatus	Actinopteri	Muscle	3	DAS_3_M	DAS	23036450	20660803	89.69	63.88	1179690	971429	82.35	1.23	2423515	0.37	587798	98.43	98.82	1.52	62.71	25.53	0.9	0.52	29.54	41.25	4.07	25.13	0.01	10.33	14	0.02	below6_cohort	Oryzias latipes	pass
Daubed shanny	Leptoclinus maculatus	Actinopteri	Muscle	1	DAS_1_M	DAS	26558304	21254792	80.03	67.45	2009144	1.40329e+06	69.84	1.34	4142588	0.25	937771	98.67	98.91	1.41	59.32	20.41	0.38	0.28	29.3	41.47	4.02	25.21	0.01	19.62	11	0.02	order	Notothenia coriiceps	pass
Daubed shanny	Leptoclinus maculatus	Actinopteri	Heart	1	DAS_1_H	DAS	16158630	15099099	93.44	72.27	1760799	1.32252e+06	75.11	1.18	3641557	0.25	853514	98.9	98.97	1.39	74.88	19.15	0.77	0.28	29.01	40.22	4.49	26.27	0	4.92	11	0.01	order	Notothenia coriiceps	pass
Snake blenny	Lumpenus lampretaeformis	Actinopteri	Gills	1	SNB_1_G	SNB	26651890	12020286	45.1	72.19	2117353	1329316	62.78	2.06	3557469	0.25	1044791	98.31	98.9	1.69	33.57	10.58	0.18	0.7	28.06	44.31	3.71	23.9	0.02	54.97	12	0.02	order	Notothenia coriiceps	pass
Snake blenny	Lumpenus lampretaeformis	Actinopteri	Liver	1	SNB_1_L	SNB	22858875	19217680	84.07	73.94	1666273	1.17041e+06	70.24	1.81	2765654	0.26	848028	98.43	98.66	1.5	65.87	17.06	2.25	0.73	27.14	41.15	4.8	26.88	0.02	14.1	13	0.01	below-infraclass	Cyprinus carpio	pass
Snake blenny	Lumpenus lampretaeformis	Actinopteri	Heart	1	SNB_1_H	SNB	20888257	15429583	73.87	72.17	1256104	951520	75.75	1.65	2116694	0.3	666895	98.48	98.94	1.54	57.52	16.57	0.61	0.42	27.04	41.6	4.74	26.61	0.01	24.88	14	0.01	suborder	Gasterosteus aculeatus	pass
Snake blenny	Lumpenus lampretaeformis	Actinopteri	Muscle	1	SNB_1_M	SNB	27495256	19415992	70.62	69.7	2069283	1323541	63.96	1.92	3346092	0.26	992573	98.5	98.94	1.54	50.92	18.36	2.29	1.32	28.25	42.93	3.86	24.95	0.02	27.11	12	0.01	below6_cohort	Oryzias latipes	pass
Snake blenny	Lumpenus lampretaeformis	Actinopteri	Gills	2	SNB_2_G	SNB	26291286	15569960	59.22	72.53	1692671	1.16624e+06	68.9	1.89	2890103	0.29	837335	98.53	98.76	1.84	45.37	12.73	0.86	0.6	28.3	43.37	3.92	24.39	0.02	40.43	13	0.02	below-infraclass	Danio rerio	pass
Snake blenny	Lumpenus lampretaeformis	Actinopteri	Liver	2	SNB_2_L	SNB	16233568	10030603	61.79	73.6	1348899	1.01579e+06	75.31	1.55	2374307	0.3	706179	98.18	99	1.44	49.29	11.39	0.5	0.72	27.92	42.81	4.24	25.01	0.02	38.1	13	0.01	below6_cohort	Oryzias latipes	pass
Snake blenny	Lumpenus lampretaeformis	Actinopteri	Kidney	2	SNB_2_K	SNB	27655370	10747866	38.86	76.82	2351389	1.39639e+06	59.39	2.43	4025383	0.21	1135138	98.06	98.7	1.63	31.12	7.63	0.36	0.55	28.35	45.04	3.74	22.87	0.01	60.34	11	0.02	suborder	Gasterosteus aculeatus	pass
Snake blenny	Lumpenus lampretaeformis	Actinopteri	Muscle	2	SNB_2_M	SNB	27843061	19451343	69.86	68.24	1680735	1168720	69.54	1.66	2904881	0.3	818845	98.52	98.91	1.49	51.01	18.91	0.52	0.83	28.24	42.98	3.8	24.97	0.02	28.73	13	0.01	below6_cohort	Oryzias latipes	pass
Ocean pout	Zoarces americanus	Actinopteri	Fin	1	OCP_1_F	OCP	23917359	22394609	93.63	74.96	1844038	1276574	69.23	1.92	2801843	0.14	839314	98.65	99.14	1.55	69.02	23.06	0.96	0.39	25.69	41.63	4.46	28.22	0.01	6.57	13	0.01	order	Notothenia coriiceps	pass
Ocean pout	Zoarces americanus	Actinopteri	Muscle	2	OCP_2_M	OCP	20054010	16264494	81.1	68.04	1462348	1276574	87.3	1.64	2669119	0.16	697931	98.72	98.73	1.46	62.04	23.2	0.54	0.62	27.04	42.12	3.84	27	0.01	13.6	11	0.01	below7_cohort	Dicentrarchus labrax	pass
Searcher	Bathymaster signatus	Actinopteri	Gills	1	SEA_1_G	SEA	17413591	16723927	96.04	78.72	2432620	1277884	52.53	1.98	3652946	0.13	1145146	98.7	98.94	1.39	73.22	21.55	1.12	0.4	26.79	40.66	4.59	27.95	0	3.71	11	0.01	order	Notothenia coriiceps	pass
Searcher	Bathymaster signatus	Actinopteri	Gills	2	SEA_2_G	SEA	22032555	20924139	94.97	71.12	1486402	1.21959e+06	82.05	1.23	2834115	0.19	778769	98.79	99.19	1.46	76.35	20.48	0.72	0.28	26.62	39.56	4.88	28.93	0.01	2.17	12	0.01	below7_cohort	Larimichthys crocea	pass
Searcher	Bathymaster signatus	Actinopteri	Gills	3	SEA_3_G	SEA	20840059	19361144	92.9	71.58	1407585	1.18266e+06	84.02	1.46	2623128	0.22	720064	98.6	98.9	1.45	74.62	19.33	2.07	0.56	26.9	40.42	4.83	27.83	0.02	3.43	13	0.02	below-infraclass	Danio rerio	pass
Prowfish	Zaprora silenus	Actinopteri	Gills	1	PRF_1_G	PRF	17597135	16422543	93.33	79.39	1557718	N/A	N/A	2.32	2554238	0.12	649970	98.69	98.93	1.44	71.49	18.94	1.99	0.67	27.83	41.63	4.17	26.34	0.02	6.9	13	0.01	below6_cohort	Oryzias latipes	pass
Wrymouth	Cryptacanthodes maculatus	Actinopteri	Gills	1	WRY_1_G	WRY	16411462	14596193	88.94	67.81	1438425	1.05033e+06	73.02	1.07	2974236	0.3	668998	99.17	98.97	1.63	71.56	18.84	0.81	0.49	28.04	42.44	3.87	25.65	0.01	8.3	11	0.01	below6_cohort	Stegastes partitus	pass
Wrymouth	Cryptacanthodes maculatus	Actinopteri	Heart	1	WRY_1_H	WRY	17606833	15746692	89.44	70.55	1525584	1092849	71.63	1.03	3178882	0.28	711575	99.2	99.19	1.4	73.33	17.55	0.5	0.3	27.93	42.33	3.96	25.77	0.01	8.32	11	0.01	below6_cohort	Oryzias latipes	pass
Wrymouth	Cryptacanthodes maculatus	Actinopteri	Muscle	1	WRY_1_M	WRY	14821601	11528625	77.78	66.53	1434682	1.0401e+06	72.5	1.06	2982285	0.31	666336	99.15	98.84	1.5	61.74	17.92	0.46	0.28	28.37	43.09	3.52	25.02	0.01	19.6	11	0.01	below6_cohort	Oryzias latipes	pass
Wrymouth	Cryptacanthodes maculatus	Actinopteri	Liver	1	WRY_1_L	WRY	12227969	11567295	94.6	70.27	1341166	1.02503e+06	76.43	1	2838983	0.31	643376	99.15	99.14	1.43	78.62	16.23	0.59	0.31	28.03	41.48	4.38	26.11	0.01	4.26	11	0.02	below6_cohort	Oryzias latipes	pass
Wrymouth	Cryptacanthodes maculatus	Actinopteri	Spleen	1	WRY_1_S	WRY	23602411	20845765	88.32	70.86	1180537	858507	72.72	1.23	2219560	0.33	562747	99.04	99.14	1.63	70.35	15.25	5.05	1.38	28.06	41.57	4.39	25.97	0.01	7.97	13	0.02	suborder	Gasterosteus aculeatus	pass
Wrymouth	Cryptacanthodes maculatus	Actinopteri	Kidney	1	WRY_1_K	WRY	15110535	14263895	94.4	70.35	1450013	1.0677e+06	73.63	0.98	3045840	0.3	683841	99.22	99.06	1.44	76.37	18.3	0.86	0.41	28	42.13	4.07	25.8	0.01	4.05	11	0.02	below6_cohort	Oryzias latipes	pass
Wrymouth	Cryptacanthodes maculatus	Actinopteri	Gills	2	WRY_2_G	WRY	14587752	10499691	71.98	69.43	1236769	765425	61.89	1.69	2035549	0.34	552154	98.58	98.25	1.58	43.89	12.12	24.94	8.69	28.37	43.4	3.95	24.27	0.01	10.37	14	0.02	below-infraclass	Cyprinus carpio	pass
Wrymouth	Cryptacanthodes maculatus	Actinopteri	Heart	2	WRY_2_H	WRY	28938357	28007497	96.78	68.95	1405522	1.05934e+06	75.37	1.2	2943824	0.27	685469	99.05	99.12	1.5	78.67	18.79	0.76	0.36	26.7	41.48	4.43	27.38	0.01	1.42	14	0.01	below7_cohort	Larimichthys crocea	pass
Wrymouth	Cryptacanthodes maculatus	Actinopteri	Spleen	2	WRY_2_S	WRY	17506530	16387987	93.61	69.64	1254187	972154	77.51	1.22	2598819	0.32	614291	98.96	98.46	1.69	77.69	15.85	1.92	0.58	26.7	41.76	4.56	26.96	0.01	3.97	14	0.01	suborder	Gasterosteus aculeatus	pass
Wrymouth	Cryptacanthodes maculatus	Actinopteri	Kidney	2	WRY_2_K	WRY	22558085	21077072	93.43	70.19	1349023	1.02749e+06	76.17	1.19	2808371	0.29	658372	99.02	98.74	1.55	78.37	15.96	0.98	0.32	26.78	41.45	4.59	27.17	0.01	4.37	14	0.02	below6_cohort	Oryzias latipes	pass
Wrymouth	Cryptacanthodes maculatus	Actinopteri	Muscle	2	WRY_2_M	WRY	23187205	21685079	93.52	65.19	1327573	1.02421e+06	77.15	1.24	2808079	0.3	648343	98.91	98.82	1.42	73.33	20.97	0.38	0.28	26.68	41.7	4.39	27.22	0.01	5.04	14	0.02	suborder	Gasterosteus aculeatus	pass
Wrymouth	Cryptacanthodes maculatus	Actinopteri	Liver	2	WRY_2_L	WRY	15436089	15026470	97.35	69.26	1179072	949809	80.56	1.12	2507445	0.32	590911	99.05	98.87	1.47	81.57	16.34	0.59	0.2	26.61	41.12	4.68	27.58	0.01	1.3	14	0.01	below6_cohort	Oryzias latipes	pass
Atka mackerel	Pleurogrammus monopterygius	Actinopteri	Gills	1	ATM_1_G	ATM	13388164	13109493	97.92	74.37	1843243	1053628	57.16	1.48	3178207	0.15	891733	99.05	99.05	1.66	74.68	23.32	0.33	0.24	26.79	42.69	4.03	26.47	0.01	1.43	11	0.01	suborder	Gasterosteus aculeatus	pass
Atka mackerel	Pleurogrammus monopterygius	Actinopteri	Gills	2	ATM_2_G	ATM	19733230	18645308	94.49	68.94	1454845	1059497	72.83	1.16	2810996	0.15	770361	99.06	98.75	1.5	73.51	24.17	0.36	0.22	25.36	42.05	4.53	28.05	0.01	1.74	11	0.03	below6_cohort	Oryzias latipes	pass
Atka mackerel	Pleurogrammus monopterygius	Actinopteri	Gills	3	ATM_3_G	ATM	20881009	19419575	93	69.45	1017656	874147	85.9	1.17	1914099	0.24	538050	99.07	99.45	1.31	74.06	22.87	0.63	0.3	26.13	41.64	4.5	27.72	0.01	2.14	13	0.02	suborder	Gasterosteus aculeatus	pass
Painted greenling	Oxylebius pictus	Actinopteri	Gills	1	PGR_1_G	PGR	26776778	16152791	60.32	79.72	5596354	N/A	N/A	2.1	7293996	0.07	3152328	97.39	98.7	1.6	36.46	14.56	0.55	1.16	25.82	43.67	4.75	25.75	0.01	47.27	10	0.06	below6_cohort	Stegastes partitus	pass
Sablefish	Anoplopoma fimbria	Actinopteri	Gills	1	SFI_1_G	SFI	21781756	20913090	96.01	79.44	1212932	N/A	N/A	2.18	2001511	0.12	475083	98.72	98.63	1.47	74.82	18.03	2.09	0.61	27.49	41.34	4.34	26.81	0.01	4.45	14	0.02	below6_cohort	Oryzias latipes	pass
Kelp rockfish	Sebastes atrovirens	Actinopteri	Gills	1	KER_1_G	KER	23899803	22333015	93.44	77.1	1716082	1.33655e+06	77.88	1.32	3342070	0.22	790145	98.95	98.86	1.43	82.17	14.56	1	0.3	27.9	41.07	4.61	26.42	0.01	1.97	11	0.01	below7_cohort	Larimichthys crocea	pass
Kelp rockfish	Sebastes atrovirens	Actinopteri	Gills	2	KER_2_G	KER	21846605	20111566	92.06	77.59	1632495	1.19186e+06	73.01	1.26	2932657	0.23	743232	98.99	99.11	1.38	80.65	15.46	0.62	0.36	28.04	41.46	4.41	26.08	0.01	2.92	11	0.01	below7_cohort	Dicentrarchus labrax	pass
Kelp rockfish	Sebastes atrovirens	Actinopteri	Blood	2	KER_2_BL	KER	17377622	16252012	93.52	79.87	1696274	1.35827e+06	80.07	1.21	3388508	0.23	780912	98.96	98.98	1.4	85.47	11.35	1.28	0.45	27.19	40.69	4.93	27.18	0	1.45	11	0.01	below7_cohort	Dicentrarchus labrax	pass
Kelp rockfish	Sebastes atrovirens	Actinopteri	Blood	1	KER_1_BL	KER	16925743	15888412	93.87	79.58	1723948	1.36178e+06	78.99	1.25	3445991	0.23	788334	98.91	99.11	1.47	84.75	11.89	1.07	0.35	27.5	40.79	4.87	26.84	0.01	1.94	11	0.01	below7_cohort	Dicentrarchus labrax	pass
Kelp rockfish	Sebastes atrovirens	Actinopteri	Muscle	2	KER_2_M	KER	13866754	13090789	94.4	74.44	1636190	1.32815e+06	81.17	1.12	3224722	0.26	737155	99.01	98.84	1.52	79.59	16.84	0.7	0.23	28.17	41.05	4.48	26.29	0.01	2.63	11	0.02	below7_cohort	Dicentrarchus labrax	pass
Kelp rockfish	Sebastes atrovirens	Actinopteri	Muscle	1	KER_1_M	KER	18329601	17169274	93.67	74.25	1480096	1.23616e+06	83.52	1.27	3042356	0.28	664662	98.91	99.25	1.61	80.33	16.15	0.35	0.24	28.02	41.98	4.33	25.65	0.02	2.92	12	0.01	below7_cohort	Dicentrarchus labrax	pass
Copper rockfish	Sebastes caurinus	Actinopteri	Blood	1	CRF_1_BL	CRF	26159162	24096969	92.12	84.58	3293947	2.35334e+06	71.44	1.69	4310696	0.13	1347600	98.96	98.58	1.56	68.58	10.2	11.86	1.67	27.24	40.94	5.83	25.98	0.01	7.69	8	0.07	below7_cohort	Dicentrarchus labrax	pass
Copper rockfish	Sebastes caurinus	Actinopteri	Blood	2	CRF_2_BL	CRF	20224265	19217904	95.02	82.34	2290030	1.9864e+06	86.74	1.18	3879909	0.17	1006930	99.16	97.97	1.6	79.79	11.81	1.91	0.47	26.46	41.04	5.77	26.72	0.01	6.01	9	0.06	below7_cohort	Dicentrarchus labrax	pass
Copper rockfish	Sebastes caurinus	Actinopteri	Gills	1	CRF_1_G	CRF	21759654	20398524	93.74	79.7	2690186	2.14471e+06	79.72	1.31	4208855	0.17	1143374	99.03	98.52	1.6	74.03	15.51	2.75	0.67	27.25	40.73	5.57	26.45	0.01	7.04	8	0.06	below-infraclass	Cyprinus carpio	pass
Copper rockfish	Sebastes caurinus	Actinopteri	Gills	2	CRF_2_G	CRF	20442269	18506260	90.53	79.79	2657264	2157796	81.2	1.39	4060872	0.17	1114997	99.08	99.04	1.58	69.4	14.17	2.38	0.78	27.7	40.1	6.07	26.12	0.01	13.27	9	0.1	below6_cohort	Oryzias latipes	pass
Starry rockfish	Sebastes constellatus	Actinopteri	Blood	2	STA_2_BL	STA	20976842	19754109	94.17	77.55	1505119	1.28726e+06	85.53	0.92	3230557	0.31	724972	99.22	99.02	1.56	84.14	11.22	2.47	0.46	28.25	40.16	4.75	26.83	0.01	1.7	12	0.01	below6_cohort	Oryzias latipes	pass
Starry rockfish	Sebastes constellatus	Actinopteri	Blood	1	STA_1_BL	STA	51602821	45304361	87.79	76.76	1440202	1.17836e+06	81.82	0.8	2856142	0.29	688106	99.53	99.72	1.5	77.44	11.52	3.65	0.67	27.75	41.62	4.41	26.21	0.01	6.72	15	0.01	below7_cohort	Dicentrarchus labrax	pass
Starry rockfish	Sebastes constellatus	Actinopteri	Gills	1	STA_1_G	STA	20044692	18921278	94.4	76.86	1840959	1.45024e+06	78.78	1.03	3837519	0.25	857399	99.18	99.29	1.39	82.29	13.99	0.89	0.28	28.01	40.97	4.53	26.48	0.01	2.55	11	0.01	below7_cohort	Dicentrarchus labrax	pass
Starry rockfish	Sebastes constellatus	Actinopteri	Gills	2	STA_2_G	STA	17316334	16235792	93.76	76.19	1671306	1382173	82.7	0.96	3648871	0.28	798343	99.18	98.96	1.39	66.99	11.13	1.06	0.29	27.97	40.83	4.6	26.25	0.35	20.53	11	0.01	below7_cohort	Dicentrarchus labrax	pass
Starry rockfish	Sebastes constellatus	Actinopteri	Muscle	1	STA_1_M	STA	18118933	17166604	94.74	73.79	1734250	1419587	81.86	0.99	3760109	0.26	825551	99.12	98.95	1.47	65.87	13.56	0.52	0.18	27.6	41.15	4.5	26.39	0.35	19.88	11	0.01	below7_cohort	Dicentrarchus labrax	pass
Starry rockfish	Sebastes constellatus	Actinopteri	Muscle	2	STA_2_M	STA	33482529	31407776	93.8	75.37	1796655	1.42996e+06	79.59	1.03	3898965	0.25	828518	99.2	99.23	1.47	81.89	14.97	0.62	0.24	28.02	42.7	4.13	25.15	0.01	2.28	11	0.01	below6_cohort	Stegastes partitus	pass
Squarespot rockfish	Sebastes hopkinsi	Actinopteri	Muscle	2	SQR_2_M	SQR	18950206	17793223	93.89	73.71	1549670	1.268e+06	81.82	0.96	3264753	0.31	729168	99.08	98.87	1.41	79.61	17.02	0.33	0.22	28.19	40.91	4.43	26.46	0.01	2.82	12	0.01	below7_cohort	Dicentrarchus labrax	pass
Squarespot rockfish	Sebastes hopkinsi	Actinopteri	Blood	1	SQR_1_BL	SQR	26980568	25455186	94.35	77.45	1700651	1.33554e+06	78.53	1.01	3594621	0.28	799622	99.2	99.11	1.53	84.6	12.65	0.7	0.5	27.72	42.21	4.44	25.62	0.01	1.55	11	0.01	below7_cohort	Dicentrarchus labrax	pass
Squarespot rockfish	Sebastes hopkinsi	Actinopteri	Blood	2	SQR_2_BL	SQR	17950863	16538348	92.13	78.67	2019541	1.45224e+06	71.91	1.03	4152691	0.26	913599	99.14	99.24	1.48	79.79	12.9	4.35	0.91	28.33	41.17	4.5	25.99	0.01	2.05	11	0.01	below7_cohort	Dicentrarchus labrax	pass
Squarespot rockfish	Sebastes hopkinsi	Actinopteri	Muscle	1	SQR_1_M	SQR	19592825	18086114	92.31	75.08	1703938	1.23273e+06	72.35	1.16	3193329	0.29	809633	98.99	99	1.53	65.47	13.7	0.51	0.22	27.55	41.42	4.46	26.22	0.35	20.1	11	0.02	below7_cohort	Dicentrarchus labrax	pass
Squarespot rockfish	Sebastes hopkinsi	Actinopteri	Gills	1	SQR_1_G	SQR	25861672	24086854	93.14	77.4	1854539	1.31891e+06	71.12	1.18	3454040	0.26	874063	99.04	99.07	1.46	67.88	10.97	1.1	0.27	27.55	40.8	4.68	26.62	0.35	19.78	11	0.01	below7_cohort	Larimichthys crocea	pass
Squarespot rockfish	Sebastes hopkinsi	Actinopteri	Gills	2	SQR_2_G	SQR	19176964	17758370	92.6	76.59	1733665	1.2747e+06	73.53	1.12	3285631	0.28	824229	99.01	98.94	1.46	66.82	11.44	1.2	0.28	27.54	40.86	4.72	26.53	0.35	20.26	11	0.01	below7_cohort	Dicentrarchus labrax	pass
Squarespot rockfish	Sebastes hopkinsi	Actinopteri	Blood	3	SQR_3_BL	SQR	21392647	20146880	94.18	78.22	1905876	1.43261e+06	75.17	1.02	3929337	0.27	889053	99.15	99.11	1.34	67.47	10.74	2	0.45	27.97	40.56	4.68	26.44	0.35	19.34	11	0.01	below7_cohort	Dicentrarchus labrax	pass
Squarespot rockfish	Sebastes hopkinsi	Actinopteri	Muscle	3	SQR_3_M	SQR	18610630	17561069	94.36	76.04	1617163	1.30851e+06	80.91	1	3356695	0.29	754968	99.18	99.06	1.6	81.01	15.87	0.23	0.24	28.22	40.96	4.4	26.41	0.01	2.66	11	0.01	below7_cohort	Larimichthys crocea	pass
Squarespot rockfish	Sebastes hopkinsi	Actinopteri	Gills	3	SQR_3_G	SQR	17501335	16468117	94.1	77.31	1864173	1.42582e+06	76.49	1.01	3806973	0.27	859064	99.14	99.31	1.47	81.47	14.8	1.19	0.35	28.23	40.91	4.45	26.4	0.01	2.19	11	0.01	below7_cohort	Dicentrarchus labrax	pass
Vermillion rockfish	Sebastes miniatus	Actinopteri	Blood	1	VER_1_BL	VER	19405038	18474882	95.21	79.28	1464136	1243775	84.95	0.98	3044289	0.27	691036	99.21	98.78	1.56	85.94	10.57	1.68	0.31	27.17	40.26	4.86	27.7	0.01	1.51	12	0.01	below7_cohort	Dicentrarchus labrax	pass
Vermillion rockfish	Sebastes miniatus	Actinopteri	Muscle	1	VER_1_M	VER	17308782	16074282	92.87	76.27	1714247	1.38057e+06	80.53	1.08	3519810	0.25	778114	99.11	98.85	1.51	79.51	15.31	1.73	0.47	27.75	41.27	4.37	26.59	0.01	2.99	11	0.01	below7_cohort	Dicentrarchus labrax	pass
Vermillion rockfish	Sebastes miniatus	Actinopteri	Gills	1	VER_1_G	VER	23749478	21968775	92.5	78.12	1713112	1250350	72.99	1.21	3222965	0.22	787507	99.03	99.13	1.34	82.74	13.71	0.9	0.32	27.85	41.1	4.58	26.47	0.01	2.33	11	0.01	below6_cohort	Stegastes partitus	pass
Vermillion rockfish	Sebastes miniatus	Actinopteri	Blood	2	VER_2_BL	VER	25462979	23777411	93.38	78.81	1566073	1.31876e+06	84.21	1	3379261	0.25	741195	99.19	98.89	1.54	85.24	10.6	0.98	0.31	26.57	40.99	4.85	27.58	0.01	2.86	12	0.01	below7_cohort	Dicentrarchus labrax	pass
Vermillion rockfish	Sebastes miniatus	Actinopteri	Gills	2	VER_2_G	VER	21043558	19760574	93.9	76.99	1728410	1.39945e+06	80.97	1.02	3652619	0.23	790727	99.16	98.93	1.46	81.52	14.53	0.67	0.36	27.66	41.08	4.5	26.74	0.01	2.92	11	0.01	below7_cohort	Dicentrarchus labrax	pass
Vermillion rockfish	Sebastes miniatus	Actinopteri	Muscle	2	VER_2_M	VER	20736438	19521517	94.14	79.23	1725947	1.39473e+06	80.81	1.01	3652664	0.24	801795	99.13	99.05	1.44	68.96	9.41	1.21	0.25	27.29	40.74	4.78	26.84	0.35	20.18	11	0.01	below7_cohort	Dicentrarchus labrax	pass
Blue rockfish	Sebastes mystinus	Actinopteri	Blood	1	BLR_1_BL	BLR	18755330	17291683	92.2	77.32	1508865	1.15558e+06	76.59	1.01	3164579	0.31	733123	99.16	99.07	1.48	82.84	11.66	1.3	0.35	27.34	41.02	4.81	26.81	0.01	3.84	12	0.01	below7_cohort	Dicentrarchus labrax	pass
Blue rockfish	Sebastes mystinus	Actinopteri	Blood	2	BLR_2_BL	BLR	26250451	23631179	90.02	77.05	1718259	1.23089e+06	71.64	1.03	3660622	0.28	801016	99.2	99.18	1.59	81.12	12.92	1.9	0.5	27.97	42.46	4.3	25.26	0.01	3.56	11	0.01	below7_cohort	Dicentrarchus labrax	pass
Blue rockfish	Sebastes mystinus	Actinopteri	Muscle	1	BLR_1_M	BLR	38885094	36706430	94.4	73.59	1668938	1.23151e+06	73.79	1.09	3513960	0.26	801079	99.08	98.8	1.45	79.82	17.21	0.62	0.25	27.31	41.18	4.58	26.91	0.01	2.1	12	0.01	below7_cohort	Dicentrarchus labrax	pass
Blue rockfish	Sebastes mystinus	Actinopteri	Muscle	2	BLR_2_M	BLR	16594165	15628766	94.18	71.69	1344771	1.08887e+06	80.97	0.97	2901432	0.34	663760	99.12	98.61	1.45	80.37	17.18	0.47	0.26	27.16	41.04	4.63	27.16	0.01	1.73	13	0.01	below7_cohort	Dicentrarchus labrax	pass
Blue rockfish	Sebastes mystinus	Actinopteri	Gills	1	BLR_1_G	BLR	30261624	27743114	91.68	73.67	1476977	1.05442e+06	71.39	1.39	2699754	0.3	712466	98.91	99.17	1.3	79.02	16.69	1.02	0.41	27.28	42.07	4.47	26.18	0.01	2.86	12	0.01	below7_cohort	Dicentrarchus labrax	pass
Blue rockfish	Sebastes mystinus	Actinopteri	Gills	2	BLR_2_G	BLR	21524088	19991690	92.88	73.21	1383360	1.02247e+06	73.91	1.18	2519978	0.31	675913	98.99	99.07	1.46	79.9	16.88	0.77	0.32	27.3	41.2	4.53	26.97	0.01	2.13	13	0.01	below-infraclass	Danio rerio	pass
Speckled rockfish	Sebastes ovalis	Actinopteri	Blood	1	SPR_1_BL	SPR	26563126	24412016	91.9	80.39	1860647	1394446	74.94	1.05	3878054	0.22	849914	99.13	98.98	1.54	67.19	9.21	1.44	0.33	27.8	40.83	4.73	26.29	0.35	21.84	11	0.01	below7_cohort	Dicentrarchus labrax	pass
Speckled rockfish	Sebastes ovalis	Actinopteri	Muscle	1	SPR_1_M	SPR	12505478	11802190	94.38	75.8	1608631	1.29936e+06	80.77	1	3456196	0.26	743192	99.07	99.34	1.44	64.49	14.45	0.99	0.26	27.74	41.28	4.4	26.23	0.35	19.81	11	0.01	below7_cohort	Dicentrarchus labrax	pass
Speckled rockfish	Sebastes ovalis	Actinopteri	Gills	1	SPR_1_G	SPR	19671063	17913642	91.07	78.7	1745719	1.21717e+06	69.72	1.26	3140778	0.24	797074	98.96	99.07	1.45	80.74	13.56	2.04	0.43	28.26	40.74	4.53	26.46	0.01	3.23	11	0.01	below7_cohort	Dicentrarchus labrax	pass
Speckled rockfish	Sebastes ovalis	Actinopteri	Gills	2	SPR_2_G	SPR	20393606	18829342	92.33	78.63	1681897	1.22744e+06	72.98	1.21	3138279	0.24	766129	99	99.11	1.48	83.04	13.13	0.87	0.29	27.57	41.15	4.53	26.73	0.01	2.67	11	0.01	below6_cohort	Oryzias latipes	pass
Speckled rockfish	Sebastes ovalis	Actinopteri	Blood	2	SPR_2_BL	SPR	26622330	24910728	93.57	79.51	1708747	1.34029e+06	78.44	1.04	3667185	0.24	784987	99.14	99.19	1.55	83.86	12.22	1.8	0.41	26.95	42.46	4.62	25.97	0.01	1.71	11	0.02	below6_cohort	Oryzias latipes	pass
Speckled rockfish	Sebastes ovalis	Actinopteri	Muscle	2	SPR_2_M	SPR	17102562	15993050	93.51	74.05	1528194	1.25984e+06	82.44	1.01	3315412	0.28	692753	99.14	99.46	1.67	77.82	18.93	0.61	0.38	27.8	42.72	4.04	25.43	0.01	2.26	11	0.01	below-infraclass	Cyprinus carpio	pass
Bocaccio rockfish	Sebastes paucispinis	Actinopteri	Gills	1	BRF_1_G	BRF	19039493	17377545	91.27	77.59	2249815	1653318	73.49	1.46	3191445	0.19	986467	98.81	98.14	1.62	71.91	16.88	2.65	0.78	27.25	40.97	5.58	26.19	0.01	7.79	8	0.07	below7_cohort	Dicentrarchus labrax	pass
Bocaccio rockfish	Sebastes paucispinis	Actinopteri	Blood	1	BRF_1_BL	BRF	23522680	22685485	96.44	85.86	3197021	1.87259e+06	58.57	1.91	4094937	0.14	1329348	99.06	98.62	1.55	76.01	12	2.04	0.59	27.36	40.44	6.14	26.05	0.01	9.36	8	0.09	below7_cohort	Dicentrarchus labrax	pass
Bocaccio rockfish	Sebastes paucispinis	Actinopteri	Muscle	1	BRF_1_M	BRF	15681338	14622817	93.25	79.99	2226005	1.80338e+06	81.01	1.26	3691858	0.19	957140	98.37	98.63	1.61	74.48	14.13	2.86	0.66	27.45	41.03	5.62	25.89	0.01	7.87	9	0.06	below7_cohort	Dicentrarchus labrax	pass
Halfbanded rockfish	Sebastes semicinctus	Actinopteri	Gills	1	HAR_1_G	HAR	24182036	22455151	92.86	76.22	1449525	1.06128e+06	73.22	1.21	2626334	0.26	686361	99.01	99.29	1.43	81.28	14.71	1.2	0.36	27.48	41.02	4.71	26.78	0.01	2.44	12	0.02	below7_cohort	Dicentrarchus labrax	pass
Halfbanded rockfish	Sebastes semicinctus	Actinopteri	Gills	2	HAR_2_G	HAR	17120386	15945376	93.14	76.03	1363466	1.02628e+06	75.27	1.19	2480659	0.28	649424	98.99	99.27	1.6	81.61	15.39	0.73	0.28	27.79	40.88	4.56	26.75	0.01	1.99	12	0.01	below7_cohort	Dicentrarchus labrax	pass
Halfbanded rockfish	Sebastes semicinctus	Actinopteri	Blood	2	HAR_2_BL	HAR	16529668	15488485	93.7	79.83	1676266	1.23807e+06	73.86	1.02	3537564	0.25	765050	99.1	99.08	1.37	84.58	11.6	1.42	0.38	28.2	40.6	4.58	26.61	0.01	2.02	11	0.01	below6_cohort	Oryzias latipes	pass
Halfbanded rockfish	Sebastes semicinctus	Actinopteri	Blood	1	HAR_1_BL	HAR	16477023	15313061	92.94	79.43	1756344	1.25914e+06	71.69	1	3801586	0.24	804252	99.12	99.21	1.53	67.42	9.82	2.92	0.54	27.7	40.92	4.69	26.35	0.34	19.3	11	0.01	below6_cohort	Oryzias latipes	pass
Halfbanded rockfish	Sebastes semicinctus	Actinopteri	Muscle	1	HAR_1_M	HAR	19831640	18763860	94.62	74.56	1493692	1.17217e+06	78.47	1	3259493	0.27	697333	99.13	99.02	1.36	80.65	16.72	0.43	0.22	27.53	41.29	4.45	26.72	0.01	1.98	12	0.01	below7_cohort	Dicentrarchus labrax	pass
Halfbanded rockfish	Sebastes semicinctus	Actinopteri	Muscle	2	HAR_2_M	HAR	20886569	19748265	94.55	74.55	1511839	1181828	78.17	1	3300289	0.25	714027	99.14	98.8	1.45	65.14	14.4	0.17	0.16	27.68	40.88	4.43	26.66	0.35	20.13	11	0.01	below-infraclass	Cyprinus carpio	pass
Shortraker rockfish	Sebastes borealis	Actinopteri	Gills	2	SHR_2_G	SHR	20187136	19004978	94.14	77.38	1649428	1.50841e+06	91.45	1.12	3359608	0.16	744290	99.05	99.18	1.56	63.88	15.04	0.35	0.22	27.1	41.3	4.51	26.74	0.35	20.51	11	0.01	below7_cohort	Dicentrarchus labrax	pass
Shortraker rockfish	Sebastes borealis	Actinopteri	Gills	3	SHR_3_G	SHR	22805760	21432409	93.98	79.44	1741979	1.5501e+06	88.99	1.17	3405339	0.15	768285	99.07	99.08	1.28	80.45	15.59	0.57	0.31	27.45	41.11	4.57	26.87	0.01	3.08	11	0.02	below7_cohort	Dicentrarchus labrax	pass
Shortraker rockfish	Sebastes borealis	Actinopteri	Gills	1	SHR_1_G	SHR	19879653	18985056	95.5	82.9	2274472	1560924	68.63	1.56	3689752	0.12	950247	99.04	99.22	1.51	81.06	14.21	0.79	0.35	27.63	41.17	4.58	26.61	0.01	3.59	11	0.02	order	Notothenia coriiceps	pass
Black-and-yellow rockfish	Sebastes chrysomelas	Actinopteri	Gills	1	BYR_1_G	BYR	25774478	23507558	91.2	69.85	1348360	955057	70.83	1.13	2436083	0.41	716488	99.19	99.86	1.35	75.98	15.86	1.54	0.46	27.84	40.73	5.11	26.28	0.04	6.16	15	0.04	below7_cohort	Dicentrarchus labrax	pass
Black-and-yellow rockfish	Sebastes chrysomelas	Actinopteri	Gills	2	BYR_2_G	BYR	43653713	40338439	92.41	69.65	1364338	947434	69.44	1.2	2444752	0.39	726787	99.21	100	1.95	75.92	14.74	1.2	0.43	27.92	40.5	5.52	26.01	0.04	7.71	15	0.07	below7_cohort	Dicentrarchus labrax	pass
Black-and-yellow rockfish	Sebastes chrysomelas	Actinopteri	Blood	2	BYR_2_BL	BYR	23346515	21854866	93.61	72.28	1289413	990919	76.85	0.99	2558240	0.44	696972	99.3	100	0.9	79	10.46	2.35	0.48	28.1	39.85	5.82	26.19	0.04	7.71	15	0.07	below7_cohort	Dicentrarchus labrax	pass
Black-and-yellow rockfish	Sebastes chrysomelas	Actinopteri	Blood	1	BYR_1_BL	BYR	29059708	27617618	95.04	72.71	1368618	1.02952e+06	75.22	1.05	2659235	0.42	730581	99.3	100	1.26	81.06	10.92	1.34	0.35	27.94	39.97	5.53	26.52	0.04	6.32	15	0.05	below6_cohort	Oryzias latipes	pass
Black-and-yellow rockfish	Sebastes chrysomelas	Actinopteri	Muscle	1	BYR_1_M	BYR	35952959	33747681	93.87	69.53	1509285	1094838	72.54	1.08	2938391	0.38	793938	99.12	96.51	1.83	74.25	15.83	1.64	0.47	27.86	40.45	5.47	26.19	0.04	7.82	15	0.06	order	Notothenia coriiceps	pass
Black-and-yellow rockfish	Sebastes chrysomelas	Actinopteri	Muscle	2	BYR_2_M	BYR	31577301	29664469	93.94	68.35	1391966	1.03603e+06	74.43	1.02	2786107	0.42	732925	99.24	97.78	1.86	75.63	16.44	0.75	0.29	27.9	40.75	5.18	26.12	0.04	6.89	15	0.05	below7_cohort	Dicentrarchus labrax	pass
Rose fish	Sebastes norvegicus	Actinopteri	Skin	1	ROF_1_SK	ROF	10410903	8866106	85.16	78.73	2125915	1.50996e+06	71.03	1.47	4116676	0.24	992837	98.9	98.73	1.5	71.41	13.39	0.14	0.17	27.19	42.85	4.63	25.33	0	14.89	11	0.03	below7_cohort	Dicentrarchus labrax	pass
Rose fish	Sebastes norvegicus	Actinopteri	Muscle	2	ROF_2_M	ROF	11411644	8283013	72.58	73.36	1803346	1.51296e+06	83.9	1.14	3756495	0.29	862157	98.84	99.28	1.58	61.41	15.39	0.13	0.19	27.72	43.33	4.04	24.91	0	22.88	11	0.02	order	Gasterosteus aculeatus	pass
Rose fish	Sebastes norvegicus	Actinopteri	Skin	2	ROF_2_SK	ROF	15179379	13307694	87.67	76.11	1913709	1558618	81.44	1.16	4012322	0.24	922766	98.97	99.67	1.54	75.54	14.83	0.14	0.15	26.9	42.62	4.85	25.63	0	9.35	11	0.03	below7_cohort	Dicentrarchus labrax	pass
Shortspine thornyhead	Sebastolobus alascanus	Actinopteri	Gills	3	SST_3_G	SST	15442656	13976744	90.51	76.68	1479698	1240932	83.86	1.11	3007395	0.22	669707	99	98.56	1.59	81.3	15	0.49	0.3	27.76	42.55	4.31	25.38	0.01	2.9	11	0.02	below7_cohort	Dicentrarchus labrax	pass
Shortspine thornyhead	Sebastolobus alascanus	Actinopteri	Gills	2	SST_2_G	SST	18562467	16918418	91.14	76.03	1512096	1.25293e+06	82.86	1.14	3055986	0.21	682484	98.93	98.84	1.6	80.61	15.8	0.65	0.37	27.82	42.52	4.22	25.43	0.01	2.57	11	0.01	below6_cohort	Haplochromis burtoni	pass
Shortspine thornyhead	Sebastolobus alascanus	Actinopteri	Gills	1	SST_1_G	SST	20538307	19632577	95.59	79.7	2044350	1.27313e+06	62.28	1.42	3690344	0.16	886753	99.04	99.46	1.77	80.01	16.26	0.64	0.42	27.57	42.48	4.3	25.63	0.01	2.67	11	0.01	below7_cohort	Dicentrarchus labrax	pass
Carlson's anthias	Pseudanthias	Actinopteri	Fin	2	CAA_2_CF	CAA	16740489	13892841	82.99	67.36	1783774	1191903	66.82	1.31	3612187	0.16	871191	98.91	98.87	1.38	60.02	19.79	10.52	2.48	27.99	42.32	4.11	25.56	0.01	7.18	12	0.02	below6_cohort	Cynoglossus semilaevis	pass
Carlson's anthias	Pseudanthias	Actinopteri	Fin	2	CAA_2_DF	CAA	20693770	18650215	90.12	66.15	1183969	1008209	85.16	1.05	2417867	0.23	609320	98.97	99.17	1.6	66.7	21.54	4.38	1.14	26.63	42.31	4.33	26.72	0.01	6.24	13	0.02	below6_cohort	Oryzias latipes	pass
Carlson's anthias	Pseudanthias	Actinopteri	Fin	1	CAA_1_F	CAA	15271451	14321895	93.78	74.94	1915532	1103569	57.61	1.62	3059100	0.14	902479	98.85	98.97	1.61	69.69	21.05	2.27	0.72	26.92	42.31	4.19	26.57	0.01	6.27	11	0.02	order	Notothenia coriiceps	pass
LongFin anthias	Pseudanthias ventralis	Actinopteri	Fin	1	LFA_1_F	LFA	21303539	20165243	94.66	78.31	3784160	N/A	N/A	1.41	6917454	0.1	1551936	98.99	99.23	1.61	63.13	20.58	3.78	1.12	26.54	40.9	5.67	26.89	0.01	11.39	9	0.09	order	Notothenia coriiceps	pass
Black sea bass	Centropristis striata	Actinopteri	Fin	1	BSB_1_F	BSB	27203744	25720764	94.55	79.61	1685181	N/A	N/A	1.82	2793041	0.09	697093	98.82	99.04	1.55	75.18	19.21	0.7	0.39	26.45	41.5	4.57	27.47	0.01	4.51	12	0.01	below6_cohort	Oryzias latipes	pass
Coral hind	Cephalopholis miniata	Actinopteri	Gills	3	COH_3_G	COH	77155549	69171712	89.65	69.44	1254589	885462	70.58	1.05	2545713	0.22	540248	99.46	99.6	1.58	74.4	14.42	6.05	1.11	26.61	41.55	4.69	27.14	0.01	4.02	15	0.01	below7_cohort	Dicentrarchus labrax	pass
Coral hind	Cephalopholis miniata	Actinopteri	Gills	1	COH_1_G	COH	21675547	20542671	94.77	75.76	1191605	760534	63.82	1.72	1932127	0.3	491126	99.09	98.41	0.96	74.86	14.77	5.51	1.05	26.85	42.46	4.41	26.28	0.01	3.81	13	0.01	below7_cohort	Dicentrarchus labrax	pass
Coral hind	Cephalopholis miniata	Actinopteri	Gills	2	COH_2_G	COH	23281159	20717968	88.99	69.61	1132260	859968	75.95	1.34	2329050	0.29	492011	99.03	98.7	1.2	74.81	14.01	6.65	1.19	26.7	41.57	4.75	26.96	0.01	3.34	14	0.01	below7_cohort	Dicentrarchus labrax	pass
Northern searobin	Prionotus carolinus	Actinopteri	Blood	1	NSR_1_BL	NSR	18749450	18154021	96.82	82.51	2341961	N/A	N/A	1.71	3746139	0.08	723414	99.09	98.61	1.54	71.53	13.78	7.3	1.43	29.6	38.78	4.7	26.9	0.01	5.96	9	0.06	below6_cohort	Oryzias latipes	pass
African coris	Coris gaimard	Actinopteri	Fin	1	AFC_1_CF	AFC	11864464	10640898	89.69	75.41	1234701	911422	73.82	1.56	2231579	0.18	497589	98.92	99.06	1.53	68	19.72	1.65	0.89	27.27	41.7	3.89	27.13	0.01	9.75	13	0.01	below6_cohort	Oryzias latipes	pass
African coris	Coris gaimard	Actinopteri	Fin	1	AFC_1_DF	AFC	21992173	19514229	88.73	74.31	1478170	1073297	72.61	1.31	2923474	0.12	612740	99.02	99.24	1.52	58.71	15.84	1.64	0.63	26.84	41.49	4.14	27.17	0.36	23.18	11	0.01	below6_cohort	Oryzias latipes	pass
African coris	Coris gaimard	Actinopteri	Muscle	1	AFC_1_M	AFC	13954721	12245686	87.75	73	1284247	1.01736e+06	79.22	1.22	2522576	0.18	526532	98.99	98.51	1.47	66.1	19.37	8.92	2.19	27.93	41.31	3.92	26.83	0.01	3.42	12	0.01	below6_cohort	Oryzias latipes	pass
Spottail Coris	Coris caudimacula	Actinopteri	Gills	2	STC_2_G	STC	21598219	19778517	91.57	72.39	1428812	1104033	77.27	1.29	2579427	0.23	638397	99	99.15	1.53	77.73	19.14	0.64	0.34	28.51	41.6	4.05	25.82	0.01	2.15	11	0.01	below6_cohort	Oryzias latipes	pass
Spottail Coris	Coris caudimacula	Actinopteri	Gills	3	STC_3_G	STC	30148957	26336703	87.36	73.23	1633809	1164964	71.3	1.42	2855175	0.2	726672	98.99	99.19	1.54	74.44	17.76	2.04	0.64	28.82	41.55	4.06	25.57	0.01	5.12	11	0.01	below-infraclass	Cyprinus carpio	pass
Spottail Coris	Coris caudimacula	Actinopteri	Gills	1	STC_1_G	STC	20550351	18856203	91.76	77.44	1921215	1111073	57.83	1.56	3245936	0.17	838835	98.99	99.17	1.38	74.49	16.23	0.8	0.46	28.33	40.15	4.62	26.88	0.01	8.02	12	0.01	below6_cohort	Oryzias latipes	pass
rose band fairy wrasse	Cirrhilabrus roseafascia	Actinopteri	Fin	1	RBW_1_CF	RBW	20115258	16754885	83.29	79.17	1376691	806630	58.59	1.76	2483793	0.18	496089	98.92	99.15	1.65	70.96	10.6	1.49	1.08	27.09	42.14	4.47	26.29	0.01	15.86	13	0.02	below6_cohort	Oryzias latipes	pass
rose band fairy wrasse	Cirrhilabrus roseafascia	Actinopteri	Fin	1	RBW_1_DF	RBW	25223090	17697711	70.16	74.39	1082343	813034	75.12	1.17	2435991	0.21	414667	98.99	99.25	1.57	65.37	9.34	0.52	1.18	28.17	42.68	3.96	25.17	0.01	23.6	12	0.01	below6_cohort	Oryzias latipes	pass
rose band fairy wrasse	Cirrhilabrus roseafascia	Actinopteri	Muscle	1	RBW_1_M	RBW	27236110	14840865	54.49	72.68	872509	718410	82.34	1.32	1910414	0.25	365042	98.58	99.19	1.41	44.56	6.54	3.98	2.73	25.75	45.8	3.93	24.51	0.01	42.2	13	0.02	below6_cohort	Oryzias latipes	pass
Purple lined fairy wrasse	Cirrhilabrus lineatus	Actinopteri	Fin	1	PLW_1_F	PLW	23790425	21909444	92.09	80.93	1706323	946570	55.47	2.1	2634330	0.16	623944	98.93	99.16	1.44	80.08	11.97	1.63	0.67	27.12	41.19	4.7	26.98	0.01	5.65	12	0.02	below6_cohort	Oryzias latipes	pass
Purple lined fairy wrasse	Cirrhilabrus lineatus	Actinopteri	Operculum	1	PLW_1_O	PLW	22020364	20240422	91.92	73.49	1060832	914596	86.22	1.21	2248887	0.24	422530	99.02	98.81	1.44	83.66	11.48	1.41	0.6	26.95	40.86	4.83	27.36	0.01	2.85	13	0.02	below-infraclass	Cyprinus carpio	pass
Purple lined fairy wrasse	Cirrhilabrus lineatus	Actinopteri	Muscle	1	PLW_1_M	PLW	18257086	16478185	90.26	73.33	1031678	900940	87.33	1.21	2156945	0.26	406720	98.96	99.09	1.45	80.86	11.8	2.36	0.91	27.64	40.85	4.65	26.85	0.01	4.06	13	0.02	below6_cohort	Oryzias latipes	pass
Three-spot wrasse	Halichoeres trimaculatus	Actinopteri	Fin	1	TSW_1_F	TSW	15422465	14701056	95.32	75.82	1127332	573838	50.9	1.58	2033533	0.16	416768	99.01	98.82	1.55	78.25	17.45	0.71	0.35	26.94	42.28	4.12	26.64	0.01	3.24	12	0.01	below6_cohort	Oryzias latipes	pass
Three-spot wrasse	Halichoeres trimaculatus	Actinopteri	Fin	3	TSW_3_F	TSW	12489728	11251584	90.09	71.26	680053	538815	79.23	1.16	1431222	0.24	268973	98.86	99.33	1.52	80.35	14.73	0.98	0.38	26.69	42.01	4.44	26.85	0.01	3.56	13	0.02	below6_cohort	Oryzias latipes	pass
Three-spot wrasse	Halichoeres trimaculatus	Actinopteri	Fin	2	TSW_2_F	TSW	8749434	7949380	90.86	68.36	661847	533146	80.55	1.14	1385849	0.26	260112	98.88	99.44	1.53	77.5	17.01	0.55	0.31	27.23	41.84	4.52	26.41	0.01	4.63	12	0.03	below-infraclass	Danio rerio	pass
Harlequin tuskfish	Choerodon fasciatus	Actinopteri	Fin	1	HTF_1_F	HTF	21411787	14605332	68.21	76.89	1711843	1.04325e+06	60.94	1.68	3461888	0.17	543660	98.66	99.11	1.41	50.41	14.24	1.41	1.59	28.16	43.74	3.12	24.97	0.01	32.35	12	0.02	below6_cohort	Oryzias latipes	pass
Harlequin tuskfish	Choerodon fasciatus	Actinopteri	Operculum	1	HTF_1_O	HTF	31617387	29316540	92.72	69.53	1199563	997936	83.19	1.22	3073889	0.18	412033	98.99	98.96	1.49	73.66	20.3	1.12	0.6	27.41	42.58	3.63	26.36	0.01	4.32	12	0.01	below6_cohort	Oryzias latipes	pass
Harlequin tuskfish	Choerodon fasciatus	Actinopteri	Muscle	1	HTF_1_M	HTF	16642364	13796416	82.9	73.35	1905402	1104653	57.97	1.19	5030530	0.18	567091	99	99.09	1.51	52.46	13.52	25.71	5.36	29.03	42.27	3.54	25.15	0.01	2.95	11	0.02	below6_cohort	Oryzias latipes	pass
bicolor cleaner wrasse	Labroides bicolor	Actinopteri	Fin	1	BCW_1_F	BCW	15506872	15002712	96.75	77.14	1593368	39128	2.46	1.35	3591939	0.15	474265	98.88	99.19	1.49	59.14	13.34	20.67	4.42	29.14	40.4	4.15	26.31	0.01	2.43	12	0.02	below6_cohort	Oryzias latipes	pass
bicolor cleaner wrasse	Labroides bicolor	Actinopteri	Muscle	1	BCW_1_M	BCW	24102585	17524655	72.71	72.46	446723	39128	8.76	7.26	209810	0.11	212092	98.66	98.94	1.45	65.31	17.79	1.9	1.5	30.21	43.5	3.6	22.69	0.01	13.5	13	0.02	below7_cohort	Dicentrarchus labrax	pass
California sheephead	Semicossyphus pulcher	Actinopteri	Gills	1	CSH_1_G	CSH	16346151	14363740	87.87	82.12	2350654	N/A	N/A	1.77	3476395	0.08	922974	98.76	98.85	1.64	65.04	17.84	1.33	0.62	27.56	40.29	5.01	27.13	0.01	15.17	10	0.05	below6_cohort	Oryzias latipes	pass
Cheeklined wrasse	Oxycheilinus digramma	Actinopteri	Gills	1	CLW_1_G	CLW	7646257	6829356	89.32	44.88	715150	543891	76.05	1.52	1270169	0.13	373873	97.31	99.06	1.45	33.61	56.62	0.08	0.81	25.83	44.41	2.42	27.34	0.01	8.87	13	0.02	below6_cohort	Stegastes partitus	pass
Cheeklined wrasse	Oxycheilinus digramma	Actinopteri	Gills	2	CLW_2_G	CLW	25662712	22683918	88.39	48.38	943308	543891	57.66	1.12	2137402	0.11	459875	98.7	99.19	1.58	65.34	28.94	2.5	1.38	26.63	42.95	3.39	27.02	0.01	1.84	12	0.02	below6_cohort	Oryzias latipes	pass
Diana's hogfish	Bodianus diana	Actinopteri	Fin	1	DHF_1_F	DHF	28513971	27352706	95.93	73.98	1588085	1.07686e+06	67.81	1.51	2873864	0.16	598591	99.22	99.03	1.31	83.31	12.53	0.16	0.22	28.51	40.6	4.49	26.39	0.01	3.78	11	0.01	below6_cohort	Oryzias latipes	pass
Diana's hogfish	Bodianus diana	Actinopteri	Operculum	1	DHF_1_O	DHF	26269534	25588563	97.41	69.8	1311531	1.11647e+06	85.13	1.09	2658855	0.19	535277	99.24	99.06	1.55	71.74	7.54	0.57	0.18	28.9	39.2	4.92	26.62	0.36	19.97	11	0.01	below6_cohort	Stegastes partitus	pass
Diana's hogfish	Bodianus diana	Actinopteri	Muscle	1	DHF_1_M	DHF	29938363	28009720	93.56	71.48	1482274	1149624	77.56	1.25	2810007	0.16	593147	99.2	98.89	1.56	67.93	8.35	2.99	0.67	28.7	39.73	4.72	26.49	0.36	20.05	11	0.01	below6_cohort	Oryzias latipes	pass
Paxman's leatherjacket	Monacanthidae	Actinopteri	Gills	2	PAJ_2_G	PAJ	16993355	15946419	93.84	66.36	1963834	1.62983e+06	82.99	1.29	3432592	0.14	1170845	98.91	99.08	1.52	66.98	29.52	0.59	0.52	26.36	41.05	4.33	28.25	0.01	2.38	12	0.01	order	Takifugu rubripes	pass
Paxman's leatherjacket	Monacanthidae	Actinopteri	Gills	3	PAJ_3_G	PAJ	20278146	19066670	94.03	65.24	1876372	1.60683e+06	85.64	1.21	3160467	0.17	1114216	99.04	99.31	1.37	64.68	31.27	0.54	0.38	26.86	41.69	4.05	27.39	0.01	3.13	11	0.02	below7_cohort	Larimichthys crocea	pass
Paxman's leatherjacket	Monacanthidae	Actinopteri	Gills	1	PAJ_1_G	PAJ	15124090	14583477	96.43	71.82	2291712	1611373	70.31	1.65	3256311	0.16	1279664	98.98	98.76	1.51	65.74	29.97	0.57	0.46	26.59	41.94	4.09	27.38	0.01	3.26	11	0.02	below6_cohort	Oryzias latipes	pass
Potbellied leatherjacket	Pseudomonacanthus peroni	Actinopteri	Gills	2	PLJ_2_G	PLJ	10353620	9828656	94.93	68.8	2220595	2143673	96.54	1.18	3376268	0.19	1425792	98.88	99.14	1.41	67.34	25.71	0.41	0.56	26.3	39.96	4.68	29.01	0.06	5.98	10	0.01	below6_cohort	Oryzias latipes	pass
Potbellied leatherjacket	Pseudomonacanthus peroni	Actinopteri	Gills	1	PLJ_1_G	PLJ	23983616	23409152	97.6	72.63	3328954	2143673	64.39	2.02	4174588	0.09	2017555	98.55	99.19	1.51	61.3	28.71	0.47	0.4	25.84	39.48	5.88	28.77	0.02	9.13	10	0.08	below6_cohort	Oryzias latipes	pass
Honeycomb leatherjacket	Cantherhines pardalis	Actinopteri	Gills	2	HLJ_2_G	HLJ	22108656	20206591	91.4	70.1	2329140	2128040	91.37	1.28	3668614	0.24	1545350	98.94	98.66	1.3	72.74	23.98	0.33	0.26	26.22	40.39	4.69	28.69	0.01	2.7	12	0.01	below6_cohort	Poecilia formosa	pass
Honeycomb leatherjacket	Cantherhines pardalis	Actinopteri	Gills	1	HLJ_1_G	HLJ	19160776	18713977	97.67	75.47	3577657	2128040	59.48	1.83	5236920	0.14	2277849	98.88	98.85	1.43	75.73	21.63	0.17	0.23	26.5	39.93	4.82	28.74	0.01	2.24	12	0.01	below6_cohort	Oryzias latipes	pass
White-banded triggerfish	Rhinecanthus aculeatus	Actinopteri	Gills	2	WTF_2_G	WTF	20649883	16052673	77.74	65.95	1589519	1245540	78.36	1.46	2892345	0.26	847606	98.79	98.98	1.34	63.8	18.36	0.26	0.43	27.47	43.44	4.06	25.02	0.01	17.14	12	0.02	below6_cohort	Austrofundulus limnaeus	pass
White-banded triggerfish	Rhinecanthus aculeatus	Actinopteri	Gills	3	WTF_3_G	WTF	17826463	16206687	90.91	67.24	1547507	1.2418e+06	80.24	1.27	2904562	0.25	815136	98.85	99.03	1.36	71.18	23.1	0.51	0.38	27.06	42	4.34	26.59	0.01	4.83	14	0.02	below6_cohort	Oryzias latipes	pass
White-banded triggerfish	Rhinecanthus aculeatus	Actinopteri	Gills	1	WTF_1_G	WTF	29196925	28372612	97.18	73.61	2764734	1.39822e+06	50.57	1.52	4609159	0.15	1326704	99.12	99.04	1.5	74.05	22.9	0.32	0.2	28.19	42.65	3.85	25.3	0.01	2.53	11	0.01	below7_cohort	Notothenia coriiceps	pass
Blue triggerfish	Pseudobalistes fuscus	Actinopteri	Gills	1	BTR_1_G	BTR	23246992	22436034	96.51	80.48	4194260	1600347	38.16	2.15	4816984	0.07	1949345	98.85	98.01	1.56	67.45	21.59	2.22	0.77	26.61	40.71	5.42	27.26	0.01	7.98	8	0.06	below6_cohort	Oryzias latipes	pass
Blue triggerfish	Pseudobalistes fuscus	Actinopteri	Gills	2	BTR_2_G	BTR	18441372	17073609	92.58	70.21	1668610	1600347	95.91	1.28	2821164	0.2	839268	98.85	99.31	1.59	71.51	22.82	1.25	0.51	27.22	41.65	4.29	26.83	0.01	3.91	12	0.02	below7_cohort	Notothenia coriiceps	pass
Flagtail triggerfish	Sufflamen chrysopterum	Actinopteri	Gills	2	FTF_2_G	FTF	24957878	21908429	87.78	69.85	1865878	1625595	87.12	1.27	3342483	0.22	1013837	98.88	98.76	1.24	76.11	20.29	0.46	0.23	26.64	41.41	4.49	27.44	0.01	2.91	12	0.01	below6_cohort	Oryzias latipes	pass
Flagtail triggerfish	Sufflamen chrysopterum	Actinopteri	Gills	1	FTF_1_G	FTF	21329016	20742124	97.25	74.46	2869540	1625595	56.65	1.45	4831937	0.16	1440360	99.06	97.27	1.58	74.89	21.61	0.36	0.22	27.01	41.57	4.27	27.13	0.01	2.93	11	0.01	below6_cohort	Oryzias latipes	pass
Spot-fin porcupinefish	Diodon hystrix	Actinopteri	Blood	1	SFP_1_BL	SFP	15714623	15373590	97.83	80.81	2618366	19620	0.75	2.11	3265924	0.06	1267106	98.73	99.32	1.52	65.12	19.05	1.6	0.84	27.64	39.29	6.53	26.53	0.01	13.4	8	0.14	below-infraclass	Danio rerio	pass
Spot-fin porcupinefish	Diodon hystrix	Actinopteri	Gills	2	SFP_2_G	SFP	16214262	12973789	80.01	76.24	498944	19620	3.93	7.79	241916	0.09	146447	97.9	99.13	1.42	69.41	16.37	0.81	1.13	28.8	41.61	3.19	26.34	0.06	12.27	10	0.01	below6_cohort	Oryzias latipes	pass
Northern puffer	Sphoeroides maculatus	Actinopteri	Liver	1	NOP_1_L	NOP	10026258	9736842	97.11	68.17	2068884	1.76762e+06	85.44	1.1	3478428	0.32	1382116	98.99	99.17	1.26	71.33	25.14	0.16	0.16	25.14	40.04	5.07	29.71	0.03	3.21	13	0.01	family	Takifugu rubripes	pass
Northern puffer	Sphoeroides maculatus	Actinopteri	Gills	1	NOP_1_G	NOP	27134604	26483236	97.6	66.02	2693225	2.14349e+06	79.59	1.2	4576891	0.23	1772601	98.96	99.12	1.44	67.79	29.34	0.18	0.15	25.19	40.92	4.64	29.22	0.03	2.54	13	0.01	family	Takifugu rubripes	pass
Northern puffer	Sphoeroides maculatus	Actinopteri	Heart	1	NOP_1_H	NOP	14128683	13017430	92.13	67.45	2350418	1.94228e+06	82.64	1.14	3976023	0.29	1554002	98.97	98.65	1.34	66.29	25.34	0.19	0.19	25.2	40.96	4.75	29.06	0.03	7.99	13	0.01	below-infraclass	Danio rerio	pass
Northern puffer	Sphoeroides maculatus	Actinopteri	Spleen	1	NOP_1_S	NOP	23955762	22121553	92.34	71.65	2624372	2.09039e+06	79.65	1.21	4437094	0.24	1735365	99.03	98.63	1.43	72.09	19.56	0.27	0.19	25.19	40.06	5.3	29.43	0.03	7.9	13	0.01	family	Takifugu rubripes	pass
Northern puffer	Sphoeroides maculatus	Actinopteri	Kidney	1	NOP_1_K	NOP	39365669	38283951	97.25	70.43	2774649	2.18146e+06	78.62	1.23	4690074	0.19	1833899	99.05	99.12	1.39	74.36	22.65	0.21	0.14	24.67	40.23	5.24	29.84	0.03	2.64	13	0.01	family	Takifugu rubripes	pass
Northern puffer	Sphoeroides maculatus	Actinopteri	Muscle	1	NOP_1_M	NOP	28596609	27122647	94.85	66.96	2720502	2.13731e+06	78.56	1.23	4591657	0.24	1776385	98.91	98.93	1.44	67.88	26.56	0.15	0.15	25.37	41.16	4.63	28.81	0.03	5.25	13	0.01	family	Takifugu rubripes	pass
Northern puffer	Sphoeroides maculatus	Actinopteri	Liver	2	NOP_2_L	NOP	15375920	13653330	88.8	68.53	2370814	1.94734e+06	82.14	1.14	4140501	0.28	1582087	98.98	99.08	1.4	66.36	23.28	0.15	0.26	24.75	40.98	5.01	29.25	0.01	9.95	13	0.02	family	Takifugu rubripes	pass
Northern puffer	Sphoeroides maculatus	Actinopteri	Heart	2	NOP_2_H	NOP	48116260	46833867	97.33	67.51	2891623	2.21285e+06	76.53	1.29	4977148	0.17	1910151	99.03	99.05	1.37	70.87	27.25	0.3	0.17	24.45	40.43	5.1	30.01	0.01	1.41	13	0.01	family	Takifugu rubripes	pass
Northern puffer	Sphoeroides maculatus	Actinopteri	Gills	2	NOP_2_G	NOP	22282874	19739605	88.59	64.97	2576939	2.0431e+06	79.28	1.27	4478018	0.25	1700605	98.97	98.99	1.55	63.89	25.62	0.29	0.44	24.64	41.44	4.78	29.13	0.01	9.77	13	0.02	below6_cohort	Oryzias latipes	pass
Northern puffer	Sphoeroides maculatus	Actinopteri	Spleen	2	NOP_2_S	NOP	10076882	9636850	95.63	69.92	2049181	1.75902e+06	85.84	1.16	3590120	0.29	1396533	98.91	98.72	1.54	75.04	21.14	0.3	0.22	23.87	40.35	5.65	30.11	0.01	3.31	13	0.02	family	Takifugu rubripes	pass
Northern puffer	Sphoeroides maculatus	Actinopteri	Kidney	2	NOP_2_K	NOP	17294936	15854812	91.67	69.58	2430286	1992675	81.99	1.14	4267370	0.27	1616328	99.01	98.7	1.53	69.94	22.08	0.19	0.25	24.69	41.18	5.08	29.04	0.01	7.54	13	0.02	below6_cohort	Oryzias latipes	pass
Northern puffer	Sphoeroides maculatus	Actinopteri	Muscle	2	NOP_2_M	NOP	11869918	11054850	93.13	64.51	2182524	1836774	84.16	1.16	3806506	0.32	1458798	98.89	98.64	1.4	65.48	27.44	0.2	0.22	24.54	41.05	5.09	29.31	0.01	6.65	13	0.03	family	Takifugu rubripes	pass
Mahogany snapper	Lutjanus mahogoni	Actinopteri	Gonad	1	MAS_1_GO	MAS	13524967	13146358	97.2	88.63	2595373	1385891	53.4	2.07	3211494	0.07	808605	98.96	99.21	1.63	58.24	21.9	8.81	1.16	26.74	40.47	5.44	27.33	0.01	9.89	8	0.09	below7_cohort	Dicentrarchus labrax	pass
Mahogany snapper	Lutjanus mahogoni	Actinopteri	Gills	1	MAS_1_G	MAS	17311027	16222860	93.71	74.17	1443253	1385891	96.03	1.33	2678531	0.12	513454	99.12	98.63	1.59	70.26	18.15	2.23	0.71	25.89	40.6	5.47	28.04	0.01	8.65	9	0.07	below7_cohort	Larimichthys crocea	pass
Five-lined seaperch	Lutjanus quinquelineatus	Actinopteri	Gills	1	FLS_1_G	FLS	27517313	27193819	98.82	79.79	950780	488594	51.39	1.63	1593794	0.16	392056	99.2	99.15	1.34	88.73	7.27	2.06	0.38	27.15	39.61	6.54	26.68	0.01	1.56	13	0.01	below7_cohort	Larimichthys crocea	pass
Five-lined seaperch	Lutjanus quinquelineatus	Actinopteri	Gills	3	FLS_3_G	FLS	18326686	16869850	92.05	73.89	661052	489182	74	1.27	1249000	0.22	289117	99.11	99.32	1.33	83.07	8.61	4.44	0.83	27.09	40.09	6.03	26.79	0.01	3.05	13	0.01	below7_cohort	Notothenia coriiceps	pass
Five-lined seaperch	Lutjanus quinquelineatus	Actinopteri	Gills	2	FLS_2_G	FLS	26161692	24461398	93.5	73.92	700782	504934	72.05	1.24	1360245	0.2	308769	99.14	99.01	1.79	86.31	8.51	2.18	0.45	26.99	40.16	6.06	26.78	0.01	2.55	13	0.01	below-infraclass	Cyprinus carpio	pass
Marr's fusilier	Pterocaesio marri	Actinopteri	Fin	3	MAF_3_F	MAF	17638363	16064700	91.08	72.86	1374997	1.07941e+06	78.5	1.21	2608378	0.21	637033	98.89	99.1	1.36	75.61	18.85	1.55	0.48	27.74	40.3	4.44	27.51	0.01	3.51	12	0.01	below7_cohort	Larimichthys crocea	pass
Marr's fusilier	Pterocaesio marri	Actinopteri	Fin	1	MAF_1_F	MAF	18513590	17826428	96.29	78.67	2009820	1.11503e+06	55.48	1.55	3461348	0.15	872689	98.94	98.83	1.37	75.99	18.54	1.42	0.51	27.19	40.75	4.41	27.63	0.01	3.53	12	0.01	below7_cohort	Dicentrarchus labrax	pass
Marr's fusilier	Pterocaesio marri	Actinopteri	Fin	2	MAF_2_F	MAF	13748615	11935029	86.81	73.37	1356251	1068492	78.78	1.23	2540352	0.23	622591	98.87	98.89	1.51	72.83	17.9	3.44	0.87	27.79	40.55	4.5	27.14	0.01	4.97	12	0.02	below7_cohort	Dicentrarchus labrax	pass
French grunt	Haemulon flavolineatum	Actinopteri	Gonad	1	FRG_1_GO	FRG	18915092	18628812	98.49	86.09	3209584	1130015	35.21	1.36	4957836	0.09	1767655	99.15	98.36	1.64	80.91	10.28	1.81	0.33	26.28	39.13	6.36	28.22	0.01	6.66	10	0.06	below7_cohort	Dicentrarchus labrax	pass
French grunt	Haemulon flavolineatum	Actinopteri	Body_wall	1	FRG_1_M	FRG	19617344	17046192	86.89	71.82	701699	99798	14.22	4.37	493243	0.16	274276	97.01	98.31	1.66	68.41	17.16	0.66	0.44	26.12	41.25	6.07	26.52	0.04	13.33	11	0.1	below7_cohort	Dicentrarchus labrax	pass
French grunt	Haemulon flavolineatum	Actinopteri	Gills	1	FRG_1_G	FRG	16214531	14567554	89.84	70.74	2280196	1127366	49.44	0.99	4288478	0.13	1347905	98.25	98.78	1.62	62.31	21.04	1.12	0.52	25.48	38.82	6.59	29.11	0.01	15.01	10	0.09	below7_cohort	Dicentrarchus labrax	pass
Striped bass	Morone saxatilis	Actinopteri	Fin	1	STR_1_F	STR	18142096	17250678	95.09	68.39	896964	652021	72.69	1.76	1679689	0.14	362486	98.65	98.98	1.49	67.13	26.15	0.72	0.38	27.19	41.35	3.94	27.51	0.01	5.62	14	0.02	family	Dicentrarchus labrax	pass
Striped bass	Morone saxatilis	Actinopteri	Muscle	1	STR_1_M	STR	13339270	11956189	89.63	61.42	750289	652021	86.9	1.38	1739361	0.14	320945	98.58	98.92	1.54	67.87	24.44	0.9	0.45	27.72	41.03	3.95	27.28	0.02	6.34	12	0.02	family	Dicentrarchus labrax	pass
Weakfish	Cynoscion regalis	Actinopteri	Gills	1	WEF_1_G	WEF	15583023	14586514	93.61	59.4	859243	608487	70.82	1.49	1687311	0.42	480062	98.85	98.96	1.35	74.23	21.36	0.36	0.24	26.41	40.81	4.46	28.31	0.01	3.81	14	0.02	family	Larimichthys crocea	pass
Weakfish	Cynoscion regalis	Actinopteri	Swimbladder	1	WEF_1_SB	WEF	31560344	29198286	92.52	56.87	1076907	698724	64.88	1.62	2129539	0.39	570269	98.78	98.83	1.34	67.24	27.5	0.36	0.28	27.21	41.84	3.92	27.02	0.01	4.63	14	0.02	family	Larimichthys crocea	pass
Weakfish	Cynoscion regalis	Actinopteri	Kidney	1	WEF_1_K	WEF	28021607	26105507	93.16	62	1042865	691660	66.32	1.58	2063872	0.39	568505	98.77	99.03	1.52	75.6	19.75	0.37	0.28	26.15	41.12	4.56	28.16	0.01	4	14	0.02	family	Larimichthys crocea	pass
Weakfish	Cynoscion regalis	Actinopteri	Heart	1	WEF_1_H	WEF	21616884	20601739	95.3	62	946953	652602	68.92	1.52	1868996	0.41	521966	98.82	98.68	1.34	77.36	19.45	0.72	0.27	26.42	40.67	4.57	28.34	0.01	2.2	14	0.02	family	Larimichthys crocea	pass
Weakfish	Cynoscion regalis	Actinopteri	Liver	1	WEF_1_L	WEF	39308901	15101604	38.42	62.95	995789	643606	64.63	1.69	1995118	0.41	550669	98.25	98.71	1.56	32.39	7.72	0.12	1.01	26.49	47.8	3.3	22.4	0.01	58.76	14	0.03	family	Larimichthys crocea	pass
Weakfish	Cynoscion regalis	Actinopteri	Muscle	1	WEF_1_M	WEF	10902503	10129988	92.91	58.07	768127	541588	70.51	1.47	1497229	0.47	414158	98.54	98.57	1.25	70.86	23.14	0.52	0.32	27.03	41.65	4.29	27.02	0.01	5.16	14	0.03	family	Larimichthys crocea	pass
Weakfish	Cynoscion regalis	Actinopteri	Gills	2	WEF_2_G	WEF	16646275	14118073	84.81	59.89	895503	630196	70.37	1.56	1720832	0.4	503609	98.65	99.22	1.49	66.95	19.83	0.67	0.44	26.16	42.03	4.39	27.42	0.01	12.1	14	0.02	family	Larimichthys crocea	pass
Weakfish	Cynoscion regalis	Actinopteri	Muscle	2	WEF_2_M	WEF	9805973	9130974	93.12	56.88	725051	527015	72.69	1.46	1366364	0.47	398111	98.79	98.7	1.38	70.19	25.12	0.37	0.27	27.04	41.87	3.96	27.12	0.01	4.04	14	0.02	family	Larimichthys crocea	pass
Weakfish	Cynoscion regalis	Actinopteri	Heart	2	WEF_2_H	WEF	28442344	27204903	95.65	62.68	1044479	703260	67.33	1.62	2022219	0.37	577227	98.77	98.77	1.48	77.56	19.54	0.63	0.26	26.19	40.77	4.63	28.41	0.01	2.01	14	0.02	family	Larimichthys crocea	pass
Weakfish	Cynoscion regalis	Actinopteri	Swimbladder	2	WEF_2_SB	WEF	22160236	20318419	91.69	58.95	995439	660787	66.38	1.6	1896722	0.42	526921	98.72	99.12	1.34	69.01	25.1	0.44	0.29	27.14	42.39	3.88	26.59	0.01	5.15	14	0.02	family	Larimichthys crocea	pass
Weakfish	Cynoscion regalis	Actinopteri	Kidney	2	WEF_2_K	WEF	10972511	10089358	91.95	60.77	777108	569750	73.32	1.45	1465794	0.44	446096	98.76	98.9	1.59	74.64	19.63	0.34	0.27	26.03	40.8	4.61	28.55	0.01	5.12	14	0.02	family	Larimichthys crocea	pass
Weakfish	Cynoscion regalis	Actinopteri	Spleen	2	WEF_2_S	WEF	9020848	7437753	82.45	61.29	676463	505592	74.74	1.47	1258136	0.46	391903	98.7	99.03	1.34	68.01	17.52	0.69	0.42	26.49	41.61	4.41	27.48	0.01	13.36	14	0.02	family	Larimichthys crocea	pass
Weakfish	Cynoscion regalis	Actinopteri	Liver	2	WEF_2_L	WEF	22762702	13411582	58.92	61.89	875448	599685	68.5	1.63	1659518	0.44	485340	98.5	98.68	1.56	49.17	12.88	0.23	0.74	26.95	45.31	3.52	24.22	0.01	36.99	14	0.02	family	Larimichthys crocea	pass
Yellow angelfish	Centropyge heraldi	Actinopteri	Muscle	1	YAN_1_M	YAN	18091463	15492497	85.63	77.56	2330145	N/A	N/A	2.1	4014786	0.1	924583	98.57	98.96	1.48	58.92	20.71	4.36	1.77	27.1	42.23	3.78	26.89	0.01	14.23	11	0.02	below-cohort	Dicentrarchus labrax	pass
Scup	Stenotomus chrysops	Actinopteri	Fin	1	SCU_1_F	SCU	15211552	14488820	95.25	76.4	2066882	1186933	57.43	1.89	3411592	0.19	1062333	98.57	99.06	1.54	72.85	20.89	0.65	0.33	26.99	40.09	4.76	28.13	0.02	5.28	13	0.01	below7_cohort	Notothenia coriiceps	pass
Scup	Stenotomus chrysops	Actinopteri	Gills	1	SCU_1_G	SCU	16165489	13499447	83.51	69.28	1328650	1186933	89.33	1.14	2520078	0.24	745394	98.73	98.75	1.46	68.66	22.61	0.56	0.3	26.22	40.38	4.73	28.65	0.01	7.88	14	0.01	below6_cohort	Oryzias latipes	pass
Atkinson's emperor	Lethrinus atkinsoni	Actinopteri	Gills	1	ATE_1_G	ATE	20781969	20131884	96.87	75.53	1848859	891938	48.24	1.81	3011096	0.1	770262	97.79	98.39	1.62	67.71	21.58	0.98	0.44	25.15	40.29	5.9	28.62	0.04	9.3	11	0.06	below6_cohort	Austrofundulus limnaeus	pass
Atkinson's emperor	Lethrinus atkinsoni	Actinopteri	Gills	2	ATE_2_G	ATE	17267017	15365584	88.99	68.53	976661	891938	91.33	1.17	1999714	0.19	424080	98.86	99	1.49	74.29	19.52	1.92	0.65	27.59	41.39	4.22	26.79	0.01	3.62	12	0.02	below-infraclass	Cyprinus carpio	pass
Two-line monocle bream	Scolopsis bilineata	Actinopteri	Gills	1	TMB_1_G	TMB	22925448	22269542	97.14	83.7	2963910	N/A	N/A	2.02	3772051	0.06	1321137	98.8	98.22	1.67	76.84	13.18	1.97	0.6	30.17	38.96	5.96	24.9	0.01	7.42	9	0.06	below6_cohort	Oryzias latipes	pass
Regal tang	Paracanthurus hepatus	Actinopteri	Fin	1	RET_1_F	RET	10109511	8894795	87.98	70.13	2301016	744600	32.36	1.39	5214034	0.14	620198	98.96	99.02	1.57	23.66	10.39	37.66	17.36	29.73	43.55	2.86	23.85	0.01	10.93	10	0.02	below6_cohort	Oryzias latipes	pass
Regal tang	Paracanthurus hepatus	Actinopteri	Operculum	1	RET_1_O	RET	14636888	13494112	92.19	62.2	957748	751106	78.42	1.3	2179569	0.14	332178	98.97	98.94	1.56	64.31	27.71	1.03	0.73	26.95	42.06	3.61	27.37	0.01	6.21	10	0.02	below7_cohort	Dicentrarchus labrax	pass
Regal tang	Paracanthurus hepatus	Actinopteri	Muscle	1	RET_1_M	RET	23393992	21778665	93.1	63.81	1037082	784218	75.62	1.32	2379181	0.12	356273	99	98.95	1.39	65.67	27.41	0.76	0.67	27.22	42.06	3.59	27.13	0.01	5.48	10	0.02	below7_cohort	Dicentrarchus labrax	pass
Convict tang	Acanthurus triostegus	Actinopteri	Muscle	2	COT_2_M	COT	10223225	9460272	92.54	61.25	490118	465308	94.94	1.27	1032603	0.25	221291	98.96	99.08	1.58	68.81	25.59	0.72	0.43	28.23	41.55	3.65	26.56	0.01	4.45	13	0.02	below7_cohort	Dicentrarchus labrax	pass
Convict tang	Acanthurus triostegus	Actinopteri	Fin	1	COT_1_F	COT	20701228	20242026	97.78	76.63	1995132	465308	23.32	2.12	2898704	0.07	777111	98.74	98.44	1.58	58.63	25.47	1.46	0.71	27.29	39.78	6.1	26.82	0.01	13.72	9	0.13	below7_cohort	Larimichthys crocea	pass
Lined bristletooth	Ctenochaetus striatus	Actinopteri	Fin	1	LBT_1_F	LBT	13139978	12495595	95.1	70.73	1284218	726722	56.59	1.5	2339873	0.17	539522	98.93	98.87	1.59	68.96	22.91	2.19	0.72	27.96	41.24	4	26.79	0.01	5.22	12	0.02	below7_cohort	Dicentrarchus labrax	pass
Lined bristletooth	Ctenochaetus striatus	Actinopteri	Fin	3	LBT_3_F	LBT	28652822	25993287	90.72	60.15	838199	690302	82.36	1.26	1714779	0.22	387179	99.02	98.73	1.56	67.89	26.13	1.28	0.52	27.19	42.64	3.74	26.42	0.01	4.18	13	0.02	below7_cohort	Larimichthys crocea	pass
Lined bristletooth	Ctenochaetus striatus	Actinopteri	Fin	2	LBT_2_F	LBT	19125994	17600013	92.02	61.85	953610	735742	77.15	1.18	1942184	0.19	434946	98.88	98.95	1.56	69.46	25.29	0.79	0.4	27.94	41.13	3.83	27.09	0.01	4.06	12	0.01	below7_cohort	Larimichthys crocea	pass
Pacific sand lance	Ammodytes hexapterus	Actinopteri	Gills	2	PSL_2_G	PSL	20901171	19891282	95.17	70.86	988285	828402	83.82	1.43	1928457	0.22	411039	99.05	99.06	1.78	79.46	17.8	0.79	0.33	27.68	40.95	4.44	26.91	0.01	1.63	12	0.02	below7_cohort	Dicentrarchus labrax	pass
Pacific sand lance	Ammodytes hexapterus	Actinopteri	Gills	1	PSL_1_G	PSL	27637806	26941980	97.48	79.86	1598579	858107	53.68	2.08	2439072	0.14	617700	99	99.13	1.5	79.71	16.49	1.29	0.43	28.11	40.49	4.39	27	0.01	2.07	12	0.01	below-infraclass	Cyprinus carpio	pass
Pacific sand lance	Ammodytes hexapterus	Actinopteri	Gills	3	PSL_3_G	PSL	20284110	19232410	94.82	70.4	1026365	841658	82	1.45	1968453	0.21	419608	98.99	99.01	1.39	78.28	19.55	0.34	0.24	27.77	41.24	4.22	26.76	0.01	1.58	12	0.01	below7_cohort	Glaucosoma buergeri	pass
Northern sand lance	Ammodytes dubius	Actinopteri	Fin	1	NSL_1_F	NSL	23641971	11755899	49.72	67.34	1491299	934438	62.66	1.82	2958067	0.37	607434	98.63	98.87	1.57	38.65	9.7	0.53	0.44	29.6	45.13	3	22.25	0.02	50.68	12	0.02	below6_cohort	Oreochromis niloticus	pass
Northern sand lance	Ammodytes dubius	Actinopteri	Heart	1	NSL_1_H	NSL	21889146	19772244	90.33	69.31	1676960	1.03988e+06	62.01	1.4	3202712	0.28	696585	99.09	99.16	1.44	74.73	17.32	0.93	0.36	28.45	41.3	4.06	26.19	0.01	6.65	10	0.01	below7_cohort	Dicentrarchus labrax	pass
Northern sand lance	Ammodytes dubius	Actinopteri	Kidney	1	NSL_1_K	NSL	60075312	57337376	95.44	71.02	1624131	1.02949e+06	63.39	1.53	3092975	0.27	687386	99.12	99.23	1.49	81.08	15.65	0.74	0.27	28.16	41.17	4.23	26.43	0.01	2.26	12	0.01	below6_cohort	Oryzias latipes	pass
Northern sand lance	Ammodytes dubius	Actinopteri	Muscle	1	NSL_1_M	NSL	13848556	12153877	87.76	64.04	925624	661486	71.46	1.52	1713266	0.45	405523	98.44	98.81	1.42	65.14	18.19	6.47	1.85	28.93	41.86	4.02	25.18	0.01	8.35	14	0.01	below7_cohort	Larimichthys crocea	pass
Northern sand lance	Ammodytes dubius	Actinopteri	Skin	1	NSL_1_S	NSL	26317593	23379403	88.84	67.48	1645232	1.04227e+06	63.35	1.52	3224388	0.3	679656	98.9	98.98	1.51	73.01	16.92	0.96	0.37	28.55	41.72	3.96	25.77	0.01	8.74	11	0.01	below6_cohort	Oryzias latipes	pass
Northern sand lance	Ammodytes dubius	Actinopteri	Fin	2	NSL_2_F	NSL	27260175	15995398	58.68	65.56	1662108	1.01593e+06	61.12	1.55	3720455	0.33	685236	98.62	98.84	1.51	45.91	12.15	0.27	0.48	28.94	44.3	3.35	23.39	0.02	41.2	12	0.02	below6_cohort	Oryzias latipes	pass
Northern sand lance	Ammodytes dubius	Actinopteri	Heart	2	NSL_2_H	NSL	29174327	27807305	95.31	66.96	1352177	927686	68.61	1.1	3019332	0.3	596696	99.09	99.03	1.51	77.93	17.95	1.25	0.42	28.21	40.73	4.25	26.79	0.01	2.45	12	0.01	below6_cohort	Oryzias latipes	pass
Northern sand lance	Ammodytes dubius	Actinopteri	Kidney	2	NSL_2_K	NSL	25873310	23997966	92.75	66.97	1131289	795509	70.32	1.38	2401008	0.39	491980	98.9	98.85	1.46	74.89	17.31	2.57	0.75	28.57	41.86	4.1	25.46	0.01	4.49	14	0.01	below7_cohort	Dicentrarchus labrax	pass
Northern sand lance	Ammodytes dubius	Actinopteri	Skin	2	NSL_2_SK	NSL	22569128	20130746	89.2	67.21	1656003	1.03909e+06	62.75	1.3	3678203	0.29	690589	98.77	98.86	1.37	73.82	17.25	0.61	0.33	28.11	41.58	4.11	26.2	0	7.99	11	0.01	below6_cohort	Oryzias latipes	pass
Northern sand lance	Ammodytes dubius	Actinopteri	Heart	3	NSL_3_H	NSL	17168671	15859562	92.38	65.24	914084	683616	74.79	1.4	1772385	0.44	407973	98.81	98.86	1.43	73.89	17.73	2.05	0.63	28.24	41.57	4.36	25.81	0.01	5.7	14	0.02	below7_cohort	Dicentrarchus labrax	pass
Northern sand lance	Ammodytes dubius	Actinopteri	Kidney	3	NSL_3_KF	NSL	28876736	27508084	95.26	68.89	1579661	1.02872e+06	65.12	1.49	3088163	0.26	674213	98.91	98.81	1.49	79.79	17.05	0.79	0.31	27.95	41.03	4.36	26.66	0.01	2.05	11	0.01	below7_cohort	Larimichthys crocea	pass
Northern sand lance	Ammodytes dubius	Actinopteri	Skin	3	NSL_3_SK	NSL	14631590	12370782	84.55	65.98	1378757	936218	67.9	1.49	2763920	0.35	586793	98.66	98.52	1.48	69.18	16.16	0.47	0.29	28.56	41.77	4.01	25.64	0.02	13.89	12	0.01	below6_cohort	Oryzias latipes	pass
Northern sand lance	Ammodytes dubius	Actinopteri	Gills	3	NSL_3_G	NSL	19301538	11840885	61.35	67.12	1396538	915467	65.55	1.7	2807857	0.36	593045	98.5	98.97	1.4	49.56	11.55	0.41	0.51	29.09	44.05	3.5	23.33	0.02	37.97	12	0.02	below6_cohort	Oryzias latipes	pass
Northern sand lance	Ammodytes dubius	Actinopteri	Kidney	3	NSL_3_K	NSL	18018592	17124089	95.04	67.88	1336882	933387	69.82	1.46	2649376	0.32	587488	98.91	98.66	1.43	79.37	16.69	0.89	0.31	28.22	41.04	4.32	26.39	0.02	2.75	12	0.01	below6_cohort	Oryzias latipes	pass
Yellowbar sandperch	Parapercis xanthozona	Actinopteri	Gills	1	YSP_1_G	YSP	20277838	19855339	97.92	75.61	2597850	N/A	N/A	1.58	4183190	0.07	1184911	99.02	98.64	1.5	68.19	20.83	1.47	0.62	25.41	40	6.61	27.97	0.01	8.89	8	0.08	below6_cohort	Oryzias latipes	pass
Angler	Lophius piscatorius	Actinopteri	Muscle	2	ANG_2_M	ANG	12816085	10657075	83.15	73.06	2086778	1.30034e+06	62.31	1.14	4467354	0.22	895061	98.89	98.77	1.67	67.48	18.54	0.21	0.58	27.56	42.45	4.1	25.89	0	13.2	11	0.03	below-infraclass	Cyprinus carpio	pass
Angler	Lophius piscatorius	Actinopteri	Skin	2	ANG_2_SK	ANG	18355436	6761870	36.84	71.78	1967311	1225840	62.31	1.57	4012890	0.24	839593	98.42	99.53	1.5	27.51	16.31	0.62	1.85	28.08	46.22	2.77	22.92	0	53.71	11	0.06	below-infraclass	Cyprinus carpio	pass
Angler	Lophius piscatorius	Actinopteri	Muscle	1	ANG_1_M	ANG	12261152	10362673	84.52	73.29	2049475	1.28472e+06	62.69	1.14	4382399	0.23	874269	98.92	98.9	1.58	68.2	19.37	0.19	0.49	27.65	42.54	4.08	25.73	0	11.75	11	0.04	below6_cohort	Oryzias latipes	pass
Angler	Lophius piscatorius	Actinopteri	Skin	1	ANG_1_SK	ANG	7597503	2318274	30.51	66.7	1164654	782339	67.17	1.59	2169109	0.27	535877	98.02	98.35	1.54	16.5	34.44	0.43	1.34	27.74	46.29	2.22	23.75	0	47.29	11	0.2	cohort	Salmo salar	pass
Sargassum fish	Histrio histrio	Actinopteri	Muscle	1	SAF_1_M	SAF	20321996	19694075	96.91	76.74	2760666	N/A	N/A	1.77	3795624	0.08	1423102	98.81	98.65	1.58	65.38	21.25	1.13	0.55	27.61	39.95	6.42	26.01	0.01	11.7	8	0.11	below6_cohort	Oryzias latipes	pass
Lined butterflyfish	Chaetodon lineolatus	Actinopteri	Fin	2	LBF_2_F	LBF	9515737	8917024	93.71	67.83	881842	764125	86.65	1.05	1886359	0.22	400527	98.95	99.35	1.5	72.28	21.92	2.56	0.69	27.11	40.87	4.13	27.88	0.01	2.55	12	0.01	below6_cohort	Oryzias latipes	pass
Lined butterflyfish	Chaetodon lineolatus	Actinopteri	Fin	1	LBF_1_F	LBF	15666548	15296210	97.64	77.93	1685843	842324	49.96	1.56	2840652	0.11	694760	99.05	99.12	1.44	75.7	20.03	1.2	0.39	26.7	40.84	4.28	28.16	0.01	2.68	11	0.02	below6_cohort	Oryzias latipes	pass
Lined butterflyfish	Chaetodon lineolatus	Actinopteri	Fin	3	LBF_3_F	LBF	10679659	9902879	92.73	65.11	914141	780498	85.38	1.02	1987866	0.2	419055	98.93	99.1	1.44	70.54	23.82	1.02	0.43	27.05	40.75	4.05	28.14	0.01	4.19	12	0.01	below6_cohort	Oryzias latipes	pass
Raccoon butterflyfish	Chaetodon lunula	Actinopteri	Gills	1	RBF_1_G	RBF	29977762	29501983	98.41	74.68	1760540	1601	0.09	1.76	2880788	0.09	740827	98.92	98.8	1.67	68.54	20.43	1.39	0.58	26.25	40.88	5.91	26.94	0.03	9.07	11	0.08	below7_cohort	Larimichthys crocea	pass
Raccoon butterflyfish	Chaetodon lunula	Actinopteri	Gills	2	RBF_2_G	RBF	30628279	13567399	44.3	43.45	84123	1601	1.9	13.27	58710	0.06	22981	98.07	99.03	1.41	5.23	44.98	1.36	8.99	31.87	47.38	0.75	19.98	0.01	39.44	13	0.01	below1_kingdom	Dendronephthya castanea	fail
Black-sided hawkfish	Paracirrhites forsteri	Actinopteri	Gills	1	BSH_1_G	BSH	15701411	14861466	94.65	80.19	3809818	N/A	N/A	1.37	6765341	0.07	1396299	99.02	98.45	1.52	64.1	18.22	6.4	1.35	27.82	40.48	4.99	26.7	0.01	9.92	9	0.07	below7_cohort	Dicentrarchus labrax	pass
Teira batfish	Platax teira	Actinopteri	Gills	1	TBF_1_G	TBF	18539600	17771752	95.86	74.28	1614301	N/A	N/A	1.52	3078959	0.07	564810	98.82	98.38	1.62	64.14	20.93	3.42	0.98	26.73	41.31	4.87	27.04	0.05	10.53	11	0.08	below7_cohort	Glaucosoma buergeri	pass
Short bigeye	Pristigenys alta	Actinopteri	Blood	1	SBE_1_BL	SBE	18129144	17610666	97.14	81.31	2890707	1861156	64.38	1.41	5374134	0.09	939058	98.94	98.71	1.61	62.7	15.31	12.04	2.34	26.34	41.52	5.3	26.83	0.01	7.62	9	0.07	below7_cohort	Dicentrarchus labrax	pass
Short bigeye	Pristigenys alta	Actinopteri	Gills	1	SBE_1_G	SBE	19981672	19120817	95.69	71.31	1909699	1861156	97.46	1.08	4207930	0.15	665959	98.94	98.59	1.64	63.4	20.73	4.25	1.19	25.77	40.7	5.88	27.64	0.01	10.43	9	0.11	below6_cohort	Oryzias latipes	pass
Flathead sole	Hippoglossoides elassodon	Actinopteri	Gills	1	FHS_1_G	FHS	12161761	11886945	97.74	72.31	1873411	1060945	56.63	1.36	3406003	0.16	845064	99.08	98.91	1.34	74.37	22.86	0.62	0.35	27.37	42.13	3.91	26.59	0.01	1.8	11	0.01	below6_cohort	Dicentrarchus labrax	pass
Flathead sole	Hippoglossoides elassodon	Actinopteri	Gills	3	FHS_3_G	FHS	15578895	14252118	91.48	68.28	1206466	978228	81.08	1.21	2372590	0.22	592115	98.97	98.68	1.4	74.86	20.76	1.99	0.58	26.92	41.06	4.33	27.67	0.01	1.81	12	0.02	below6_cohort	Oryzias latipes	pass
Flathead sole	Hippoglossoides elassodon	Actinopteri	Gills	2	FHS_2_G	FHS	20213633	18839424	93.2	67	1321513	1.03154e+06	78.06	1.22	2639300	0.19	655063	98.93	99.04	1.52	75	22.38	0.49	0.25	26.6	41.07	4.4	27.92	0.01	1.88	12	0.02	below6_cohort	Oryzias latipes	pass
American plaice	Hippoglossoides platessoides	Actinopteri	Gills	1	AMP_1_G	AMP	24531291	16433849	66.99	63.89	1283971	805147	62.71	1.18	2460270	0.27	683336	98.83	99.33	1.5	53.71	16.82	0.26	0.51	26.33	42.84	4.25	26.56	0.01	28.69	13	0.03	below6_cohort	Larimichthys crocea	pass
American plaice	Hippoglossoides platessoides	Actinopteri	Muscle	1	AMP_1_M	AMP	20543148	18276172	88.96	62.58	1214675	770815	63.46	1.06	2359262	0.3	629328	98.96	98.9	1.42	70.2	23.98	0.29	0.22	26.22	41.51	4.27	27.99	0.01	5.31	13	0.02	below6_cohort	Oryzias latipes	pass
American plaice	Hippoglossoides platessoides	Actinopteri	Spleen	1	AMP_1_S	AMP	15169090	13953116	91.98	67.25	1155564	782219	67.69	1.03	2222034	0.24	663438	98.83	99.1	1.33	78.4	17.85	0.28	0.19	24.08	39.16	5.61	31.14	0.01	3.29	13	0.02	below6_cohort	Oryzias latipes	pass
American plaice	Hippoglossoides platessoides	Actinopteri	Kidney	1	AMP_1_K	AMP	14295725	11749699	82.19	65.34	1144114	758270	66.28	1.07	2161775	0.26	638886	98.8	99.14	1.55	67.35	18.75	0.22	0.45	24.98	40.95	4.85	29.22	0.01	13.24	13	0.02	below6_cohort	Larimichthys crocea	pass
American plaice	Hippoglossoides platessoides	Actinopteri	Liver	1	AMP_1_L	AMP	30536677	27156332	88.93	66.75	1383798	866093	62.59	1.13	2686763	0.24	743524	98.9	98.95	1.43	72.87	20.26	0.43	0.27	25.49	40.46	4.83	29.21	0.01	6.18	13	0.02	below6_cohort	Oryzias latipes	pass
American plaice	Hippoglossoides platessoides	Actinopteri	Gills	2	AMP_2_G	AMP	12050897	9754784	80.95	62.88	985927	676579	68.62	1.18	1705436	0.31	538487	98.68	98.54	1.56	65.46	21.79	0.24	0.51	25.81	41.07	4.49	28.63	0.01	12	13	0.02	below6_cohort	Oryzias latipes	pass
American plaice	Hippoglossoides platessoides	Actinopteri	Muscle	2	AMP_2_M	AMP	19115789	15915522	83.26	63.38	1127632	732730	64.98	1.18	1983428	0.31	585349	98.71	99.02	1.44	68.02	22.58	0.4	0.33	26.37	41.97	4.13	27.52	0.01	8.67	13	0.02	below6_cohort	Oryzias latipes	pass
American plaice	Hippoglossoides platessoides	Actinopteri	Liver	2	AMP_2_L	AMP	19751423	12930188	65.46	64.7	1197029	778591	65.04	1.22	2114461	0.28	650207	98.69	98.89	1.63	53.9	18.12	0.26	0.78	25.67	43.27	4.12	26.93	0.01	26.94	13	0.02	below6_cohort	Oryzias latipes	pass
American plaice	Hippoglossoides platessoides	Actinopteri	Spleen	2	AMP_2_S	AMP	16637126	12476550	74.99	67.93	1088759	733668	67.39	1.24	1891056	0.27	604539	98.71	98.66	1.63	65.97	15.64	0.33	0.55	25.34	41.51	4.78	28.36	0.01	17.52	13	0.02	below6_cohort	Gasterosteus aculeatus	pass
American plaice	Hippoglossoides platessoides	Actinopteri	Kidney	2	AMP_2_K	AMP	21389899	19027331	88.95	66.69	1295908	836106	64.52	1.24	2290424	0.23	725555	98.45	99.05	1.51	73.79	20.57	0.35	0.26	24.09	39.59	5.47	30.84	0.01	5.03	13	0.02	below6_cohort	Oryzias latipes	pass
Witch flounder	Glyptocephalus cynoglossus	Actinopteri	Gills	1	WIF_1_G	WIF	15237043	7705313	50.57	63.38	1259966	822627	65.29	1.59	2197642	0.31	626757	98.42	98.51	1.44	38.34	13.11	0.1	0.53	26.96	44.36	3.45	25.2	0.03	47.91	13	0.02	below6_cohort	Oryzias latipes	pass
Witch flounder	Glyptocephalus cynoglossus	Actinopteri	Liver	1	WIF_1_L	WIF	21967070	17286412	78.69	67.45	1497589	967117	64.58	1.53	2673344	0.27	723442	98.27	98.63	1.42	63.1	17.25	0.33	0.54	26.17	42.51	4.3	27	0.03	18.78	13	0.02	below6_cohort	Oryzias latipes	pass
Witch flounder	Glyptocephalus cynoglossus	Actinopteri	Heart	1	WIF_1_H	WIF	16237969	15468326	95.26	65.49	1278782	902578	70.58	1.37	2439332	0.27	624008	98.77	98.95	1.26	74.59	20.33	0.65	0.28	26.64	41.09	4.41	27.83	0.03	4.16	13	0.02	below6_cohort	Dicentrarchus labrax	pass
Witch flounder	Glyptocephalus cynoglossus	Actinopteri	Spleen	1	WIF_1_S	WIF	18124281	9633333	53.15	68.43	1322457	869478	65.75	1.87	2409030	0.29	650275	98.1	98.95	1.58	44.21	10.42	0.36	1.14	26.13	45.6	3.97	24.27	0.03	43.88	13	0.03	below6_cohort	Maylandia zebra	pass
Witch flounder	Glyptocephalus cynoglossus	Actinopteri	Kidney	1	WIF_1_K	WIF	30199532	27167901	89.96	68.48	1602259	1.03006e+06	64.29	1.48	2965577	0.23	764682	98.82	98.93	1.25	73.47	17.32	0.43	0.41	26.52	41.78	4.3	27.37	0.03	8.37	13	0.02	below-infraclass	Cyprinus carpio	pass
Witch flounder	Glyptocephalus cynoglossus	Actinopteri	Muscle	1	WIF_1_M	WIF	12712693	11433213	89.94	60.95	1159225	827952	71.42	1.37	2205931	0.33	554780	98.6	98.39	1.23	66.15	23.56	0.8	0.43	26.63	42.48	4.08	26.78	0.03	9.06	13	0.02	below6_cohort	Oryzias latipes	pass
Witch flounder	Glyptocephalus cynoglossus	Actinopteri	Gills	2	WIF_2_G	WIF	30555756	20767875	67.97	64.72	1665960	1.03452e+06	62.1	1.46	3252521	0.24	812277	98.68	98.56	1.29	51.86	17.61	0.23	0.6	26.24	43.05	3.92	26.76	0.03	29.69	13	0.02	below6_cohort	Stegastes partitus	pass
Witch flounder	Glyptocephalus cynoglossus	Actinopteri	Muscle	2	WIF_2_M	WIF	18379265	16776725	91.28	60.19	1393046	942308	67.64	1.29	2836715	0.29	668671	98.74	98.89	1.46	66.21	25.66	0.57	0.44	26.68	42.3	3.84	27.16	0.03	7.11	13	0.01	below6_cohort	Oryzias latipes	pass
Witch flounder	Glyptocephalus cynoglossus	Actinopteri	Liver	2	WIF_2_L	WIF	11742989	10239397	87.2	64.26	1228056	859576	69.99	1.27	2429535	0.29	618523	98.6	98.88	1.31	67.46	20.85	0.29	0.37	26.13	41.76	4.33	27.75	0.03	11.03	13	0.02	below6_cohort	Oryzias latipes	pass
Witch flounder	Glyptocephalus cynoglossus	Actinopteri	Heart	2	WIF_2_H	WIF	16512565	15079405	91.32	65.15	1206631	827039	68.54	1.3	2426364	0.31	569756	98.86	98.42	1.37	68.84	20.74	3.76	1.07	27.21	41.9	4.1	26.76	0.03	5.59	13	0.01	below6_cohort	Gasterosteus aculeatus	pass
Witch flounder	Glyptocephalus cynoglossus	Actinopteri	Spleen	2	WIF_2_S	WIF	24070503	16572667	68.85	71.01	1525628	846753	55.5	2.11	2587457	0.28	682443	98.1	98.18	1.34	48.16	11.5	22.81	5.26	28.46	42.22	4.43	24.87	0.03	12.27	13	0.02	below6_cohort	Larimichthys crocea	pass
Witch flounder	Glyptocephalus cynoglossus	Actinopteri	Kidney	2	WIF_2_K	WIF	22130527	20735725	93.7	65.5	1423321	963547	67.7	1.29	2910653	0.25	698191	98.82	99.06	1.43	73.76	19.94	0.61	0.32	26.28	41.31	4.41	27.98	0.03	5.37	13	0.01	below6_cohort	Oryzias latipes	pass
Rex sole	Glyptocephalus zachirus	Actinopteri	Gills	3	RXS_3_G	RXS	20573243	19062422	92.66	65.4	1460365	1.08069e+06	74	1.22	2750927	0.2	715755	99.02	99.23	1.57	72.06	24.75	0.92	0.38	26.71	42.5	3.85	26.93	0.01	1.89	11	0.01	below6_cohort	Oryzias latipes	pass
Rex sole	Glyptocephalus zachirus	Actinopteri	Gills	2	RXS_2_G	RXS	23923831	22209431	92.83	65.84	1521202	1094389	71.94	1.1	3190625	0.19	749230	99.12	99.05	1.52	73.81	22.87	0.97	0.35	26.75	42.46	3.92	26.85	0.01	1.99	11	0.01	below6_cohort	Stegastes partitus	pass
Rex sole	Glyptocephalus zachirus	Actinopteri	Gills	1	RXS_1_G	RXS	18920355	18239666	96.4	73.72	1601786	976022	60.93	2.48	2350079	0.19	739598	98.69	98.93	1.38	72.85	21.3	1.76	0.58	26.47	41.53	4.33	27.67	0.01	3.51	14	0.02	below6_cohort	Stegastes partitus	pass
Yellowtail flounder	Myzopsetta ferruginea	Actinopteri	Gills	1	YEF_1_G	YEF	11824168	10142936	85.78	61.11	1034395	752752	72.77	1.25	1886969	0.37	557463	98.58	98.56	1.56	67.7	19.46	1.31	0.62	26.01	40.31	4.88	28.78	0.01	10.91	14	0.02	below6_cohort	Gasterosteus aculeatus	pass
Yellowtail flounder	Myzopsetta ferruginea	Actinopteri	Fin	1	YEF_1_F	YEF	13988238	10302174	73.65	62.74	1073833	748796	69.73	1.32	1994740	0.39	556771	98.72	98.44	1.41	59.56	17.3	0.38	0.9	26.86	42.17	4.16	26.79	0.01	21.85	14	0.02	below6_cohort	Gasterosteus aculeatus	pass
Yellowtail flounder	Myzopsetta ferruginea	Actinopteri	Muscle	1	YEF_1_M	YEF	13962227	12503893	89.56	64.56	1717458	1.06163e+06	61.81	1.3	3312285	0.27	856887	98.72	98.91	1.44	71.37	20.53	0.38	0.43	27.07	40.77	4.25	27.91	0.01	7.28	11	0.02	below6_cohort	Gasterosteus aculeatus	pass
Yellowtail flounder	Myzopsetta ferruginea	Actinopteri	Heart	1	YEF_1_H	YEF	15453302	14668450	94.92	63.97	1341943	932508	69.49	1.25	2532338	0.32	702021	98.7	98.86	1.48	74.76	20.5	0.98	0.31	26.19	39.67	4.99	29.13	0.02	3.45	13	0.02	below6_cohort	Gasterosteus aculeatus	pass
Yellowtail flounder	Myzopsetta ferruginea	Actinopteri	Kidney	1	YEF_1_K	YEF	15802740	15014930	95.01	64.59	1201611	864076	71.91	1.17	2250297	0.33	654270	98.72	99.04	1.62	77.34	18.74	0.46	0.18	25.39	39.69	5.1	29.82	0.01	3.28	14	0.02	below6_cohort	Gasterosteus aculeatus	pass
Yellowtail flounder	Myzopsetta ferruginea	Actinopteri	Gills	2	YEF_2_G	YEF	21099553	18697785	88.62	63.08	1693317	1.06769e+06	63.05	1.11	3393209	0.28	852552	99.06	98.99	1.5	69.44	20.12	1.07	0.53	26.03	40.88	4.48	28.6	0.01	8.85	13	0.02	below6_cohort	Gasterosteus aculeatus	pass
Yellowtail flounder	Myzopsetta ferruginea	Actinopteri	Fin	2	YEF_2_F	YEF	29441551	14968438	50.84	63.58	2082355	1.1281e+06	54.17	1.8	4219107	0.25	997738	98.44	98.61	1.36	39.52	13.64	0.2	1.24	27.35	44.72	3.54	24.37	0.02	45.4	12	0.02	below6_cohort	Gasterosteus aculeatus	pass
Yellowtail flounder	Myzopsetta ferruginea	Actinopteri	Muscle	2	YEF_2_M	YEF	17005568	15134584	89	61	1757841	1.10143e+06	62.66	1.29	3541651	0.26	881257	98.74	98.82	1.42	67.01	23.14	0.64	0.52	26.96	40.76	4.29	27.98	0.02	8.69	12	0.02	below6_cohort	Gasterosteus aculeatus	pass
Yellowtail flounder	Myzopsetta ferruginea	Actinopteri	Spleen	2	YEF_2_S	YEF	10475171	8162977	77.93	63.65	1006160	730774	72.63	1.25	1886338	0.37	556757	98.48	98.87	1.49	63.28	15.73	0.52	0.45	25.82	40.08	5.4	28.69	0.01	20.02	14	0.02	below6_cohort	Gasterosteus aculeatus	pass
Yellowtail flounder	Myzopsetta ferruginea	Actinopteri	Liver	2	YEF_2_L	YEF	17943210	14101587	78.59	64.98	1243472	835112	67.16	1.31	2267846	0.36	653129	97.66	98.86	1.66	59.99	16.68	6.4	1.49	26.54	40.61	5.01	27.83	0.01	15.43	14	0.02	below6_cohort	Gasterosteus aculeatus	pass
Yellowtail flounder	Myzopsetta ferruginea	Actinopteri	Heart	2	YEF_2_H	YEF	13249209	12712282	95.95	62.44	1290193	913801	70.83	1.17	2608472	0.33	678528	98.89	98.81	1.47	72.95	22.39	0.66	0.29	26.45	39.88	4.8	28.85	0.02	3.72	13	0.03	below6_cohort	Gasterosteus aculeatus	pass
Yellowtail flounder	Myzopsetta ferruginea	Actinopteri	Kidney	2	YEF_2_K	YEF	21097261	19584914	92.83	63.18	1454592	978221	67.25	1.3	2839160	0.28	786386	98.51	98.91	1.58	73.7	20.81	0.64	0.23	24.53	39.34	5.58	30.53	0.02	4.61	13	0.02	below6_cohort	Dicentrarchus labrax	pass
Northern rock sole	Lepidopsetta polyxystra	Actinopteri	Gills	2	NRS_2_G	NRS	12185492	10972378	90.04	68.08	1205118	939094	77.93	1.35	2332431	0.21	559661	98.87	98.83	1.37	72.44	21.1	3.62	1	26.85	41.76	4	27.38	0.01	1.83	12	0.01	cohort	Salmo salar	pass
Northern rock sole	Lepidopsetta polyxystra	Actinopteri	Gills	3	NRS_3_G	NRS	19037813	17411415	91.46	67.38	1118382	895584	80.08	1.5	2158581	0.21	521886	98.85	98.64	1.54	73.78	21.01	2.18	0.62	26.59	41.65	4.12	27.63	0.01	2.41	14	0.01	below6_cohort	Oryzias latipes	pass
Northern rock sole	Lepidopsetta polyxystra	Actinopteri	Gills	1	NRS_1_G	NRS	19065385	18487450	96.97	74.23	1844014	967510	52.47	1.79	2995201	0.16	785255	99.02	98.98	1.6	73.16	21.47	2.58	0.86	27.02	41.69	3.89	27.4	0.01	1.94	12	0.01	below-infraclass	Cyprinus carpio	pass
Summer flounder	Paralichthys dentatus	Actinopteri	Fin	1	SUF_1_F	SUF	16834780	16135514	95.85	68.61	1239095	800795	64.63	2.4	1949839	0.12	540275	98.46	98.94	1.42	65.44	28.53	0.86	0.43	26.26	40.99	4.02	28.71	0.02	4.75	13	0.02	genus	Paralichthys olivaceus	pass
Summer flounder	Paralichthys dentatus	Actinopteri	Gills	1	SUF_1_G	SUF	13535804	12710749	93.9	59.04	859818	800795	93.14	1.33	1822767	0.14	405197	98.69	98.94	1.44	70.03	25.95	0.77	0.35	26.44	40.05	4.3	29.19	0.02	2.9	12	0.02	below6_cohort	Oryzias latipes	pass
Fourspot flounder	Hippoglossina oblonga	Actinopteri	Muscle	1	FOF_1_M	FOF	19001604	16368583	86.14	56.76	821799	499702	60.81	1.26	1641682	0.35	394355	98.66	99.19	1.46	62.81	25.42	0.32	0.47	28.31	41.89	3.51	26.29	0.01	10.97	15	0.01	below6_cohort	Oryzias latipes	pass
Fourspot flounder	Hippoglossina oblonga	Actinopteri	Heart	1	FOF_1_H	FOF	40725368	34985497	85.91	62.21	1165300	638464	54.79	1.45	2328700	0.24	570377	98.9	99.06	1.42	66.14	22.05	0.61	0.57	27.23	41.57	3.95	27.24	0.01	10.63	15	0.02	below6_cohort	Oryzias latipes	pass
Fourspot flounder	Hippoglossina oblonga	Actinopteri	Spleen	1	FOF_1_S	FOF	41275465	25925334	62.81	63.23	1143448	625099	54.67	1.45	2289534	0.24	580780	98.74	99.08	1.46	49.7	17.13	0.21	1.41	25.81	43.75	3.87	26.56	0.01	31.55	15	0.02	suborder	Cynoglossus semilaevis	pass
Fourspot flounder	Hippoglossina oblonga	Actinopteri	Gills	1	FOF_1_G	FOF	22687153	10970594	48.36	59.09	842198	487165	57.84	1.49	1588915	0.33	420131	98.55	99.37	1.38	36.41	14.65	0.17	2.15	27.42	45.41	3.03	24.13	0.01	46.62	15	0.02	below6_cohort	Larimichthys crocea	pass
Fourspot flounder	Hippoglossina oblonga	Actinopteri	Kidney	1	FOF_1_K	FOF	21535786	15556142	72.23	59.74	940805	551565	58.63	1.38	1836880	0.26	501872	98.13	98.69	1.56	53.68	21.95	0.26	1.21	24.67	42.71	4.36	28.25	0.01	22.91	15	0.02	below6_cohort	Oreochromis niloticus	pass
Fourspot flounder	Hippoglossina oblonga	Actinopteri	Gills	2	FOF_2_G	FOF	13825062	8906520	64.42	58.37	724029	458793	63.37	1.34	1350523	0.35	361178	98.7	98.75	1.28	49.12	18.52	0.44	1.53	28	43.57	3.4	25.02	0.01	30.39	15	0.02	below6_cohort	Haplochromis burtoni	pass
Fourspot flounder	Hippoglossina oblonga	Actinopteri	Muscle	2	FOF_2_M	FOF	12473957	11165330	89.51	56.78	646582	416854	64.47	1.28	1218654	0.39	310960	98.66	98.53	1.45	65.82	26.81	0.32	0.3	28.07	41.78	3.74	26.4	0.01	6.75	15	0.02	below6_cohort	Oreochromis niloticus	pass
Fourspot flounder	Hippoglossina oblonga	Actinopteri	Heart	2	FOF_2_H	FOF	15824434	14548983	91.94	59.48	803449	514864	64.08	1.21	1547986	0.3	411187	99	99.12	1.65	69.85	24.3	0.76	0.38	27.67	40.98	3.82	27.53	0.01	4.71	15	0.01	below6_cohort	Oryzias latipes	pass
Fourspot flounder	Hippoglossina oblonga	Actinopteri	Spleen	2	FOF_2_S	FOF	11773230	9963026	84.62	61.56	675941	453678	67.12	1.23	1270421	0.33	356789	98.87	98.91	1.73	68.69	18.86	0.31	0.51	27.06	41.11	4.06	27.77	0.01	11.63	15	0.01	below6_cohort	Oryzias latipes	pass
Fourspot flounder	Hippoglossina oblonga	Actinopteri	Kidney	2	FOF_2_K	FOF	8795840	5559341	63.2	63.8	580411	339204	58.44	1.59	963053	0.35	285758	98.46	98.92	2.57	43.61	14.45	28.66	6.46	28.69	41.59	4.23	25.48	0.01	6.82	15	0.01	below6_cohort	Dicentrarchus labrax	pass
Windowpane flounder	Scophthalmus aquosus	Actinopteri	Gills	1	WPF_1_G	WPF	19145544	17828660	93.12	65.42	2120994	1.5306e+06	72.16	1.51	3201323	0.32	1393192	98.68	98.67	1.54	70.35	25.36	0.47	0.26	25.22	39.47	5.06	30.24	0.01	3.56	14	0.02	below6_cohort	Oryzias latipes	pass
Windowpane flounder	Scophthalmus aquosus	Actinopteri	Muscle	1	WPF_1_M	WPF	19949007	18565271	93.06	64.74	2343268	1.61445e+06	68.9	1.37	3667925	0.34	1487301	98.85	99.01	1.34	70.39	25.67	0.34	0.21	25.85	41.56	4.44	28.14	0.01	3.39	12	0.02	below6_cohort	Oryzias latipes	pass
Windowpane flounder	Scophthalmus aquosus	Actinopteri	Heart	1	WPF_1_H	WPF	19733115	18752522	95.03	67.46	2317393	1.65309e+06	71.33	1.45	3538959	0.28	1564284	98.47	98.98	1.49	70.68	26.39	0.28	0.17	24	38.66	5.39	31.94	0.01	2.48	12	0.02	below6_cohort	Oryzias latipes	pass
Windowpane flounder	Scophthalmus aquosus	Actinopteri	Spleen	1	WPF_1_S	WPF	19067739	17733115	93	69.17	2415714	1.69526e+06	70.18	1.42	3741173	0.29	1589968	98.62	98.67	1.48	72.92	22.66	0.29	0.21	24.61	39.85	5.23	30.29	0.01	3.92	12	0.02	below6_cohort	Oryzias latipes	pass
Windowpane flounder	Scophthalmus aquosus	Actinopteri	Liver	1	WPF_1_L	WPF	14272631	12374712	86.7	67.9	2192307	1.57368e+06	71.78	1.44	3302970	0.29	1484309	98.06	98.95	1.41	66.4	23.38	0.35	0.34	24.59	39.22	5.53	30.66	0.01	9.52	12	0.02	below6_cohort	Oryzias latipes	pass
Windowpane flounder	Scophthalmus aquosus	Actinopteri	Kidney	1	WPF_1_K	WPF	14704726	13348535	90.78	68.61	2144338	1.55588e+06	72.56	1.43	3245149	0.3	1437324	98.52	99.12	1.44	70.26	22.88	0.28	0.25	24.62	39.25	5.49	30.63	0.01	6.33	12	0.02	below6_cohort	Oryzias latipes	pass
Windowpane flounder	Scophthalmus aquosus	Actinopteri	Gills	2	WPF_2_G	WPF	17123870	16050795	93.73	62.75	2314301	1.65376e+06	71.46	1.22	3987522	0.3	1537973	98.91	99.05	1.42	68.49	27.84	0.26	0.18	24.87	39.9	4.91	30.31	0.01	3.24	12	0.02	below6_cohort	Oryzias latipes	pass
Windowpane flounder	Scophthalmus aquosus	Actinopteri	Muscle	2	WPF_2_M	WPF	14993473	13868373	92.5	62.87	1954221	1.39527e+06	71.4	1.25	3305264	0.38	1238907	98.9	98.88	1.49	68.18	26.85	0.27	0.21	26.49	40.85	4.35	28.3	0.01	4.48	12	0.02	below6_cohort	Oryzias latipes	pass
Windowpane flounder	Scophthalmus aquosus	Actinopteri	Heart	2	WPF_2_H	WPF	16526890	15771987	95.43	67.14	2286739	1.61762e+06	70.74	1.22	3929135	0.31	1488748	98.97	99.36	1.27	74.74	23.15	0.33	0.18	25.57	40.18	4.87	29.37	0.01	1.6	12	0.02	below6_cohort	Oryzias latipes	pass
Windowpane flounder	Scophthalmus aquosus	Actinopteri	Spleen	2	WPF_2_S	WPF	15823762	15044814	95.08	68.28	2270736	1.62489e+06	71.56	1.25	3849219	0.3	1509055	98.86	98.89	1.39	75.39	21.61	0.28	0.17	24.98	39.23	5.36	30.42	0.01	2.54	12	0.02	below6_cohort	Oryzias latipes	pass
Windowpane flounder	Scophthalmus aquosus	Actinopteri	Liver	2	WPF_2_L	WPF	24073642	22989536	95.5	66.54	2464919	1.72079e+06	69.81	1.28	4265332	0.28	1628411	98.9	99.04	1.5	73.81	23.86	0.21	0.15	25.47	39.52	5.09	29.91	0.01	1.97	12	0.02	below6_cohort	Oryzias latipes	pass
Windowpane flounder	Scophthalmus aquosus	Actinopteri	Kidney	2	WPF_2_K	WPF	20673450	18897190	91.41	67.06	2318120	1648585	71.12	1.31	3934534	0.27	1569455	98.71	98.91	1.46	70.81	24.47	0.23	0.22	24.14	39.19	5.32	31.33	0.01	4.27	12	0.02	below6_cohort	Oryzias latipes	pass
Swordfish	Xiphias gladius	Actinopteri	Muscle	1	SWF_1_M	SWF	16704432	16051443	96.09	71.78	2499168	N/A	N/A	1.71	3729370	0.06	1070613	98.07	98.69	1.6	58.55	29.25	1.67	0.81	26.99	41.25	5	26.75	0.01	9.72	10	0.08	below6_cohort	Larimichthys crocea	pass
YellowFin snook	Centropomus robalito	Actinopteri	Muscle	1	YFS_1_M	YFS	25319246	9006387	35.57	70.78	2258743	21908	0.97	4.89	2640557	0.11	876655	98.36	98.52	1.62	16.98	16.7	0.41	0.83	29.88	46.45	2.96	20.71	0.01	65.08	9	0.06	below4_subphylum	Homo sapiens	pass
YellowFin snook	Centropomus robalito	Actinopteri	Fin	2	YFS_2_F	YFS	19028603	6214291	32.66	75.26	379802	21908	5.77	13.63	109850	0.08	162899	89.91	99.19	1.44	38.62	16.88	0.33	0.82	27.85	45.03	2.99	24.12	0.01	43.35	13	0.02	below6_cohort	Oryzias latipes	pass
African pompano	Alectis ciliaris	Actinopteri	Gills	1	AFP_1_G	AFP	22627170	21209868	93.74	61.67	1142531	1075532	94.14	1.11	2632400	0.11	446170	98.74	98.75	1.66	62.62	23.58	1.02	0.64	25.79	41.71	5.25	27.24	0.01	12.14	10	0.09	below6_cohort	Oryzias latipes	pass
African pompano	Alectis ciliaris	Actinopteri	Gonad	1	AFP_1_GO	AFP	21489038	20886469	97.2	75.88	1767262	1075532	60.86	1.53	3345530	0.08	651403	98.78	98.71	1.63	49.66	35.46	4.35	1.03	25.44	42.81	4.27	27.44	0.05	9.51	11	0.08	below6_cohort	Oryzias latipes	pass
Whitetail dascyllus	Dascyllus aruanus	Actinopteri	Fin	2	WTD_2_F	WTD	14283383	12793244	89.57	64.79	1006483	711784	70.72	1.19	2032690	0.18	475539	98.93	99.26	1.53	73.45	22.81	0.74	0.36	27.12	42.19	3.94	26.74	0.01	2.63	11	0.02	family	Stegastes partitus	pass
Whitetail dascyllus	Dascyllus aruanus	Actinopteri	Fin	3	WTD_3_F	WTD	16190191	14456151	89.29	63.31	795515	641062	80.58	1.13	1548714	0.24	385705	98.92	99.07	1.31	72.11	24.35	0.46	0.3	26.22	41.87	4.19	27.71	0.01	2.79	13	0.02	below7_cohort	Oryzias latipes	pass
Whitetail dascyllus	Dascyllus aruanus	Actinopteri	Fin	1	WTD_1_F	WTD	22099067	21243158	96.13	71.41	1224277	687446	56.15	1.53	2163379	0.18	536914	99.03	98.81	1.44	72.78	22.67	0.98	0.41	26.68	42.44	3.97	26.9	0.01	3.17	13	0.02	family	Stegastes partitus	pass
Neon or Blue damselfish	Pomacentrus coelestis	Actinopteri	Fin	1	NBD_1_F	NBD	16179534	15486139	95.71	71.46	1822648	1210171	66.4	2.01	3055716	0.13	837712	98.84	98.94	1.49	72.04	23.32	0.56	0.51	27.69	42.06	3.91	26.33	0.01	3.57	12	0.01	family	Stegastes partitus	pass
Neon or Blue damselfish	Pomacentrus coelestis	Actinopteri	Fin	3	NBD_3_F	NBD	22266730	20257896	90.98	66.13	1473931	1213380	82.32	1.43	2774419	0.15	717858	98.87	98.79	1.39	71.4	22.49	0.49	0.54	27.2	42.17	4.06	26.55	0.01	5.09	12	0.02	family	Stegastes partitus	pass
Neon or Blue damselfish	Pomacentrus coelestis	Actinopteri	Fin	2	NBD_2_F	NBD	17467365	15556908	89.06	64.06	1285509	1138298	88.55	1.16	2491525	0.2	640167	99.03	99.07	1.52	67.86	24.53	0.49	0.44	27.25	42.83	3.93	25.98	0.01	6.69	11	0.02	below7_cohort	Oryzias latipes	pass
Whitebelly damselfish	Amblyglyphidodon leucogaster	Actinopteri	Fin	3	WBD_3_F	WBD	20337481	18339835	90.18	63.08	1180552	759408	64.33	1.17	2378701	0.24	588480	99.02	98.89	1.59	70.55	23.14	1.74	0.46	27.43	42.45	3.95	26.16	0.01	4.11	11	0.02	below7_cohort	Oryzias latipes	pass
Whitebelly damselfish	Amblyglyphidodon leucogaster	Actinopteri	Fin	1	WBD_1_F	WBD	52588040	50340569	95.73	74.92	1817786	753012	41.42	4.33	2397874	0.16	828191	99.3	99.11	1.71	71.85	22.06	1.96	0.49	26.62	41.1	4.37	27.9	0.01	3.64	15	0.01	below7_cohort	Oryzias latipes	pass
Whitebelly damselfish	Amblyglyphidodon leucogaster	Actinopteri	Fin	2	WBD_2_F	WBD	13283167	10652554	80.2	61.51	593698	507056	85.41	1.29	1086375	0.38	301776	98.38	99.19	1.14	27.47	53.56	0.8	9.86	27.45	45.76	1.84	24.94	0.01	8.31	13	0.33	cellular organisms	Vibrio alginolyticus NBRC 15630 = ATCC 17749	fail
Blacksmith chromis	Chromis punctipinnis	Actinopteri	Gills	1	BSC_1_G	BSC	24763715	9442943	38.13	76.95	2167184	N/A	N/A	2.69	3226214	0.09	1008985	91.05	98.65	1.64	17.73	7.78	0.25	1.62	24.14	43.24	5.13	27.46	0.03	72.63	11	0.06	family	Stegastes partitus	pass
Black surfperch	Embiotoca jacksoni	Actinopteri	Gills	1	BSP_1_G	BSP	25172906	21615881	85.87	80.19	3996147	N/A	N/A	2.05	5459079	0.06	2018483	98.77	98.39	1.66	59.88	20.11	0.87	0.8	25.17	41.57	5.58	27.67	0.01	18.34	9	0.06	below-cohort	Stegastes partitus	pass
Sailfin dottyback	Oxycercichthys veliferus	Actinopteri	Fin	1	SAD_1_F	SAD	19742004	18743359	94.94	77.13	3767627	N/A	N/A	1.48	7945038	0.1	1418644	98.83	98.98	1.48	40.37	13.13	33.47	9.39	28.1	41.34	4.13	26.43	0	3.64	11	0.02	below7_cohort	Oryzias latipes	pass
African turquoise killifish	Nothobranchius furzeri	Actinopteri	Muscle	1	ATK_1_M	ATK	15112420	14550310	96.28	83.27	2080654	662364	31.83	1.76	2921648	0.09	886568	98.84	97.93	1.57	79.01	11.38	1.01	0.35	25.65	40.14	6.35	27.85	0.01	8.26	8	0.08	superorder	Oryzias latipes	pass
African turquoise killifish	Nothobranchius furzeri	Actinopteri	Muscle	2	ATK_2_M	ATK	15702740	14725300	93.78	75.88	685629	662364	96.61	1.08	1328235	0.28	312477	99.1	98.92	1.58	84.65	11.73	0.43	0.19	25.7	43.38	4.26	26.65	0.01	2.99	13	0.01	suborder	Austrofundulus limnaeus	pass
Ogilby's hardyhead	Atherinomorus vaigiensis	Actinopteri	Gills	1	OHH_1_G	OHH	14805465	14183607	95.8	82.12	2780834	N/A	N/A	1.48	4256240	0.1	1382568	98.88	98.72	1.59	74.58	11.97	1.1	0.44	25.33	39.54	7.23	27.9	0.01	11.91	8	0.1	below-infraclass	Cyprinus carpio	pass
California flying fish	Cheilopogon pinnatibarbatus californicus	Actinopteri	Gills	1	CFL_1_G	CFL	21563103	20069246	93.07	82.31	2916172	N/A	N/A	1.72	3772715	0.09	1548346	98.96	98.03	1.6	73.09	12.91	1.34	0.49	25.89	39.31	6.81	27.99	0.01	12.17	10	0.09	below-infraclass	Cyprinus carpio	pass
Tiger blenny	Ecsenius	Actinopteri	Fin	1	TIB_1_F	TIB	18278315	17546207	95.99	77.81	3136109	2150236	68.56	1.78	4620432	0.12	1617668	98.85	98.92	1.49	74.06	20.23	1.89	0.66	26.79	41.09	4.74	27.37	0	3.16	11	0.01	below7_cohort	Oryzias latipes	pass
Tiger blenny	Ecsenius	Actinopteri	Muscle	1	TIB_1_M	TIB	18997986	17657215	92.94	72.66	2260555	2150236	95.12	1.3	4056381	0.13	1254345	98.84	98.79	1.39	74.79	20.8	1.37	0.52	26.7	40.97	4.8	27.52	0.01	2.51	11	0.01	below7_cohort	Oryzias latipes	pass
Chocolate cichlid	Hypselecara coryphaenoides	Actinopteri	Blood	1	CHC_1_BL	CHC	14483064	14069330	97.14	78.27	1769123	N/A	N/A	1.4	3181688	0.08	643937	99.11	99.17	1.59	68.6	17.65	4.14	1.14	27.11	39.25	5.64	27.98	0.01	8.49	10	0.08	family	Oreochromis niloticus	pass
Ring-tailed cardinalfish	Ostorhinchus aureus	Actinopteri	Gills	2	RTC_2_G	RTC	34174125	26422451	77.32	70.59	1317074	955222	72.53	1.35	2693336	0.18	562199	99.02	99.05	1.55	66.93	16.04	0.58	0.53	28.63	43.48	3.55	24.33	0.01	15.93	11	0.01	below6_cohort	Oryzias latipes	pass
Ring-tailed cardinalfish	Ostorhinchus aureus	Actinopteri	Gills	3	RTC_3_G	RTC	12228128	10685564	87.39	69.62	984695	846467	85.96	1.14	2001259	0.25	430807	98.9	99.01	1.5	72.81	17.43	2.87	0.84	28.75	41.13	4.1	26.01	0.01	6.05	13	0.01	below6_cohort	Oryzias latipes	pass
Ring-tailed cardinalfish	Ostorhinchus aureus	Actinopteri	Gills	1	RTC_1_G	RTC	17995974	17317593	96.23	77.07	1622317	933543	57.54	1.54	2778444	0.15	679715	99.07	99.25	1.52	78.77	16.3	1.74	0.46	28.45	40.04	4.44	27.07	0.01	2.72	12	0.01	below6_cohort	Oryzias latipes	pass
Gobbleguts	Ostorhinchus rueppellii	Actinopteri	Gills	2	GBG_2_G	GBG	66208822	61112554	92.3	67.88	1070412	878055	82.03	1.08	2256500	0.26	459231	99.47	99.53	1.65	81.67	14.39	0.51	0.31	26.72	41.19	4.55	27.54	0.01	3.12	15	0.01	below6_cohort	Oryzias latipes	pass
Gobbleguts	Ostorhinchus rueppellii	Actinopteri	Gills	3	GBG_3_G	GBG	20426474	18722828	91.66	68.65	1062583	885080	83.3	1.07	2306686	0.29	453240	99.12	99.22	1.32	81.49	13.56	1.49	0.41	27.88	39.96	4.57	27.57	0.01	3.06	12	0.01	below6_cohort	Oryzias latipes	pass
Gobbleguts	Ostorhinchus rueppellii	Actinopteri	Gills	1	GBG_1_G	GBG	26525982	24567949	92.62	77.33	1812375	941391	51.94	1.65	3160131	0.19	676540	99.11	99.1	1.54	78.56	14.85	0.7	0.37	27.8	42.55	3.99	25.65	0.01	5.51	11	0.01	below6_cohort	Oryzias latipes	pass
Bluecheek cardinal	Ostorhinchus moluccensis	Actinopteri	Fin	1	BLC_1_F	BLC	14583057	13145565	90.14	57.05	1174808	905885	77.11	1.04	2474152	0.19	570033	98.96	99.1	1.56	65.5	25.29	1.46	0.68	27.34	42.09	3.64	26.92	0.01	7.07	12	0.04	below6_cohort	Oryzias latipes	pass
Bluecheek cardinal	Ostorhinchus moluccensis	Actinopteri	Muscle	1	BLC_1_M	BLC	14321250	11954768	83.48	58.5	1601751	1.02934e+06	64.26	1.35	3273998	0.15	776548	98.74	98.84	1.57	45.7	35.77	6.23	3.24	25.02	44.08	3.05	27.85	0.01	9.06	11	0.11	below6_cohort	Oryzias latipes	pass
Bluecheek cardinal	Ostorhinchus moluccensis	Actinopteri	Fin	2	BLC_2_F	BLC	26218576	20568415	78.45	67.77	1178590	917666	77.86	1.58	2455901	0.2	488715	98.68	99.18	1.46	62.56	16.55	2.02	0.95	27.24	42.86	3.95	25.93	0.02	17.93	13	0.02	below6_cohort	Oryzias latipes	pass
Bluecheek cardinal	Ostorhinchus moluccensis	Actinopteri	Operculum	2	BLC_2_O	BLC	17766903	15962652	89.84	69.23	1342557	996665	74.24	1.41	2788600	0.17	555260	98.77	99.01	1.46	72.94	18.44	1.99	0.7	27.53	41.07	4.31	27.08	0.01	5.93	11	0.02	below6_cohort	Oryzias latipes	pass
Graceful cardinalfish	Rhabdamia gracilis	Actinopteri	Fin	1	GCF_1_F	GCF	22290499	21550692	96.68	78.72	4468230	3243242	72.58	1.38	8850509	0.18	1708784	98.87	99.22	1.4	54.73	11.58	27.05	5.04	29.05	41.12	4.59	25.24	0	1.6	11	0.01	below6_cohort	Oryzias latipes	pass
Graceful cardinalfish	Rhabdamia gracilis	Actinopteri	Operculum	1	GCF_1_O	GCF	31277860	30219751	96.62	82.21	5494274	3452839	62.84	1.36	10232990	0.17	1855366	98.99	98.93	1.49	35.92	6.88	46.72	8.41	31.21	41.74	4.08	22.96	0.01	2.07	11	0.01	below6_cohort	Oryzias latipes	pass
Graceful cardinalfish	Rhabdamia gracilis	Actinopteri	Muscle	1	GCF_1_M	GCF	21283189	20475277	96.2	80.83	4734945	3371761	71.21	1.46	9087668	0.19	1688388	98.82	98.79	1.47	49.12	9.62	33.48	5.96	29.6	41.89	4.34	24.16	0	1.82	11	0.01	below6_cohort	Oryzias latipes	pass
Five-lined cardinalfish	Cheilodipterus quinquelineatus	Actinopteri	Gills	2	FLC_2_G	FLC	21234355	17033816	80.22	70.21	1125633	1042364	92.6	1.14	2468714	0.21	483875	98.85	99.19	1.59	69.33	15.3	0.33	0.3	28.97	41.34	3.91	25.77	0.01	14.74	12	0.01	below6_cohort	Oryzias latipes	pass
Five-lined cardinalfish	Cheilodipterus quinquelineatus	Actinopteri	Gills	1	FLC_1_G	FLC	30877043	28578531	92.56	77.4	1929272	1042364	54.03	1.81	3381580	0.13	724869	99.06	99.33	1.44	74.37	18.91	0.32	0.32	29	42.64	3.63	24.73	0.01	6.08	11	0.01	below6_cohort	Oryzias latipes	pass
Blackeye goby	Rhinogobiops nicholsii	Actinopteri	Gills	1	BEG_1_G	BEG	25372591	21703189	85.54	79.76	3163944	N/A	N/A	2.08	4421488	0.1	1362334	93.95	98.57	1.63	58.2	16.34	1.27	0.99	26.13	41.62	5.99	26.22	0.04	23.2	11	0.06	below6_cohort	Oryzias latipes	pass
Striped red mullet	Mullus surmuletus	Actinopteri	Heart	3	SRM_3_H	SRM	14589877	13600555	93.22	55.82	4245975	3.1812e+06	74.92	0.86	6382615	0.5	3123121	99.21	99.68	1.5	61.86	30.22	0.32	0.15	24.8	41.36	4.9	28.95	0	7.44	13	0.01	below6_cohort	Austrofundulus limnaeus	pass
Striped red mullet	Mullus surmuletus	Actinopteri	Brain	1	SRM_1_B	SRM	15542878	14350537	92.33	59.9	5543949	3.9255e+06	70.81	0.9	8665871	0.39	4047512	99.24	99.4	1.62	65.1	26.03	0.35	0.13	24.9	41.81	4.87	28.41	0	8.4	11	0.01	below6_cohort	Oryzias latipes	pass
Striped red mullet	Mullus surmuletus	Actinopteri	Brain	2	SRM_2_B	SRM	22254649	20591801	92.53	60.52	5920859	4.11127e+06	69.44	1.01	8816774	0.34	4323079	99.18	99.22	1.68	65.34	26.11	0.33	0.14	24.55	41.76	5	28.69	0	8.08	11	0.01	below6_cohort	Oryzias latipes	pass
Striped red mullet	Mullus surmuletus	Actinopteri	Muscle	2	SRM_2_M	SRM	16304583	15502917	95.08	59.92	4910632	3.56871e+06	72.67	0.88	7576037	0.43	3592059	99.3	97.99	1.52	64.27	24.99	0.52	0.18	25	42.83	4.81	27.36	0	10.04	11	0.02	below6_cohort	Poecilia formosa	pass
Striped red mullet	Mullus surmuletus	Actinopteri	Esophagus	2	SRM_2_E	SRM	19058809	14532755	76.25	59.11	5817868	3.97845e+06	68.38	0.96	8609609	0.4	4253563	99.04	98.28	1.71	50.71	23.79	0.36	0.43	24.25	42.32	4.75	28.69	0	24.71	11	0.02	below6_cohort	Oryzias latipes	pass
Striped red mullet	Mullus surmuletus	Actinopteri	Liver	1	SRM_1_L	SRM	17757310	16961395	95.52	63.32	5608236	3.97499e+06	70.88	0.86	8851125	0.38	4123266	99.19	99.61	1.77	73.54	20.98	0.35	0.1	24.54	40.8	5.61	29.05	0	5.03	11	0.01	below6_cohort	Stegastes partitus	pass
Striped red mullet	Mullus surmuletus	Actinopteri	Gills	2	SRM_2_G	SRM	14281759	9812778	68.71	54.36	3735949	2.70563e+06	72.42	1.04	5295984	0.49	2783052	98.83	98.86	1.74	33.78	40.54	0.34	0.55	24.74	43.53	3.85	27.88	0	24.79	13	0.12	below6_cohort	Poecilia formosa	pass
Striped red mullet	Mullus surmuletus	Actinopteri	Liver	3	SRM_3_L	SRM	14005244	12632134	90.2	59.17	4238927	3.14908e+06	74.29	0.9	6238084	0.47	3133675	99.11	99.91	1.64	62.55	26.38	0.38	0.24	24.5	41.06	5.25	29.19	0	10.46	13	0.02	below6_cohort	Stegastes partitus	pass
Striped red mullet	Mullus surmuletus	Actinopteri	Heart	2	SRM_2_H	SRM	16968452	16178710	95.35	58.6	5545383	3.96684e+06	71.53	0.92	8417392	0.39	4073690	99.2	97.55	1.63	65.62	28.79	0.31	0.13	24.85	41.7	5.01	28.43	0	5.15	11	0.01	below6_cohort	Stegastes partitus	pass
Striped red mullet	Mullus surmuletus	Actinopteri	Skin	3	SRM_3_SK	SRM	24194786	22398401	92.58	60.58	5344870	3.79353e+06	70.98	0.9	8030830	0.41	3902424	99.31	100	1.7	63.52	24.91	0.53	0.21	24.57	42.65	4.78	28	0	10.84	11	0.02	below-infraclass	Danio rerio	pass
Striped red mullet	Mullus surmuletus	Actinopteri	Skin	1	SRM_1_SK	SRM	16927387	16217482	95.81	60.98	4872580	3.53946e+06	72.64	0.82	7854390	0.44	3566627	99.34	98.22	1.74	67.45	23.29	0.55	0.16	24.78	42.5	4.88	27.84	0	8.55	11	0.01	below6_cohort	Larimichthys crocea	pass
Striped red mullet	Mullus surmuletus	Actinopteri	Gills	1	SRM_1_G	SRM	23713802	17306669	72.98	57.1	4735822	3.2517e+06	68.66	1.02	6884919	0.41	3619676	98.63	98.97	1.81	45.8	27.29	0.39	0.51	22.76	40.72	5.78	30.74	0	26.01	13	0.03	below6_cohort	Austrofundulus limnaeus	pass
Striped red mullet	Mullus surmuletus	Actinopteri	Gills	3	SRM_3_G	SRM	17945592	14508744	80.85	55.22	4316307	3.06904e+06	71.1	0.99	6081234	0.43	3324075	98.56	99.6	1.7	47.76	35.24	0.28	0.33	22.23	40.31	5.68	31.77	0	16.39	13	0.03	below6_cohort	Maylandia zebra	pass
Striped red mullet	Mullus surmuletus	Actinopteri	Muscle	1	SRM_1_M	SRM	22338949	21408300	95.83	57.32	5308690	3.79479e+06	71.48	0.83	8401213	0.41	3922549	99.35	99.22	1.87	60.66	30.42	0.5	0.19	24.41	42.83	4.52	28.24	0	8.23	11	0.01	below6_cohort	Larimichthys crocea	pass
Striped red mullet	Mullus surmuletus	Actinopteri	Muscle	3	SRM_3_M	SRM	18855807	17930211	95.09	58.3	5057287	3.66003e+06	72.37	0.87	7710609	0.43	3709535	99.32	96.97	1.73	62.32	27.43	0.51	0.2	24.77	42.79	4.66	27.78	0	9.53	11	0.02	below6_cohort	Stegastes partitus	pass
Striped red mullet	Mullus surmuletus	Actinopteri	Headkidney	1	SRM_1_HK	SRM	19636242	12312153	62.7	48.25	3868150	2.71295e+06	70.14	0.97	5673807	0.44	2854184	97.88	99.11	1.73	25.84	34.75	0.3	0.55	24.99	43.25	4.2	27.55	0	38.56	13	0.02	below6_cohort	Larimichthys crocea	pass
Striped red mullet	Mullus surmuletus	Actinopteri	Brain	3	SRM_3_B	SRM	17470155	15970537	91.42	60.22	5599896	3.96284e+06	70.77	0.97	8380676	0.38	4076520	99.19	99.03	1.62	64.84	25.43	0.34	0.13	24.99	41.67	4.92	28.42	0	9.25	11	0.01	below6_cohort	Larimichthys crocea	pass
Striped red mullet	Mullus surmuletus	Actinopteri	Esophagus	1	SRM_1_E	SRM	13282276	12302688	92.62	58.83	4099666	3.06233e+06	74.7	0.85	6273150	0.47	3077579	99.11	98.79	1.68	65.76	26.03	0.3	0.17	23.93	40.39	5.64	30.04	0	7.74	13	0.01	below6_cohort	Oryzias latipes	pass
Striped red mullet	Mullus surmuletus	Actinopteri	Esophagus	3	SRM_3_E	SRM	25617400	23206673	90.59	59.51	5979056	4.11769e+06	68.87	0.97	8949005	0.36	4351370	99.14	99.7	1.74	63.78	25.97	0.35	0.24	24.14	41.6	5.12	29.14	0	9.65	11	0.01	below6_cohort	Notothenia coriiceps	pass
Striped red mullet	Mullus surmuletus	Actinopteri	Headkidney	3	SRM_3_HK	SRM	19622052	13221156	67.38	47.99	4019096	2.8139e+06	70.01	1	5707514	0.44	2972435	98.34	98.43	1.67	26.59	38.63	0.34	0.66	24.09	42.94	4.25	28.72	0	33.77	13	0.02	below6_cohort	Oryzias latipes	pass
Striped red mullet	Mullus surmuletus	Actinopteri	Stomach	2	SRM_2_ST	SRM	16433099	8998230	54.76	45.85	4149720	2.89927e+06	69.87	0.96	6059454	0.46	3090397	99.22	95.48	1.72	17.95	32.37	0.37	0.72	24.03	46.51	3.08	26.38	0	48.59	11	0.02	family	Pseudupeneus maculatus	pass
Striped red mullet	Mullus surmuletus	Actinopteri	Liver	2	SRM_2_L	SRM	18747819	17835011	95.13	63.47	5535117	3.95672e+06	71.48	0.91	8369529	0.39	4051750	99.23	98.22	1.69	72.39	21.6	0.38	0.12	24.71	41.25	5.33	28.71	0	5.51	11	0.01	below6_cohort	Oryzias latipes	pass
Striped red mullet	Mullus surmuletus	Actinopteri	Heart	1	SRM_1_H	SRM	17673220	16690588	94.44	56.93	5499004	3.92382e+06	71.36	0.85	8709697	0.4	4038996	99.22	99.12	1.6	63.94	29.59	0.32	0.14	24.6	41.6	4.93	28.86	0	6.01	11	0.01	below6_cohort	Austrofundulus limnaeus	pass
Striped red mullet	Mullus surmuletus	Actinopteri	Stomach	1	SRM_1_ST	SRM	16357940	15599875	95.37	58.03	4957030	3.59491e+06	72.52	0.81	7979864	0.42	3650921	99.34	100	1.67	62.1	27.77	0.49	0.19	24.68	42.84	4.71	27.77	0	9.46	11	0.01	below6_cohort	Stegastes partitus	pass
Striped red mullet	Mullus surmuletus	Actinopteri	Skin	2	SRM_2_SK	SRM	18305322	17302834	94.52	60.54	4920362	3.57476e+06	72.65	0.85	7528021	0.44	3600220	99.33	99.07	1.7	64.97	24.74	0.54	0.18	24.88	42.65	4.73	27.74	0	9.56	11	0.01	below6_cohort	Stegastes partitus	pass
Striped red mullet	Mullus surmuletus	Actinopteri	Stomach	3	SRM_3_ST	SRM	14942333	12991131	86.94	58.73	5050324	3.59906e+06	71.26	0.87	7516948	0.45	3701046	99.3	97.71	1.77	54.58	28.03	0.5	0.36	24.51	43.43	4.4	27.65	0	16.52	11	0.01	below6_cohort	Stegastes partitus	pass
Striped red mullet	Mullus surmuletus	Actinopteri	Headkidney	2	SRM_2_HK	SRM	16818298	12546572	74.6	47.41	3773017	2.7371e+06	72.54	0.95	5534572	0.46	2769395	98.84	97.96	1.74	30.39	41.87	0.34	0.61	24.45	43.09	4.1	28.36	0	26.79	13	0.02	below6_cohort	Oryzias latipes	pass
Blacksaddle goatfish	Parupeneus spilurus	Actinopteri	Gills	1	BSG_1_G	BSG	27481091	26441305	96.22	79.09	5447867	1487415	27.3	1.65	6742971	0.08	3445157	99.02	98.5	1.66	70.03	21.27	1.35	0.51	25.89	39.53	6.36	28.22	0.01	6.83	10	0.06	below6_cohort	Neolamprologus brichardi	pass
Blacksaddle goatfish	Parupeneus spilurus	Actinopteri	Gills	2	BSG_2_G	BSG	11432688	9676884	84.64	72.26	1692609	1487415	87.88	1.31	2398268	0.3	1193378	98.42	98.87	1.42	74.29	21.7	0.37	0.21	24.72	39.94	5.92	29.41	0.01	3.43	13	0.03	below6_cohort	Stegastes partitus	pass
Weedy seadragon	Phyllopteryx taeniolatus	Actinopteri	Gills	1	WSD_1_G	WSD	26928927	25820801	95.88	85.3	4209395	N/A	N/A	2.39	3892406	0.06	2174185	99	98.84	1.63	71.42	13.53	5.52	1.32	26	40.16	6.54	27.3	0.01	8.21	8	0.08	below6_cohort	Oryzias latipes	pass
Bluespotted cornetfish	Fistularia commersonii	Actinopteri	Gills	1	BCF_1_G	BCF	21222328	19895395	93.75	79.28	6037444	N/A	N/A	1.45	8037608	0.07	3976714	98.88	98.57	1.6	63.04	19.47	1.09	0.62	26.3	38.03	7.44	28.22	0.01	15.79	8	0.12	below6_cohort	Oryzias latipes	pass
YellowFin tuna	Thunnus albacares	Actinopteri	Muscle	1	YFT_1_M	YFT	18213186	17671961	97.03	77.51	2361449	N/A	N/A	1.87	3836254	0.08	820054	98.78	98.73	1.6	61.93	24.36	3.43	1.13	27.55	40.62	5.24	26.58	0.01	9.14	8	0.09	below6_cohort	Haplochromis burtoni	pass
Bluefish	Pomatomus saltatrix	Actinopteri	Blood	1	BLF_1_BL	BLF	18852434	18221245	96.65	81.91	1952097	N/A	N/A	2.14	2632350	0.06	716237	98.99	97.69	1.66	69.58	16.54	2.79	0.81	28.91	39.02	5.59	26.47	0.01	10.28	9	0.1	below6_cohort	Dicentrarchus labrax	pass
Fowler's pearlfish	Onuxodon fowleri	Actinopteri	Gills	1	FPF_1_G	FPF	23547716	21805747	92.6	86.49	4781026	N/A	N/A	13.21	952080	0.06	2393438	96.2	98.68	1.55	74.01	17	0.84	0.37	26.21	38.01	6.31	29.46	0.01	7.78	9	0.08	below6_cohort	Oryzias latipes	pass
Squirrelfish	Neoniphon sammara	Actinopteri	Muscle	2	SQF_2_M	SQF	15015411	14288282	95.16	66.98	947874	807616	85.2	1.09	2101771	0.23	415102	99.02	99.34	1.47	73.65	22.72	0.38	0.33	29.96	39.39	3.63	27.01	0.01	2.92	12	0.02	below5_cohort	Oryzias latipes	pass
Squirrelfish	Neoniphon sammara	Actinopteri	Muskle	3	SQF_3_M	SQF	22976713	21719357	94.53	66.74	979714	819007	83.6	1.17	2151350	0.22	425670	99.03	98.99	1.45	72.49	24.32	0.39	0.29	28.78	40.8	3.52	26.89	0.01	2.51	13	0.01	below5_cohort	Oryzias latipes	pass
Squirrelfish	Neoniphon sammara	Actinopteri	Gills	1	SQF_1_G	SQF	17396952	16860285	96.92	79.06	2698886	900610	33.37	1.48	4962738	0.09	1034879	98.97	99.18	1.59	66.97	20.6	3.92	1.14	27.46	40.15	5.01	27.37	0.01	7.38	9	0.06	below5_cohort	Oryzias latipes	pass
Onefin flashlightfish	Photoblepharon palpebratum	Actinopteri	Fin	1	FLF_1_F	FLF	20064607	17690777	88.17	62.25	1690982	1315320	77.78	1.3	3181534	0.07	992383	98.98	99.21	1.56	65.7	26.83	0.56	0.49	25.16	40.56	4.44	29.84	0.01	6.42	10	0.02	below5_cohort	Oryzias latipes	pass
Onefin flashlightfish	Photoblepharon palpebratum	Actinopteri	Biolum	1	FLF_1_BI	FLF	8796378	8127149	92.39	70.22	1671745	1315320	78.68	1.61	2562225	0.14	930139	98.83	98.75	1.47	49.31	33.39	0.51	3.33	27	42.85	3.33	26.82	0.01	13.46	12	0.29	below5_cohort	Oryzias latipes	pass
Atlantic cod	Gadus morhua	Actinopteri	Gills	1	ACO_1_G	ACO	17241982	16401818	95.13	83.24	4480629	3242762	72.37	1.69	6307601	0.08	2452108	98.68	98.78	1.62	70.36	15.75	1.57	0.69	25.24	39.06	6.63	29.07	0.01	11.63	8	0.09	species	Gadus morhua	pass
Atlantic cod	Gadus morhua	Actinopteri	Muscle	1	ACO_1_M	ACO	17311308	16166773	93.39	74.45	3470783	3242762	93.43	1.25	5771611	0.13	1988303	98.96	99.16	1.6	62.12	17.78	4.25	1.81	26.46	37.62	7.35	28.58	0.01	14.05	9	0.14	below4_cohort	Oryzias latipes	pass
Walleye pollock	Gadus chalcogrammus	Actinopteri	Gills	3	WEP_3_G	WEP	19647423	18353387	93.41	77.11	2633385	1.97282e+06	74.92	1.26	4766662	0.17	1541895	98.97	98.89	1.49	79.64	16.94	0.54	0.28	26.61	39.36	4.97	29.05	0.01	2.6	11	0.01	below-infraclass	Cyprinus carpio	pass
Walleye pollock	Gadus chalcogrammus	Actinopteri	Gills	1	WEP_1_G	WEP	16646453	15491420	93.06	80.06	3126536	1.92611e+06	61.61	1.48	5076143	0.18	1741751	98.93	98.67	1.4	62.03	14.02	0.23	0.19	26.56	39.85	4.9	28.34	0.35	23.53	11	0.01	below4_cohort	Oryzias latipes	pass
Walleye pollock	Gadus chalcogrammus	Actinopteri	Gills	2	WEP_2_G	WEP	14172485	12962201	91.46	77.11	2058651	1755828	85.29	1.21	3731272	0.24	1204661	98.94	99.08	1.37	78.42	16.4	0.27	0.17	26.5	39.3	5.06	29.12	0.01	4.74	12	0.01	family	Boreogadus saida	pass
Pollock	Pollachius virens	Actinopteri	Gills	1	POL_1_G	POL	26631279	25184439	94.57	78.19	3223019	1.54399e+06	47.91	4.52	1585796	0.08	1804224	97.85	98.52	1.58	71.46	19.49	1.89	0.86	24.94	39.3	6.21	29.54	0.01	6.3	8	0.06	family	Boreogadus saida	pass
Pollock	Pollachius virens	Actinopteri	Body_wall	1	POL_1_M	POL	18756093	17826949	95.05	74.73	3154836	1577488	50	4.13	1608420	0.13	1752311	97.83	99.03	1.55	67.41	23.77	1.52	0.88	25.78	39.07	5.79	29.35	0.01	6.42	9	0.06	below-infraclass	Cyprinus carpio	pass
Pollock	Pollachius virens	Actinopteri	Gonad	1	POL_1_GO	POL	17301101	16867269	97.49	80.17	3457961	131528	3.8	1.87	4488673	0.08	1809827	98.83	99.11	1.61	67.63	21.51	1.79	0.63	26.69	39.38	5.92	28	0.01	8.45	9	0.07	below4_cohort	Larimichthys crocea	pass
White hake	Urophycis tenuis	Actinopteri	Gills	1	WHH_1_G	WHH	12503957	11401646	91.18	73.53	4255559	3.33526e+06	78.37	1.39	6366622	0.27	2959323	98.92	99.22	1.69	73.18	19.22	0.24	0.27	24.64	38.64	5.51	31.2	0.02	7.08	10	0.02	below-infraclass	Cyprinus carpio	pass
White hake	Urophycis tenuis	Actinopteri	Fin	1	WHH_1_F	WHH	14787901	10356582	70.03	71.65	4419268	3.31023e+06	74.9	1.56	6499360	0.3	3026933	98.71	98.77	1.61	52.1	16.6	0.13	0.59	25.52	40.89	4.65	28.91	0.02	30.58	10	0.03	below-infraclass	Danio rerio	pass
White hake	Urophycis tenuis	Actinopteri	Muscle	1	WHH_1_M	WHH	21754131	20272646	93.19	70.67	4526461	3.48139e+06	76.91	1.49	6776350	0.27	3104089	98.88	98.96	1.53	71.05	23.28	0.23	0.26	24.95	38.76	5.29	30.99	0.01	5.18	11	0.02	below-infraclass	Cyprinus carpio	pass
White hake	Urophycis tenuis	Actinopteri	Heart	1	WHH_1_H	WHH	26227266	24542857	93.58	75.75	4081889	3.21737e+06	78.82	1.57	6068164	0.27	2814195	98.89	98.94	1.45	75.47	19.15	0.25	0.22	24.56	38.62	5.66	31.15	0.01	4.91	12	0.02	below-infraclass	Cyprinus carpio	pass
White hake	Urophycis tenuis	Actinopteri	Spleen	1	WHH_1_S	WHH	16173031	13236843	81.85	78.01	4375479	3298802	75.39	1.69	6324445	0.27	3044367	98.67	99.19	1.59	68.03	14.24	0.16	0.5	24.37	38.95	5.65	31.02	0.01	17.07	11	0.02	below-infraclass	Danio rerio	pass
White hake	Urophycis tenuis	Actinopteri	Liver	1	WHH_1_L	WHH	27727319	26076175	94.05	78.52	4857085	3.65229e+06	75.2	1.57	7240743	0.22	3344293	98.86	99.02	1.39	79.05	16.17	0.33	0.23	24.63	38.12	5.84	31.4	0.01	4.22	10	0.02	below4_cohort	Oryzias latipes	pass
White hake	Urophycis tenuis	Actinopteri	Swimbladder	1	WHH_1_SB	WHH	25384106	22160025	87.3	71.13	4875228	3.63202e+06	74.5	1.59	7231853	0.27	3330615	98.84	99.08	1.53	64.19	23.63	0.15	0.32	25.27	39.17	4.97	30.58	0.01	11.72	10	0.02	below-infraclass	Cyprinus carpio	pass
White hake	Urophycis tenuis	Actinopteri	Kidney	1	WHH_1_K	WHH	26311209	23384926	88.88	77.44	4745363	3.58574e+06	75.56	1.63	7115627	0.23	3264259	98.8	99.04	1.55	73.14	16.21	0.24	0.32	24.31	39.1	5.71	30.86	0.01	10.08	11	0.02	below-infraclass	Cyprinus carpio	pass
White hake	Urophycis tenuis	Actinopteri	Gills	2	WHH_2_G	WHH	17161661	14865939	86.62	72.9	4329371	3.33767e+06	77.09	1.43	6782061	0.28	2994506	98.88	99.03	1.47	67.72	19.61	0.2	0.33	24.84	39.2	5.29	30.66	0.01	12.14	11	0.02	below-infraclass	Cyprinus carpio	pass
White hake	Urophycis tenuis	Actinopteri	Fin	2	WHH_2_F	WHH	16117273	10771186	66.83	71.39	4378438	3.23867e+06	73.97	1.62	6664932	0.3	2979911	98.59	98.62	1.41	48.85	16.76	0.1	0.8	25.18	41.1	4.49	29.21	0.01	33.5	10	0.03	below-infraclass	Cyprinus carpio	pass
White hake	Urophycis tenuis	Actinopteri	Muscle	2	WHH_2_M	WHH	20374806	18127379	88.97	71.28	4638663	3.48645e+06	75.16	1.51	7161980	0.28	3159681	98.83	99.21	1.61	67.99	22.34	0.19	0.43	25.4	39.12	5.02	30.45	0.01	9.04	10	0.02	below-infraclass	Danio rerio	pass
White hake	Urophycis tenuis	Actinopteri	Spleen	2	WHH_2_S	WHH	22508126	20288804	90.14	77.53	3670979	2.88641e+06	78.63	1.61	5645226	0.29	2513537	98.77	98.7	1.64	76.07	15.86	1.05	0.41	25.18	38.34	6.03	30.44	0.01	6.6	12	0.02	below-infraclass	Cyprinus carpio	pass
White hake	Urophycis tenuis	Actinopteri	Heart	2	WHH_2_H	WHH	15748705	14715499	93.44	74.72	4331952	3.38182e+06	78.07	1.36	6861594	0.25	2981037	98.96	98.94	1.62	74.1	20.39	0.31	0.27	24.86	38.72	5.45	30.97	0.01	4.93	10	0.02	below4_cohort	Oryzias latipes	pass
White hake	Urophycis tenuis	Actinopteri	Swimbladder	2	WHH_2_SB	WHH	20245496	19059129	94.14	70.62	4595382	3.52948e+06	76.8	1.37	7319810	0.26	3165459	98.97	99.17	1.42	68.51	26.87	0.14	0.19	24.97	38.97	5.06	31	0.01	4.29	10	0.01	below-infraclass	Cyprinus carpio	pass
White hake	Urophycis tenuis	Actinopteri	Kidney	2	WHH_2_K	WHH	27009996	25105086	92.95	78.42	4953719	3.69143e+06	74.52	1.42	7862298	0.2	3411291	98.92	98.98	1.56	78.11	15.95	0.33	0.25	24.13	39.07	5.73	31.05	0.01	5.37	10	0.02	below-infraclass	Danio rerio	pass
White hake	Urophycis tenuis	Actinopteri	Skin	2	WHH_2_SK	WHH	16559347	12735860	76.91	72.96	4938838	3.61147e+06	73.12	1.37	7760861	0.25	3364133	98.95	98.82	1.44	60.23	18.57	0.25	0.52	24.93	40.84	4.84	29.36	0.02	20.42	10	0.02	below4_cohort	Oryzias latipes	pass
Pacific grenadier	Coryphaenoides acrolepis	Actinopteri	Gills	1	PAG_1_G	PAG	29827932	28306048	94.9	80.06	6538928	2.04745e+06	31.31	1.68	11039783	0.13	3365188	98.86	98.79	1.64	33.46	8.19	40.95	16.16	28.85	40.44	4.47	26.21	0.02	1.24	10	0.01	below4_cohort	Oryzias latipes	pass
Pacific grenadier	Coryphaenoides acrolepis	Actinopteri	Gills	2	PAG_2_G	PAG	16603092	15390850	92.7	77.99	2948685	2.12519e+06	72.07	1.63	4708458	0.2	1706979	98.69	98.97	1.4	74.33	16.66	4.69	1	26.36	38.75	5.22	29.67	0.01	3.32	10	0.02	below4_cohort	Oryzias latipes	pass
Pacific grenadier	Coryphaenoides acrolepis	Actinopteri	Gills	3	PAG_3_G	PAG	16529163	15465046	93.56	78.11	2332597	1830005	78.45	1.79	3628270	0.17	1360297	98.66	98.78	1.48	80.81	15.69	0.39	0.18	26.02	38.25	5.32	30.4	0.01	2.94	11	0.02	order	Gadus morhua	pass
Silvery John Dory	Zenopsis conchifer	Actinopteri	Gills	1	SJD_1_G	SJD	17805179	16451957	92.4	70.91	2713910	1878574	69.22	1.16	4772883	0.29	1688155	98.61	99.08	1.39	76.09	18.18	0.46	0.29	25.86	39.82	5.05	29.25	0.01	4.98	14	0.02	below4_cohort	Gasterosteus aculeatus	pass
Silvery John Dory	Zenopsis conchifer	Actinopteri	Heart	1	SJD_1_H	SJD	28533606	27037924	94.76	73.49	3232216	2.14179e+06	66.26	1.18	5774669	0.21	2036648	98.63	99	1.4	79.07	17.67	0.4	0.22	25.59	39.45	5.22	29.73	0.01	2.64	14	0.01	below4_cohort	Gasterosteus aculeatus	pass
Silvery John Dory	Zenopsis conchifer	Actinopteri	Spleen	1	SJD_1_S	SJD	11887999	10290475	86.56	74.93	2297780	1.65097e+06	71.85	1.14	3986413	0.29	1447444	98.54	98.63	1.65	73.74	13.74	0.23	0.25	26.16	39.87	5.09	28.87	0.01	12.05	14	0.02	below4_cohort	Oryzias latipes	pass
Silvery John Dory	Zenopsis conchifer	Actinopteri	Swimbladder	1	SJD_1_SB	SJD	28435123	26124918	91.88	72.59	3005962	2.02126e+06	67.24	1.22	5267012	0.26	1866850	98.6	99	1.5	75.39	17.86	1.49	0.52	26.2	39.84	4.97	28.97	0.01	4.75	14	0.01	below4_cohort	Gasterosteus aculeatus	pass
Silvery John Dory	Zenopsis conchifer	Actinopteri	Kidney	1	SJD_1_K	SJD	9695326	9089651	93.75	74.75	2053236	1.51137e+06	73.61	1.13	3563076	0.3	1290534	98.59	98.66	1.57	81.05	14.64	0.29	0.21	25.92	39.24	5.31	29.51	0.01	3.81	14	0.01	below4_cohort	Gasterosteus aculeatus	pass
Silvery John Dory	Zenopsis conchifer	Actinopteri	Muscle	1	SJD_1_M	SJD	24437969	22979008	94.03	69.15	2888146	1.94435e+06	67.32	1.21	5036295	0.31	1760700	98.54	98.8	1.4	74.16	21.95	0.47	0.28	26.46	40.6	4.62	28.31	0.01	3.15	14	0.01	below4_cohort	Gasterosteus aculeatus	pass
Silvery John Dory	Zenopsis conchifer	Actinopteri	Liver	1	SJD_1_L	SJD	22416766	21245649	94.78	73.47	2423146	1.74486e+06	72.01	0.98	4268315	0.29	1523929	98.82	98.96	1.66	78.88	17.52	0.69	0.26	25.46	39.37	5.15	30	0.02	2.65	13	0.01	below4_cohort	Oryzias latipes	pass
Silvery John Dory	Zenopsis conchifer	Actinopteri	Gills	2	SJD_2_G	SJD	15939580	12579059	78.92	71.05	3169981	2.09098e+06	65.96	1.02	5690439	0.25	1981182	98.81	99.05	1.52	62.35	15.09	0.42	0.51	27.2	40.67	4.33	27.74	0.06	21.62	10	0.01	below4_cohort	Gasterosteus aculeatus	pass
Silvery John Dory	Zenopsis conchifer	Actinopteri	Spleen	2	SJD_2_S	SJD	15713276	13807802	87.87	74.26	3162349	2.11461e+06	66.87	1.16	5709634	0.23	1988702	98.67	99.05	1.51	75.17	14.88	0.42	0.37	25.75	40.07	5.07	29.11	0.01	9.17	11	0.01	below4_cohort	Gasterosteus aculeatus	pass
Silvery John Dory	Zenopsis conchifer	Actinopteri	Kidney	2	SJD_2_K	SJD	12496631	11714438	93.74	74.48	1925231	1.43891e+06	74.74	0.97	3331601	0.31	1212724	98.7	98.98	1.69	80.32	14.99	0.54	0.24	25.96	38.91	5.31	29.81	0.01	3.9	13	0.01	below4_cohort	Oryzias latipes	pass
Silvery John Dory	Zenopsis conchifer	Actinopteri	Heart	2	SJD_2_H	SJD	16943866	15212921	89.78	73.85	2080917	1.52573e+06	73.32	0.98	3605965	0.3	1312645	98.81	98.75	1.3	75.19	15.57	0.38	0.26	25.94	39.51	5.18	29.35	0.02	8.6	13	0.02	below4_cohort	Gasterosteus aculeatus	pass
Silvery John Dory	Zenopsis conchifer	Actinopteri	Swimbladder	2	SJD_2_SB	SJD	8429110	7851442	93.15	71.81	2661859	1868561	70.2	1.1	4723321	0.29	1657170	98.75	99.15	1.35	76.17	18.94	0.4	0.31	25.89	39.8	5.01	29.28	0.01	4.17	12	0.01	below4_cohort	Gasterosteus aculeatus	pass
Silvery John Dory	Zenopsis conchifer	Actinopteri	Liver	2	SJD_2_L	SJD	7962594	7436945	93.4	74.03	2202041	1.61754e+06	73.46	1.12	3922047	0.31	1363075	98.46	98.97	1.56	78.22	17.15	0.61	0.62	26.49	39.01	5.08	29.41	0.01	3.4	12	0.01	below4_cohort	Oryzias latipes	pass
Silvery John Dory	Zenopsis conchifer	Actinopteri	Muscle	2	SJD_2_M	SJD	7173263	6664754	92.91	68.69	2400879	1.70676e+06	71.09	1.11	4217216	0.35	1464417	98.58	99.2	1.42	72.95	22.35	0.37	0.39	26.34	40.35	4.67	28.62	0.01	3.94	12	0.01	below4_cohort	Gasterosteus aculeatus	pass
Lanternfish	Loweina terminata	Actinopteri	N/A	1	LAF_1_NA	LAF	26204791	24208337	92.38	82.43	1697230	N/A	N/A	1.9	2945685	0.17	787263	98.69	99.07	1.57	72.47	14.89	4.59	0.92	26.85	42.52	4.62	26	0.01	7.13	15	0.02	below3_cohort	Channa micropeltes	pass
Rare lanternfish	Loweina rara	Actinopteri	Whole_organism	1	RLF_1_W	RLF	28461142	24840370	87.28	54.04	1814897	N/A	N/A	2.75	2851682	0.06	492078	97.26	98.64	1.62	23.13	49.31	5.15	8.66	31.31	44.15	3.25	21.26	0.04	13.75	11	0.07	below1_kingdom	Physalia physalis	pass
Atlantic salmon	Salmo salar	Actinopteri	Muscle	1	ATS_1_M	ATS	13477280	12588095	93.4	83.82	2521744	N/A	N/A	1.5	4506009	0.12	880558	98.71	98.45	1.56	75.24	13.48	1.89	0.71	27.63	39.98	5.61	26.76	0.01	8.69	8	0.08	species	Salmo salar	pass
Trout	Salmo trutta	Actinopteri	Heart	1	TRO_1_H	TRO	26415582	21951896	83.1	76.15	2051998	1.48151e+06	72.2	1.09	4600937	0.3	748419	99.04	99.22	1.58	69.58	14.2	0.37	0.6	28.3	42.29	3.82	25.54	0.05	15.26	11	0.02	genus	Salmo salar	pass
Trout	Salmo trutta	Actinopteri	Liver	1	TRO_1_L	TRO	19315079	16678057	86.35	76.71	1792727	1.36924e+06	76.38	1.02	4208108	0.33	662898	99.09	99.13	1.51	75.52	12.23	0.55	0.41	29.22	43.09	3.52	24.15	0.02	11.29	10	0.02	genus	Salmo salar	pass
Trout	Salmo trutta	Actinopteri	Spleen	1	TRO_1_S	TRO	16010057	12059584	75.33	75.14	762226	634705	83.27	1.07	1646913	0.45	314503	98.91	99.06	1.65	66.31	9.85	0.42	0.75	28.87	42.2	3.69	25.23	0.01	22.67	13	0.02	genus	Salmo salar	pass
Trout	Salmo trutta	Actinopteri	Swimbladder	1	TRO_1_SB	TRO	25139003	19571259	77.85	77.15	2389926	1609563	67.35	1.71	5123729	0.26	852472	98.64	98.73	1.42	67.72	11.46	0.49	0.71	27.63	42.53	3.94	25.88	0.01	19.63	11	0.02	genus	Salmo salar	pass
Trout	Salmo trutta	Actinopteri	Heart	2	TRO_2_H	TRO	27281806	20590379	75.47	75.19	1674581	1.25886e+06	75.17	1.15	3818336	0.34	637269	98.42	99.03	1.47	64.25	12	0.54	0.59	27.88	42.95	3.83	25.33	0.01	22.62	12	0.02	genus	Salmo salar	pass
Trout	Salmo trutta	Actinopteri	Kidney	2	TRO_2_K	TRO	26587331	21221296	79.82	76.96	2074108	1.49362e+06	72.01	1.09	4802359	0.28	760436	99.03	99.22	1.52	70.17	11.49	0.55	0.47	27.96	42.68	3.85	25.5	0.01	17.32	11	0.02	genus	Salmo salar	pass
Trout	Salmo trutta	Actinopteri	Liver	2	TRO_2_L	TRO	25650639	20126865	78.47	78.04	2431514	1.64317e+06	67.58	1.16	5412585	0.25	860598	98.93	99.12	1.52	68	11.75	0.42	0.65	27.69	42.66	3.93	25.71	0.02	19.18	8	0.02	genus	Salmo salar	pass
Trout	Salmo trutta	Actinopteri	Spleen	2	TRO_2_S	TRO	24209253	20142663	83.2	76.98	2030000	1.48726e+06	73.26	1.02	4767905	0.29	742063	99.1	99.1	1.41	69.46	14.11	0.73	0.55	29.11	43.16	3.46	24.26	0.02	15.16	10	0.02	genus	Salmo salar	pass
Trout	Salmo trutta	Actinopteri	Heart	3	TRO_3_H	TRO	20455216	17932688	87.67	73	1402793	1.11199e+06	79.27	1.07	3152694	0.38	538556	98.57	99.07	1.41	74.08	15.69	0.64	0.57	28.01	41.92	4.02	26.03	0.01	9.01	12	0.02	genus	Salmo salar	pass
Trout	Salmo trutta	Actinopteri	Kidney	3	TRO_3_K	TRO	20958575	18017341	85.97	76.52	2027287	1.49583e+06	73.78	1.02	4711099	0.28	753903	99.07	99.13	1.53	73.81	13.36	0.61	0.51	28.33	43.06	3.69	24.91	0.02	11.71	10	0.02	genus	Salmo salar	pass
Trout	Salmo trutta	Actinopteri	Liver	3	TRO_3_L	TRO	19007439	16675463	87.73	76.37	1849155	1.40385e+06	75.92	1.03	4297572	0.31	683774	99.03	99.23	1.6	77.16	13.2	0.74	0.45	28.27	42.02	4.02	25.68	0.01	8.45	11	0.02	genus	Salmo salar	pass
Trout	Salmo trutta	Actinopteri	Spleen	3	TRO_3_S	TRO	33997947	24463902	71.96	77.68	2328494	1.59505e+06	68.5	1.14	5124936	0.27	832694	98.96	99.21	1.61	60.44	10.45	0.6	1	27.92	43.29	3.52	25.22	0.05	27.51	11	0.02	genus	Salmo salar	pass
Trout	Salmo trutta	Actinopteri	Swimbladder	3	TRO_3_SB	TRO	32419011	24518668	75.63	75.8	2389478	1.60665e+06	67.24	1.27	5108199	0.27	841124	98.93	99.2	1.48	64.2	12.71	0.42	0.73	27.83	43.1	3.64	25.42	0.01	21.93	11	0.02	genus	Salmo salar	pass
Trout	Salmo trutta	Actinopteri	Heart	4	TRO_4_H	TRO	31388226	28158277	89.71	77.48	2191964	1.56945e+06	71.6	1.42	5021277	0.24	812084	98.75	98.81	1.41	80.5	12.62	0.31	0.37	27.29	41.6	4.27	26.83	0.01	6.2	11	0.02	genus	Salmo salar	pass
Trout	Salmo trutta	Actinopteri	Kidney	4	TRO_4_K	TRO	19995508	17603636	88.04	76.99	1904650	1.43815e+06	75.51	1.03	4471114	0.29	718147	99.11	99.08	1.36	76.61	12.47	1.29	0.52	28.72	42.66	3.75	24.85	0.02	9.11	10	0.02	genus	Salmo salar	pass
Trout	Salmo trutta	Actinopteri	Liver	4	TRO_4_L	TRO	31966021	26778626	83.77	77.37	2133643	1.53786e+06	72.08	1.1	4907252	0.27	785215	98.93	99.23	1.58	74.7	11.28	0.58	0.52	27.71	42.51	4	25.78	0.01	12.91	11	0.02	genus	Salmo salar	pass
Trout	Salmo trutta	Actinopteri	Spleen	4	TRO_4_S	TRO	41210123	25106193	60.92	78.17	2385767	1.59165e+06	66.71	1.33	5207612	0.27	848136	98.85	99.19	1.47	49.77	8.2	0.34	1.27	28.03	44.4	3.27	24.25	0.05	40.43	11	0.02	genus	Salmo salar	pass
Arctic char	Salvelinus alpinus	Actinopteri	Muscle	1	ARC_1_M	ARC	19298552	17773722	92.1	82.11	3175012	N/A	N/A	1.7	5231498	0.11	1098155	98.65	98.65	1.6	71.01	14.5	1.81	0.86	26.69	40.36	5.66	27.28	0.01	11.82	8	0.1	subfamily	Salmo salar	pass
Char	Salvelinus umbla	Actinopteri	Heart	1	CHR_1_H	CHR	17626561	13428767	76.18	77.8	2457036	1.56815e+06	63.82	1.27	4982056	0.27	868024	98.75	99.14	1.54	66.62	11.94	0.66	0.93	27.4	42.47	3.76	26.35	0.01	19.84	8	0.02	subfamily	Salmo salar	pass
Char	Salvelinus umbla	Actinopteri	Kidney	1	CHR_1_K	CHR	18178980	14231076	78.28	76.25	999596	778252	77.86	1.23	2135453	0.41	381489	98.88	98.91	1.23	67.29	10.92	4.11	1.17	27.98	43.08	3.77	25.16	0.01	16.52	13	0.03	subfamily	Salmo salar	pass
Char	Salvelinus umbla	Actinopteri	Liver	1	CHR_1_L	CHR	12384756	10685153	86.28	77.49	1882607	1.35042e+06	71.73	1.03	4163561	0.32	685683	98.96	99.12	1.43	75.5	12.72	0.84	0.68	27.82	42.7	3.64	25.82	0.02	10.26	10	0.02	subfamily	Salmo salar	pass
Char	Salvelinus umbla	Actinopteri	Spleen	1	CHR_1_S	CHR	42914466	28131032	65.55	78.37	2487574	1.59492e+06	64.12	1.28	5419450	0.25	892938	98.97	99.16	1.68	54.11	9	0.67	1.19	27.24	44.42	3.37	24.92	0.05	35.03	11	0.03	subfamily	Salmo salar	pass
Char	Salvelinus umbla	Actinopteri	Swimbladder	1	CHR_1_SB	CHR	21597358	17734807	82.12	77.79	2389420	1.56831e+06	65.64	1.51	5012792	0.26	857041	98.47	98.8	1.43	74.7	12.52	0.46	0.47	26.78	42.39	4.08	26.75	0.01	11.84	11	0.03	subfamily	Salmo salar	pass
Char	Salvelinus umbla	Actinopteri	Heart	2	CHR_2_H	CHR	15929412	13354852	83.84	76.35	1996720	1.40074e+06	70.15	1.09	4280277	0.33	712747	98.85	99.06	1.56	72.19	13.36	0.85	0.61	28.19	43.05	3.45	25.29	0.02	12.98	10	0.02	subfamily	Salmo salar	pass
Char	Salvelinus umbla	Actinopteri	Kidney	2	CHR_2_K	CHR	24873731	20948600	84.22	79.54	2199208	1.50465e+06	68.42	1.13	4856894	0.26	812685	98.9	99.17	1.53	77.18	9.78	0.74	0.42	26.57	42.68	4.16	26.58	0.01	11.89	11	0.03	subfamily	Salmo salar	pass
Char	Salvelinus umbla	Actinopteri	Liver	2	CHR_2_L	CHR	25058483	17841926	71.2	80.19	2389694	1.51795e+06	63.52	1.75	4912433	0.27	828779	98.68	98.87	1.44	63.85	8.64	0.25	0.77	27.32	42.98	3.7	25.98	0.01	26.48	11	0.03	subfamily	Salmo salar	pass
Char	Salvelinus umbla	Actinopteri	Spleen	2	CHR_2_S	CHR	25194080	18037235	71.59	77.08	1448156	1.07143e+06	73.99	1.22	3172846	0.35	568133	98.69	98.96	1.59	62.61	8.83	1.14	0.55	27.36	43.61	3.95	25.07	0.02	26.88	14	0.03	subfamily	Salmo salar	pass
Char	Salvelinus umbla	Actinopteri	Swimbladder	2	CHR_2_SB	CHR	22974351	17818356	77.56	76.59	1599876	1.17632e+06	73.53	1.15	3574574	0.33	638158	98.46	99.08	1.51	68.16	9.64	0.63	0.48	26.56	42.48	4.22	26.73	0.02	21.09	14	0.03	subfamily	Salmo salar	pass
Char	Salvelinus umbla	Actinopteri	Heart	3	CHR_3_H	CHR	23314198	20812063	89.27	75.64	2086219	1.47187e+06	70.55	1.01	4641623	0.29	776347	99.07	99.13	1.62	78.42	14.11	1.71	0.59	26.76	42.18	4.04	27	0.01	5.17	11	0.03	subfamily	Salmo salar	pass
Char	Salvelinus umbla	Actinopteri	Kidney	3	CHR_3_K	CHR	24405963	21431644	87.81	78.87	1689662	1.25683e+06	74.38	1.08	3778191	0.31	652891	98.93	99.07	1.34	80.93	10.11	1.01	0.35	26.68	42.01	4.28	27.02	0.01	7.6	12	0.03	subfamily	Salmo salar	pass
Char	Salvelinus umbla	Actinopteri	Liver	3	CHR_3_L	CHR	21835219	17011251	77.91	78.16	1560233	1.15356e+06	73.94	1.15	3427054	0.34	612279	98.5	99.02	1.48	69.64	8.72	0.84	0.63	26.94	42.34	4.25	26.45	0.02	20.16	14	0.03	subfamily	Salmo salar	pass
Char	Salvelinus umbla	Actinopteri	Swimbladder	3	CHR_3_SB	CHR	16362103	14381286	87.89	77.64	2201471	1.50481e+06	68.35	1.11	4665201	0.29	788675	98.87	99.14	1.52	79.28	12.18	0.43	0.46	27	42.12	4.08	26.79	0.01	7.65	11	0.03	subfamily	Salmo salar	pass
Char	Salvelinus umbla	Actinopteri	Spleen	3	CHR_3_S	CHR	29090111	24312474	83.58	78.99	2487153	1607648	64.64	1.27	5227190	0.25	883361	99	99.13	1.62	76.08	10.94	0.83	0.38	26.75	42.82	4.07	26.35	0.01	11.76	11	0.03	genus	Salvelinus namaycush	pass
Northern pike	Esox lucius	Actinopteri	Heart	1	NPI_1_H	NPI	26579232	23763915	89.41	77.6	2232410	1.69249e+06	75.81	0.97	5363498	0.24	932608	99.12	99.12	1.5	79.4	12.13	0.4	0.39	26.46	41.29	4.54	27.69	0.02	7.68	10	0.02	species	Esox lucius	pass
Northern pike	Esox lucius	Actinopteri	Kidney	1	NPI_1_K	NPI	22883131	20718443	90.54	75.97	2149014	1.67883e+06	78.12	0.91	5306000	0.25	891860	99.1	98.88	1.5	79.37	12.57	0.42	0.35	26.72	41.17	4.51	27.58	0.02	7.28	10	0.02	species	Esox lucius	pass
Northern pike	Esox lucius	Actinopteri	Liver	1	NPI_1_L	NPI	19223977	13931928	72.47	76.23	2304381	1.70801e+06	74.12	0.9	5820943	0.29	896095	99.16	99.13	1.46	62.46	10.06	0.16	0.19	28.15	42.34	3.77	25.72	0.02	27.14	10	0.03	species	Esox lucius	pass
Northern pike	Esox lucius	Actinopteri	Spleen	1	NPI_1_S	NPI	30894625	17567983	56.86	77.86	2532530	1.77159e+06	69.95	0.96	6337093	0.26	968972	99.15	99.01	1.42	49.04	7.44	0.32	0.23	28.84	43.49	3.18	24.47	0.01	42.96	10	0.02	species	Esox lucius	pass
Northern pike	Esox lucius	Actinopteri	Swimbladder	1	NPI_1_SB	NPI	30305556	25566193	84.36	72.09	1000674	864375	86.38	0.7	2249056	0.39	465216	99.45	99.51	1.79	72.76	12.57	0.3	0.58	26.22	41.94	4.33	27.5	0.01	13.8	15	0.03	species	Esox lucius	pass
Northern pike	Esox lucius	Actinopteri	Heart	2	NPI_2_H	NPI	10112019	8859854	87.62	74.22	1753302	1.45289e+06	82.87	0.93	4245064	0.32	748233	99.03	99.12	1.41	75.36	12.96	0.32	0.44	27	41.19	4.39	27.41	0.01	10.91	10	0.02	species	Esox lucius	pass
Northern pike	Esox lucius	Actinopteri	Kidney	2	NPI_2_K	NPI	15816703	14740976	93.2	77.66	1681278	1.42971e+06	85.04	1.13	4087641	0.31	730766	98.87	98.98	1.43	83.64	10.25	0.32	0.23	26.92	40.77	4.72	27.58	0.02	5.55	12	0.02	species	Esox lucius	pass
Northern pike	Esox lucius	Actinopteri	Liver	2	NPI_2_L	NPI	23734849	21014639	88.54	76.22	2061447	1.62638e+06	78.9	0.97	4995265	0.27	863503	99.03	99.11	1.52	77.14	12.45	0.23	0.35	26.79	41.49	4.38	27.34	0.01	9.84	11	0.02	species	Esox lucius	pass
Northern pike	Esox lucius	Actinopteri	Spleen	2	NPI_2_S	NPI	31824655	22511919	70.74	78.13	2383050	1.74284e+06	73.13	1.08	5868586	0.26	955716	99.05	99.13	1.6	61.83	9.06	0.33	0.93	26.87	43.35	3.92	25.86	0.01	27.85	10	0.02	species	Esox lucius	pass
Northern pike	Esox lucius	Actinopteri	Swimbladder	2	NPI_2_SB	NPI	20639860	18598420	90.11	73.59	2143833	1.66852e+06	77.83	0.95	5212142	0.25	889031	99.09	99.15	1.51	76.37	15.09	0.35	0.38	26.55	41.34	4.4	27.69	0.02	7.81	10	0.02	species	Esox lucius	pass
Northern pike	Esox lucius	Actinopteri	Heart	3	NPI_3_H	NPI	30234587	24716807	81.75	76.35	2345194	1.7331e+06	73.9	1.03	5668829	0.25	946263	99.04	99.04	1.52	68.79	13.53	0.51	0.66	27.02	41.92	4.12	26.94	0.01	16.51	11	0.02	species	Esox lucius	pass
Northern pike	Esox lucius	Actinopteri	Kidney	3	NPI_3_K	NPI	20583408	18638589	90.55	76.2	2108699	1.65252e+06	78.37	0.92	5162755	0.26	870286	99.14	99.12	1.47	79.87	11.75	0.39	0.27	26.65	41.05	4.51	27.76	0.02	7.72	10	0.03	species	Esox lucius	pass
Northern pike	Esox lucius	Actinopteri	Liver	3	NPI_3_L	NPI	11639893	10148237	87.18	75.98	1855176	1.52043e+06	81.96	0.92	4549353	0.31	785500	99.08	99.18	1.48	75.97	12.37	0.24	0.32	26.8	41.66	4.26	27.28	0.01	11.1	10	0.02	species	Esox lucius	pass
Northern pike	Esox lucius	Actinopteri	Spleen	3	NPI_3_S	NPI	19200340	11346864	59.1	77.33	2244354	1.64847e+06	73.45	0.95	5565337	0.3	871413	99.09	98.99	1.43	50.49	8.03	0.18	0.42	28.87	43.09	3.22	24.8	0.01	40.88	10	0.02	species	Esox lucius	pass
Northern pike	Esox lucius	Actinopteri	Swimbladder	3	NPI_3_SB	NPI	23651654	15813851	66.86	77	2455443	1.76763e+06	71.99	1.03	6102881	0.26	965686	99.04	99.15	1.51	57.13	9.63	0.25	1.09	27.56	42.94	3.68	25.81	0.02	31.9	10	0.02	species	Esox lucius	pass
Zebrafish	Danio rerio	Actinopteri	Lymphocytes+	7	ZF_7_LymphoP	ZF	23316503	21848169	93.7	77.8	4745632	3.58717e+06	75.59	0.92	10542862	0.31	1575952	99.24	98.66	1.78	29.38	3.05	52.76	8.45	29.81	42.85	5.06	22.26	0.01	6.35	9	0.06	species	Danio rerio	pass
Zebrafish	Danio rerio	Actinopteri	Lymphocytes-	7	ZF_7_LymphoN	ZF	12924002	12074911	93.43	78.47	4318954	3.34442e+06	77.44	0.88	9697476	0.35	1443622	99.24	99	1.33	34.76	3.36	46.27	6.13	29.33	42.22	5.86	22.59	0.01	9.48	9	0.1	species	Danio rerio	pass
Zebrafish	Danio rerio	Actinopteri	Granulocytes+	8	ZF_8_GranP	ZF	23422829	21979090	93.84	77.08	4859982	3.68085e+06	75.74	0.93	10770326	0.29	1613121	99.24	99.05	1.65	28.89	3.59	52.68	8.6	29.7	43.01	5.03	22.26	0.01	6.22	9	0.06	species	Danio rerio	pass
Zebrafish	Danio rerio	Actinopteri	Erythrocytes	8	ZF_8_Ery	ZF	20692362	19342775	93.48	75.25	3496850	2.84818e+06	81.45	0.85	8174935	0.32	1299406	99.27	98.47	1.64	69.14	8.66	14.11	2.18	27.58	41.88	5.48	25.05	0.01	5.91	9	0.05	species	Danio rerio	pass
Zebrafish	Danio rerio	Actinopteri	Granulocytes+	9	ZF_9_GranP	ZF	18653404	17490490	93.77	77.73	4671259	3.57797e+06	76.6	0.9	10416319	0.32	1542972	99.26	98.47	1.49	29.16	3.31	51.56	7.94	29.73	42.8	5.32	22.14	0.01	8.03	9	0.08	species	Danio rerio	pass
Zebrafish	Danio rerio	Actinopteri	Erythrocytes	9	ZF_9_Ery	ZF	23163991	21622649	93.35	75.94	4275584	3.34787e+06	78.3	0.87	9690208	0.31	1480884	99.28	98.62	1.65	58.46	7.39	24.86	3.93	28.29	42.62	5.11	23.98	0.01	5.35	9	0.04	species	Danio rerio	pass
Zebrafish	Danio rerio	Actinopteri	Macrophages+	5	ZF_5_MacroP	ZF	17417602	16267606	93.4	77.32	4585450	3505384	76.45	0.92	10169368	0.32	1514619	99.2	98.69	1.53	29.37	3.43	51.13	7.91	29.8	42.74	5.33	22.13	0.01	8.16	9	0.08	species	Danio rerio	pass
Zebrafish	Danio rerio	Actinopteri	Macrophages+	6	ZF_6_MacroP	ZF	17040476	15878505	93.18	77.83	4469143	3.43167e+06	76.79	0.92	9921807	0.33	1472962	99.21	99.25	1.58	31.6	3.45	51.16	7.6	29.8	43.12	4.92	22.14	0.01	6.19	9	0.06	species	Danio rerio	pass
Zebrafish	Danio rerio	Actinopteri	Lymphocytes+	10	ZF_10_LymphoP	ZF	25480426	23850267	93.6	79.42	5028874	3.77559e+06	75.08	0.86	11665904	0.3	1664301	99.28	98.73	1.63	42.2	3.73	41.65	4.92	29.05	42.54	5.47	22.93	0.01	7.5	9	0.07	species	Danio rerio	pass
Zebrafish	Danio rerio	Actinopteri	Erythrocytes	10	ZF_10_Ery	ZF	26340873	24534032	93.14	76.12	4745660	3.64638e+06	76.84	0.82	11618530	0.28	1601365	99.3	98.6	1.5	40.27	5.05	39.36	6.63	29.2	42.27	5.52	22.99	0.01	8.7	9	0.08	species	Danio rerio	pass
Zebrafish	Danio rerio	Actinopteri	Lymphocytes+	11	ZF_11_LymphoP	ZF	16638982	15620527	93.88	78.98	4539222	3.51563e+06	77.45	0.84	10674382	0.33	1511940	99.28	98.8	1.77	30.19	2.74	52.58	6.74	29.69	42.71	5.37	22.22	0.01	7.74	9	0.07	species	Danio rerio	pass
Zebrafish	Danio rerio	Actinopteri	Erythrocytes	11	ZF_11_Ery	ZF	23174633	21572191	93.09	74.88	3072734	2.49235e+06	81.11	0.85	7200452	0.32	1176268	99.3	98.49	1.57	75.66	10.03	7.54	1.23	27.25	42.13	5.28	25.33	0.01	5.55	9	0.04	species	Danio rerio	pass
Common carp	Cyprinus carpio	Actinopteri	Heart	1	CCA_1_H	CCA	15178656	10795918	71.13	70.66	1280477	841765	65.74	1.14	2627656	0.27	550877	98.78	99.22	1.42	58.1	12.39	0.64	1.43	29.17	43.71	3.44	23.62	0.06	27.45	10	0.01	species	Cyprinus carpio	pass
Common carp	Cyprinus carpio	Actinopteri	Spleen	1	CCA_1_S	CCA	18358529	14021686	76.38	70.07	797897	609024	76.33	1.11	1640922	0.38	361762	98.95	99.23	1.44	66.96	12.61	1.02	1.27	28.7	43.72	3.67	23.9	0.01	18.14	13	0.01	species	Cyprinus carpio	pass
Common carp	Cyprinus carpio	Actinopteri	Swimbladder	1	CCA_1_SB	CCA	31136641	25395446	81.56	69.38	1150791	806078	70.05	1.09	2413846	0.29	510793	98.91	99.2	1.47	69.63	14.83	0.59	0.87	27.64	43.54	3.88	24.94	0.01	14.09	13	0.01	species	Cyprinus carpio	pass
Common carp	Cyprinus carpio	Actinopteri	Heart	2	CCA_2_H	CCA	21081429	17903803	84.93	70.43	991130	733807	74.04	1.09	1973958	0.33	443372	98.78	99.13	1.52	73.64	14.38	0.89	0.64	28	42.8	4.02	25.18	0.01	10.44	13	0.01	species	Cyprinus carpio	pass
Common carp	Cyprinus carpio	Actinopteri	Liver	2	CCA_2_L	CCA	13572745	10763078	79.3	71.58	1187253	822180	69.25	1.11	2416288	0.28	521437	98.92	99.11	1.46	69.12	13.35	1.06	0.9	28.52	44.34	3.5	23.63	0.02	15.56	10	0.01	species	Cyprinus carpio	pass
Common carp	Cyprinus carpio	Actinopteri	Spleen	2	CCA_2_S	CCA	18213885	13223220	72.6	70.3	960370	706310	73.55	1.1	1896584	0.35	426762	98.98	99.15	1.57	63.57	12.7	0.79	1.29	28.65	43.71	3.64	23.98	0.01	21.65	13	0.01	species	Cyprinus carpio	pass
Common carp	Cyprinus carpio	Actinopteri	Swimbladder	2	CCA_2_SB	CCA	20633295	15582922	75.52	69.54	954193	708169	74.22	1.1	1886646	0.35	426826	98.55	99.14	1.48	64.64	13.57	0.31	0.83	28.36	43.44	3.82	24.38	0.01	20.66	13	0.02	species	Cyprinus carpio	pass
Common carp	Cyprinus carpio	Actinopteri	Heart	3	CCA_3_H	CCA	21232007	18579834	87.51	70.83	1032533	758696	73.48	1.05	2070270	0.32	464463	99.03	99.15	1.47	76.3	14.11	1.05	0.62	27.82	42.58	4.11	25.48	0.01	7.92	13	0.01	species	Cyprinus carpio	pass
Common carp	Cyprinus carpio	Actinopteri	Liver	3	CCA_3_L	CCA	16630031	11211879	67.42	72.26	951303	689084	72.44	1.23	1852474	0.36	417922	98.85	99.13	1.53	61.05	9.88	0.73	0.75	29.05	44.1	3.5	23.34	0.01	27.6	12	0.01	species	Cyprinus carpio	pass
Common carp	Cyprinus carpio	Actinopteri	Spleen	3	CCA_3_S	CCA	21937640	12831942	58.49	71.5	994244	703055	70.71	1.26	1908585	0.35	433431	98.87	99.17	1.37	51.8	10.05	0.46	1.9	29	45.14	3.18	22.67	0.01	35.79	13	0.01	species	Cyprinus carpio	pass
Common carp	Cyprinus carpio	Actinopteri	Swimbladder	3	CCA_3_SB	CCA	19440752	15822263	81.39	68.9	1097249	778362	70.94	1.12	2174100	0.31	487443	98.81	99.1	1.47	69.5	15.1	0.52	0.92	28.15	42.65	3.98	25.21	0.01	13.95	12	0.01	species	Cyprinus carpio	pass
Tench	Tinca tinca	Actinopteri	Heart	1	TEN_1_H	TEN	18265935	15088119	82.6	74.97	1647168	1.14594e+06	69.57	1.22	3073456	0.32	775560	98.81	99	1.51	70.66	12.2	1.36	0.86	27.8	42.22	4.55	25.43	0.01	14.91	10	0.02	suborder	Cyprinus carpio	pass
Tench	Tinca tinca	Actinopteri	Kidney	1	TEN_1_K	TEN	22389492	14009204	62.57	77.67	1396887	1.01963e+06	72.99	1.25	2690587	0.37	691735	98.92	99.16	1.66	54.8	5.9	1.07	0.99	27.93	44.54	4.06	23.46	0.01	37.24	12	0.02	suborder	Cyprinus carpio	pass
Tench	Tinca tinca	Actinopteri	Liver	1	TEN_1_L	TEN	23826582	18725198	78.59	76.61	1745241	1.19932e+06	68.72	1.2	3465390	0.3	812777	98.71	98.87	1.51	69.4	10.16	0.33	0.93	27.89	42.96	4.32	24.82	0.01	19.18	10	0.01	suborder	Cyprinus carpio	pass
Tench	Tinca tinca	Actinopteri	Spleen	1	TEN_1_S	TEN	20731483	16798256	81.03	77.33	1745392	1.10059e+06	63.06	1.2	2856477	0.33	818194	98.97	98.85	1.41	62.2	8.54	12.63	2.35	28.12	41.35	4.99	25.53	0.01	14.29	12	0.03	suborder	Cyprinus carpio	pass
Tench	Tinca tinca	Actinopteri	Swimbladder	1	TEN_1_SB	TEN	15669693	11920374	76.07	73.91	1459530	1.07237e+06	73.47	1.14	2737363	0.35	720605	98.84	98.97	1.49	65.69	11.35	1.84	1.02	28.25	41.98	4.41	25.34	0.01	20.09	11	0.01	suborder	Cyprinus carpio	pass
Tench	Tinca tinca	Actinopteri	Heart	2	TEN_2_H	TEN	22249762	19783926	88.92	75.38	1627966	1.16502e+06	71.56	1.13	3177960	0.3	783770	98.99	98.9	1.45	79.23	11.73	0.77	0.46	27.44	41.63	4.78	26.14	0.01	7.8	10	0.01	suborder	Cyprinus carpio	pass
Tench	Tinca tinca	Actinopteri	Kidney	2	TEN_2_K	TEN	21702954	17330664	79.85	75.71	1684431	1.17904e+06	70	1.07	3398892	0.32	795982	98.9	98.99	1.5	70.73	9.4	0.63	0.46	28.19	41.77	4.57	25.46	0.01	18.77	11	0.01	suborder	Cyprinus carpio	pass
Tench	Tinca tinca	Actinopteri	Liver	2	TEN_2_L	TEN	23704121	21639092	91.29	76.46	1420197	1.07364e+06	75.6	1.26	2837861	0.33	699144	98.81	98.8	1.52	82.03	10.39	0.77	0.39	27.79	41.86	4.76	25.57	0.02	6.42	12	0.01	suborder	Cyprinus carpio	pass
Tench	Tinca tinca	Actinopteri	Spleen	2	TEN_2_S	TEN	24176970	14202930	58.75	76.79	2153631	1.3076e+06	60.72	1.01	4492684	0.26	964483	99.12	99.29	1.43	49.76	7.13	0.3	0.65	29.01	43.32	3.7	23.94	0.02	42.16	10	0.01	suborder	Cyprinus carpio	pass
Tench	Tinca tinca	Actinopteri	Swimbladder	2	TEN_2_SB	TEN	13296312	11574316	87.05	74.17	1467382	1.0923e+06	74.44	1.06	2857936	0.34	722580	98.96	99.09	1.4	76.48	11.78	1.54	0.66	27.49	41.2	4.94	26.36	0.01	9.54	11	0.01	suborder	Cyprinus carpio	pass
Tench	Tinca tinca	Actinopteri	Heart	3	TEN_3_H	TEN	27242210	21753400	79.85	76.2	1872484	1.23907e+06	66.17	1.18	3622558	0.28	871878	98.87	99.06	1.5	69.86	9.98	0.97	0.82	27.8	41.56	4.73	25.9	0.01	18.37	11	0.01	suborder	Cyprinus carpio	pass
Tench	Tinca tinca	Actinopteri	Kidney	3	TEN_3_K	TEN	17085310	11240178	65.79	76.79	1747447	1.18576e+06	67.86	1.1	3463708	0.32	818198	98.99	99.01	1.59	57.44	6.96	0.75	0.65	29.08	42.4	4.08	24.42	0.02	34.2	10	0.01	suborder	Cyprinus carpio	pass
Tench	Tinca tinca	Actinopteri	Liver	3	TEN_3_L	TEN	10385740	9538082	91.84	76.12	1262347	979433	77.59	1.23	2425280	0.37	627884	98.85	98.78	1.58	81.95	10.82	1.33	0.56	27.87	41.52	4.8	25.8	0.01	5.35	11	0.01	suborder	Cyprinus carpio	pass
Tench	Tinca tinca	Actinopteri	Spleen	3	TEN_3_S	TEN	10834801	6768529	62.47	77.57	1924875	797508	41.43	1.88	2461051	0.29	739909	98.48	99.1	1.47	16.54	3.54	45.86	10.96	31.15	43.97	3.44	21.42	0.02	23.09	10	0.01	suborder	Cyprinus carpio	pass
Tench	Tinca tinca	Actinopteri	Swimbladder	3	TEN_3_SB	TEN	21488585	15697481	73.05	75.16	1730267	1.18718e+06	68.61	1.22	3339632	0.31	818857	98.82	99.09	1.45	64.37	10.07	0.67	1.12	27.99	42.38	4.44	25.18	0.01	23.76	11	0.01	suborder	Cyprinus carpio	pass
Saltwater catfish	Ariopsis felis	Actinopteri	Fin	1	SWC_1_F	SWC	22868309	18584593	81.27	74.82	1695699	N/A	N/A	1.87	2845684	0.08	667735	96.94	98.37	1.63	50.92	20.43	0.92	0.6	27.86	41.94	5.28	24.88	0.04	27.13	11	0.09	below1_subcohort	Danio rerio	pass
Atlantic herring	Clupea harengus	Actinopteri	Muscle	1	ATH_1_M	ATH	12918725	10877681	84.2	69.51	1651198	1.1774e+06	71.31	1.25	3475722	0.3	803731	98.9	98.84	1.55	66.34	19.06	0.33	0.38	26.77	41.74	3.95	27.53	0.01	13.9	11	0.02	species	Clupea harengus	pass
Atlantic herring	Clupea harengus	Actinopteri	Gills	1	ATH_1_G	ATH	24939357	10396133	41.69	72.28	2053253	1.24531e+06	60.65	1.78	4293911	0.27	974430	98.58	99.08	2.01	32.59	8.86	0.41	0.85	27.12	44.69	3.57	24.61	0.01	57.28	11	0.03	species	Clupea harengus	pass
Atlantic herring	Clupea harengus	Actinopteri	Heart	1	ATH_1_H	ATH	11534628	8450897	73.27	74.87	1662604	1.16944e+06	70.34	1.31	3562224	0.3	807052	98.9	98.81	1.47	60.58	13.09	0.19	0.94	26.53	42.78	3.92	26.77	0.01	25.2	10	0.02	species	Clupea harengus	pass
Atlantic herring	Clupea harengus	Actinopteri	Liver	1	ATH_1_L	ATH	12290255	9841662	80.08	75.09	1731941	1.17306e+06	67.73	1.43	3472438	0.3	826590	98.89	98.53	1.43	64.66	13.89	3.11	0.95	26.76	42.55	4.19	26.48	0.01	17.39	10	0.02	species	Clupea harengus	pass
Atlantic herring	Clupea harengus	Actinopteri	Swimbladder	1	ATH_1_SB	ATH	22425533	15904226	70.92	73.91	1743061	1.19828e+06	68.75	1.42	3741013	0.29	850758	98.7	99.04	1.48	58.18	12.45	0.3	0.36	25.94	42.9	4.08	27.07	0.01	28.71	12	0.02	species	Clupea harengus	pass
Atlantic herring	Clupea harengus	Actinopteri	Kidney	1	ATH_1_K	ATH	16296278	14465540	88.77	75.33	1584950	1.10758e+06	69.88	1.49	3090446	0.3	781547	98.89	98.56	1.59	74.4	14.2	2.9	0.77	26.4	41.05	4.69	27.85	0.01	7.72	12	0.02	species	Clupea harengus	pass
Atlantic herring	Clupea harengus	Actinopteri	Liver	2	ATH_2_L	ATH	12881013	11493586	89.23	75.18	1699541	1.18882e+06	69.95	1.41	3399759	0.29	814369	98.98	99.12	1.45	74.7	15.3	0.77	0.52	26.53	41.26	4.44	27.77	0.01	8.71	10	0.02	species	Clupea harengus	pass
Atlantic herring	Clupea harengus	Actinopteri	Heart	2	ATH_2_H	ATH	15914710	14706490	92.41	72.47	1450081	1.07333e+06	74.02	1.42	2856946	0.32	727036	98.94	99.02	1.45	74.09	19	0.88	0.44	26.37	41.09	4.29	28.23	0.01	5.58	12	0.02	species	Clupea harengus	pass
Atlantic herring	Clupea harengus	Actinopteri	Swimbladder	2	ATH_2_SB	ATH	16183903	14944262	92.34	73.87	1712588	1210301	70.67	1.38	3450215	0.26	839535	98.96	98.95	1.45	75.63	17.85	0.37	0.28	26.39	41.1	4.33	28.17	0.01	5.87	11	0.02	species	Clupea harengus	pass
Atlantic herring	Clupea harengus	Actinopteri	Kidney	2	ATH_2_K	ATH	15947176	11868970	74.43	75.96	2028335	1.28941e+06	63.57	1.43	4088737	0.26	951449	98.87	99.11	1.56	63.51	13.01	0.31	1.03	26.72	41.74	4.01	27.52	0.01	22.14	10	0.02	species	Clupea harengus	pass
Atlantic herring	Clupea harengus	Actinopteri	Muscle	2	ATH_2_M	ATH	15954212	13147310	82.41	71.59	1742108	1.21348e+06	69.66	1.42	3527571	0.28	838298	98.78	99.09	1.51	64.94	17.34	0.36	0.29	26.62	42.22	4.06	27.09	0.01	17.07	10	0.02	species	Clupea harengus	pass
Atlantic herring	Clupea harengus	Actinopteri	Heart	3	ATH_3_H	ATH	14283885	11382296	79.69	74.3	1801286	1.1997e+06	66.6	1.55	3474272	0.3	841029	98.88	98.75	1.43	65.49	14.63	2.09	0.8	27.06	42.12	4.16	26.65	0.01	16.98	10	0.02	species	Clupea harengus	pass
Atlantic herring	Clupea harengus	Actinopteri	Liver	3	ATH_3_L	ATH	17886308	14637548	81.84	74.78	1594659	1.10001e+06	68.98	1.59	2978748	0.32	764797	98.88	98.9	1.61	67.2	13.83	2.92	1	27.05	41.93	4.29	26.72	0.01	15.04	12	0.02	species	Clupea harengus	pass
Atlantic herring	Clupea harengus	Actinopteri	Swimbladder	3	ATH_3_SB	ATH	7908515	5839790	73.84	71.8	1363769	1.03109e+06	75.61	1.47	2816847	0.34	679599	98.75	98.88	1.39	60.16	14.08	0.34	0.46	26.71	42.47	4.01	26.81	0.01	24.97	11	0.03	species	Clupea harengus	pass
Atlantic herring	Clupea harengus	Actinopteri	Spleen	3	ATH_3_S	ATH	23040288	15880762	68.93	72.93	1175921	853409	72.57	1.79	2355713	0.36	576858	98.73	98.59	1.68	55.43	11.31	2.65	0.84	26.26	44.19	4.02	25.52	0.01	29.76	14	0.03	species	Clupea harengus	pass
Atlantic herring	Clupea harengus	Actinopteri	Kidney	3	ATH_3_K	ATH	14540550	12343136	84.89	75.1	1557138	1.06684e+06	68.51	1.58	2825665	0.32	756053	98.87	99.12	1.52	68.53	13.5	6.39	1.75	26.98	41.29	4.52	27.21	0.01	9.83	12	0.02	species	Clupea harengus	pass
Atlantic herring	Clupea harengus	Actinopteri	Muscle	3	ATH_3_M	ATH	11876652	10258269	86.37	70.23	1536103	1.13094e+06	73.62	1.33	3126924	0.31	760858	98.94	99.22	1.45	69.04	17.84	0.25	0.32	26.52	41.4	4.2	27.87	0.01	12.55	11	0.03	species	Clupea harengus	pass
Silver arowana	Osteoglossum bicirrhosum	Actinopteri	Blood	1	SAA_1_BL	SAA	23024431	22546733	97.93	83.95	6279660	N/A	N/A	1.42	7321313	0.06	4302518	98.97	98.49	1.57	74.62	13.57	3.31	0.83	25.26	38.17	7.71	28.84	0.01	7.68	10	0.08	below1_infraclass	Danio rerio	pass
Pacific ladyfish	Elops affinis	Actinopteri	Fin	1	PLF_1_F	PLF	10287445	5683541	55.25	35.52	2954384	N/A	N/A	1.64	4168491	0.06	1854518	97.05	98.5	1.63	11.29	44.7	0.45	3.14	26.26	45.71	2.51	25.5	0.01	40.42	10	0.26	cellular organisms	Pseudomonas fluorescens	fail
Spotted moray eel	Gymnothorax moringa	Actinopteri	Blood	1	SME_1_BL	SME	27786961	26419119	95.08	85.44	7512489	2.16447e+06	28.81	1.6	10677393	0.11	2740371	98.95	98.44	1.6	64.74	10.6	15.04	3.11	28.33	40.95	5.37	25.34	0.01	6.51	9	0.06	infraclass	Cyprinus carpio	pass
Spotted moray eel	Gymnothorax moringa	Actinopteri	Gonad	1	SME_1_GO	SME	19064877	17366827	91.09	81.79	4417139	2.16218e+06	48.95	1.13	7697117	0.17	1719060	98.96	98.48	1.55	72.88	11.32	7.82	1.53	28.68	40.75	5.19	25.37	0.01	6.45	9	0.05	infraclass	Cyprinus carpio	fail
Spotted moray eel	Gymnothorax moringa	Actinopteri	Gills	1	SME_1_G	SME	16844149	11733303	69.66	77.05	1281943	18576	1.45	12.29	395749	0.11	456788	97.44	99.08	1.6	58.8	19.06	8.57	3.95	26.2	38.81	5.15	29.83	0.01	9.62	8	0.09	below2_subphylum	Sphyrna lewini	fail
Borneo eared frog	Polypedates otilophus	Amphibia	Liver	1	BF_1_L	BF	19427925	14503513	74.65	88.49	4189677	2453822	58.57	2.15	5272832	0.13	1608461	98.72	98.74	1.57	56	7.15	0.48	0.64	27.58	39.77	6.16	26.48	0.01	35.73	8	0.11	below2_superclass	Mus musculus	pass
Borneo eared frog	Polypedates otilophus	Amphibia	Lung	1	BF_1_LU	BF	14727605	12095201	82.13	84.8	2713676	2453822	90.42	1.18	3918149	0.21	1115530	98.71	99.38	1.5	68.18	7.06	9.65	1.38	28.12	38.49	6.14	27.18	0.06	13.73	9	0.08	order	Xenopus (Silurana) tropicalis	pass
Black-webbed tree frog	Rhacophorus reinwardtii	Amphibia	Liver	2	BTF_2_L	BTF	23660420	7686268	32.49	77.22	1362310	488168	35.83	3.27	1590708	0.28	657162	97.65	99.03	1.66	28.73	3.41	0.13	0.68	28.65	42.62	4.79	23.93	0.01	67.05	7	0.08	below4_subphylum	Cyprinus carpio	pass
Black-webbed tree frog	Rhacophorus reinwardtii	Amphibia	Heart	1	BTF_1_H	BTF	34416967	21389770	62.15	86.98	3866067	1.42955e+06	36.98	2.33	6597433	0.19	1415952	98.1	99.44	1.76	45.68	6.85	0.72	1.15	29.2	42.62	4.19	23.99	0.01	45.6	12	0.07	below4_subphylum	Cyprinus carpio	pass
Black-webbed tree frog	Rhacophorus reinwardtii	Amphibia	Liver	1	BTF_1_L	BTF	24136916	12227545	50.66	83.11	2825941	1428800	50.56	1.56	5855261	0.22	1169442	98.62	98.94	1.5	43.1	5.28	0.26	1.04	29.08	41.62	4.09	25.19	0.01	50.32	9	0.05	below4_subphylum	Cyprinus carpio	pass
Mossy frog	Theloderma	Amphibia	Heart	3	MF_3_H	MF	23914785	21528308	90.02	82.13	1942398	1.28228e+06	66.02	1.04	3376530	0.38	1131937	99.06	97.24	1.97	84.36	5.37	1.52	0.46	25.25	39.5	6.94	28.3	0.01	8.3	15	0.05	below4_subphylum	Cyprinus carpio	pass
Mossy frog	Theloderma	Amphibia	Muscle	3	MF_3_M	MF	21963925	18279257	83.22	82.55	1520099	868635	57.14	1.51	1825356	0.42	905706	98.85	98.48	1.96	42.15	4.3	34.46	5.51	27.04	39.85	7.09	26.01	0.01	13.58	15	0.1	below4_subphylum	Danio rerio	pass
Mossy frog	Theloderma	Amphibia	Liver	3	MF_3_L	MF	20131088	18361814	91.21	81.79	1722017	1.16449e+06	67.62	1.04	2971959	0.39	1010357	99.06	97.49	1.95	82.93	5.71	1.53	0.5	25.53	39.11	7.23	28.13	0.01	9.34	15	0.07	below4_subphylum	Cyprinus carpio	pass
Mossy frog	Theloderma	Amphibia	Lung	3	MF_3_LU	MF	31741780	22368719	70.47	81.5	1863723	1.201e+06	64.44	1.5	3198019	0.41	1069840	98.66	100	3.2	63.16	4.72	1.38	0.75	25.84	42.55	6.06	25.54	0.01	30	15	0.06	below4_subphylum	Cyprinus carpio	pass
Mossy frog	Theloderma	Amphibia	Muscle	1	MF_1_M	MF	19155858	13459254	70.26	83.12	2922119	1.34219e+06	45.93	2.06	3676915	0.32	1467455	98.54	98.23	1.27	27.27	3.4	40.01	6.35	28.77	41.56	5.73	23.93	0.01	22.98	12	0.07	order	Xenopus (Silurana) tropicalis	pass
Mossy frog	Theloderma	Amphibia	Liver	1	MF_1_L	MF	21162287	19003835	89.8	85.58	3825418	2.07861e+06	54.34	1.14	7031856	0.27	1948348	99.06	99.34	1.4	80.26	5.23	0.61	0.45	27.03	38.86	7.22	26.87	0.01	13.45	12	0.11	below4_subphylum	Danio rerio	pass
Mossy frog	Theloderma	Amphibia	Brain	2	MF_2_B	MF	23548466	21305007	90.47	85.8	4169505	2.20985e+06	53	1.29	7647280	0.25	2123565	98.94	98.32	1.79	84.21	6	1.91	0.46	26.98	39.46	6.37	27.18	0.01	7.43	12	0.05	below2_superclass	Anolis carolinensis	pass
Mossy frog	Theloderma	Amphibia	Lung	2	MF_2_LU	MF	18213486	16339219	89.71	84.2	3719265	2.08794e+06	56.14	1.06	7198718	0.27	1936737	99.05	97.77	1.99	83.91	5.89	0.65	0.33	26.78	39.53	6.43	27.24	0.01	9.22	12	0.05	below4_subphylum	Danio rerio	pass
Mossy frog	Theloderma	Amphibia	Heart	2	MF_2_H	MF	22893903	20657313	90.23	84.85	4161876	2.21573e+06	53.24	1.13	7832746	0.25	2120806	99.03	98.96	1.92	83.97	5.92	0.85	0.42	26.73	39.48	6.5	27.28	0.01	8.84	12	0.06	below4_subphylum	Salmo salar	pass
Mossy frog	Theloderma	Amphibia	Liver	2	MF_2_L	MF	28839254	26498600	91.88	85.27	4276917	2.28155e+06	53.35	1.06	8192462	0.23	2212593	99.07	98.8	1.42	85.2	5.99	1.24	0.4	26.17	39.39	6.72	27.71	0.01	7.17	12	0.06	below2_superclass	Homo sapiens	pass
Triangle frog	Cornufer guentheri	Amphibia	Liver	1	TRF_1_L	TRF	37798668	13678951	36.19	85.34	2760593	2175943	78.82	1.22	5461516	0.27	1136478	98.89	99.09	1.47	30.81	3.19	0.12	0.78	31.24	45.4	2.38	20.95	0.02	65.11	10	0.01	below4_subphylum	Danio rerio	pass
Triangle frog	Cornufer guentheri	Amphibia	Heart	1	TRF_1_H	TRF	25580448	15472322	60.48	85.04	3189809	2392217	75	1.32	6299124	0.22	1308193	98.79	99.1	1.5	57.97	6.02	0.27	0.93	28.44	43.77	3.7	24.07	0.02	34.81	8	0.01	below4_subphylum	Cyprinus carpio	pass
Triangle frog	Cornufer guentheri	Amphibia	Liver	2	TRF_2_L	TRF	34486306	16389649	47.53	85.45	3056657	2.31934e+06	75.88	1.37	5772496	0.24	1240085	98.87	99.14	1.61	43.15	4.76	0.14	1.37	29.37	44.86	3.05	22.7	0.01	50.58	11	0.01	below4_subphylum	Salmo salar	pass
Triangle frog	Cornufer guentheri	Amphibia	Muscle	2	TRF_2_M	TRF	31408447	26146929	83.25	84	2876319	2246037	78.09	1.2	5711902	0.23	1228040	98.87	99.2	1.56	78.56	9.76	0.24	0.42	27.6	42.59	4.28	25.48	0.05	11.02	11	0.02	below2_superclass	Macropus eugenii	pass
Asian bullfrog	Hoplobatrachus tigerinus	Amphibia	Liver	1	ABU_1_L	ABU	18041398	12082306	66.97	80	2536170	1794159	70.74	1.12	5680750	0.31	909959	99.12	99.25	1.63	57.51	7.39	0.25	0.32	27.66	43.64	4.14	24.54	0.02	34.53	9	0.04	order	Xenopus (Silurana) tropicalis	pass
Asian bullfrog	Hoplobatrachus tigerinus	Amphibia	Heart	1	ABU_1_H	ABU	36050176	11408137	31.65	77.41	1606631	1120817	69.76	1.48	3290821	0.38	620217	98.58	99.21	1.59	20.4	2.97	0.07	0.49	29.41	46.41	2.73	21.44	0.01	76.06	13	0.03	order	Xenopus (Silurana) tropicalis	pass
Asian bullfrog	Hoplobatrachus tigerinus	Amphibia	Heart	2	ABU_2_H	ABU	25050611	20383343	81.37	78.83	2829239	1.96421e+06	69.43	1.05	6369767	0.28	1013652	99.19	99.18	1.75	69.23	8.95	0.4	0.27	27.38	41.75	5.03	25.83	0.01	21.15	10	0.05	order	Xenopus (Silurana) tropicalis	pass
Asian bullfrog	Hoplobatrachus tigerinus	Amphibia	Liver	2	ABU_2_L	ABU	17910767	12501749	69.8	82.16	2492387	1824221	73.19	0.95	5894124	0.32	916491	99.22	99.3	1.56	58.63	4.87	0.39	0.52	26.57	42.57	5.56	25.3	0.01	35.6	8	0.09	N/A	N/A	fail
Asian bullfrog	Hoplobatrachus tigerinus	Amphibia	Heart	3	ABU_3_H	ABU	24186545	21637677	89.46	80.34	2923644	2035093	69.61	0.89	7165594	0.24	1061922	99.29	99.14	1.68	78.09	8.76	0.43	0.35	27.17	41.6	5.14	26.08	0.01	12.38	8	0.06	order	Xenopus (Silurana) tropicalis	pass
Asian bullfrog	Hoplobatrachus tigerinus	Amphibia	Liver	3	ABU_3_L	ABU	24674425	22016862	89.23	79.56	2647191	1.91249e+06	72.25	0.91	6592658	0.26	992422	99.25	99.22	1.63	79.38	9.1	0.76	0.26	27.29	41.78	4.75	26.17	0.01	10.5	10	0.03	order	Xenopus (Silurana) tropicalis	pass
Asian bullfrog	Hoplobatrachus tigerinus	Amphibia	Heart	4	ABU_4_H	ABU	15511974	12239339	78.9	78.69	2601465	1.86117e+06	71.54	1.04	5822976	0.3	926326	99.17	99.11	1.65	65.42	9.51	0.4	0.72	28.11	41.46	5.25	25.16	0.02	23.95	9	0.08	order	Xenopus (Silurana) tropicalis	pass
Asian bullfrog	Hoplobatrachus tigerinus	Amphibia	Liver	4	ABU_4_L	ABU	17570889	14222119	80.94	78.68	2854387	1.99492e+06	69.89	0.98	6530073	0.27	1020083	99.23	99.27	1.5	68.03	9.14	0.32	0.69	27.19	41.71	5.35	25.74	0.01	21.83	8	0.08	order	Xenopus (Silurana) tropicalis	pass
Colorado River toad	Incilius alvarius	Amphibia	Heart	1	CT_1_H	CT	44448821	37881326	85.22	82.87	3323622	1653634	49.75	0.98	4842084	0.33	1294537	99.37	100	1.17	52.88	4.49	30.91	4.57	28.1	41.64	5.19	25.05	0.03	7.15	14	0.04	below2_superclass	Anolis carolinensis	pass
Colorado River toad	Incilius alvarius	Amphibia	Lung	1	CT_1_LU	CT	20440617	18609239	91.04	79.7	1869018	1308783	70.03	1.02	3873853	0.39	894829	99.03	97.4	1.92	80.44	6.52	0.78	0.39	27	39.33	6.75	26.91	0.01	11.87	15	0.1	below2_superclass	Balaenoptera acutorostrata scammoni	pass
Colorado River toad	Incilius alvarius	Amphibia	Muscle	1	CT_1_M	CT	28395233	24604338	86.65	81.44	2395251	1.21013e+06	50.52	1.06	3173544	0.38	944405	99.35	100	1.37	43.67	4.51	38.29	6.09	28.52	41.13	5.49	24.83	0.03	7.45	14	0.05	below4_subphylum	Danio rerio	pass
Colorado River toad	Incilius alvarius	Amphibia	Liver	1	CT_1_L	CT	40036372	37237367	93.01	81.09	2826408	1.79335e+06	63.45	0.61	6020860	0.33	1228135	99.53	98.25	2.46	85.35	7.2	1.26	0.28	26.31	41.61	5.37	26.68	0.03	5.92	14	0.04	order	Xenopus (Silurana) tropicalis	pass
Colorado River toad	Incilius alvarius	Amphibia	Muscle	2	CT_2_M	CT	23251345	21350954	91.83	80.53	2124253	1428652	67.25	0.64	4334673	0.41	921978	99.53	100	2.13	82.68	7.54	2.62	0.47	26.69	41.67	5.27	26.35	0.03	6.7	14	0.04	below4_subphylum	Danio rerio	pass
Colorado River toad	Incilius alvarius	Amphibia	Liver	2	CT_2_L	CT	17922010	16177269	90.26	81.07	2753072	1729117	62.81	0.9	5404891	0.35	1197838	99.25	94.77	2.37	78.9	7.73	5.36	0.87	26.95	41.12	5.52	26.4	0.01	7.13	13	0.04	below4_subphylum	Cyprinus carpio	pass
Colorado River toad	Incilius alvarius	Amphibia	Heart	2	CT_2_H	CT	40586994	36291842	89.42	80.84	2806603	1.77687e+06	63.31	0.65	5901035	0.34	1214223	99.5	99.81	2.17	79.96	7.26	0.96	0.38	26.34	41.56	5.7	26.37	0.03	11.45	14	0.06	below2_superclass	Mus musculus	pass
Colorado River toad	Incilius alvarius	Amphibia	Liver	3	CT_3_L	CT	29016510	27116644	93.45	81.21	2467094	1.62851e+06	66.01	0.64	5153970	0.36	1098777	99.52	97.32	1.19	83.44	7.58	0.86	0.28	25.95	41.23	5.84	26.95	0.03	7.84	14	0.06	below2_superclass	Mus musculus	pass
Colorado River toad	Incilius alvarius	Amphibia	Muscle	3	CT_3_M	CT	30161054	27841351	92.31	80.79	2551819	1.61586e+06	63.32	0.7	4891281	0.38	1116284	99.49	99.11	2.04	79.23	7.55	5.7	0.92	26.47	41.3	5.46	26.75	0.03	6.59	14	0.05	below2_superclass	Anas platyrhynchos	pass
Colorado River toad	Incilius alvarius	Amphibia	Lung	3	CT_3_LU	CT	23362125	21660491	92.72	81.61	3259069	1.97212e+06	60.51	1.05	6873021	0.3	1416069	99.12	98.55	1.73	84.58	7.33	0.96	0.27	26.52	40.58	5.9	26.98	0.02	6.86	11	0.05	family	Epidalea calamita	pass
Colorado River toad	Incilius alvarius	Amphibia	Heart	3	CT_3_H	CT	25861141	23856770	92.25	80.78	2463973	1.63084e+06	66.19	0.63	5174153	0.37	1067169	99.51	100	2.14	84.76	7.6	1.3	0.28	26.39	41.84	5.27	26.47	0.03	6.06	14	0.04	below2_superclass	Mus musculus	pass
Asian common toad	Duttaphrynus melanostictus	Amphibia	Heart	2	ACT_2_H	ACT	30550869	15213364	49.8	84.57	1589041	1.07884e+06	67.89	1.86	2373208	0.31	687657	98.58	98.9	1.42	40.35	5.65	0.12	1.53	27.64	45.22	3.52	23.57	0.05	52.34	13	0.01	below4_subphylum	Cyprinus carpio	pass
Asian common toad	Duttaphrynus melanostictus	Amphibia	Heart	1	ACT_1_H	ACT	34286564	16793096	48.98	84.54	2360351	1383568	58.62	1.95	3405801	0.23	929437	98.66	97.8	1.7	33.38	5.63	0.48	1.35	29.11	44.79	3.76	22.33	0.01	59.17	10	0.04	below2_superclass	Gallus gallus	pass
Asian common toad	Duttaphrynus melanostictus	Amphibia	Liver	1	ACT_1_L	ACT	28100621	11446422	40.73	85.03	1821191	1173952	64.46	1.83	2712856	0.28	743312	98.8	96.11	1.97	26.5	4.27	0.09	0.74	28.26	45.05	3.74	22.94	0.01	68.39	12	0.04	below4_subphylum	Cyprinus carpio	pass
Asian common toad	Duttaphrynus melanostictus	Amphibia	Liver	2	ACT_2_L	ACT	24035085	17164084	71.41	86.64	2279130	1.3606e+06	59.7	1.81	3142885	0.23	897489	99.01	99.06	1.47	66.47	8.57	0.14	0.53	27.65	43.02	4.21	25.11	0.01	24.3	11	0.01	below4_subphylum	Cyprinus carpio	pass
Ghost frog	Heleophrynidae	Amphibia	Lung	1	GF_1_LU	GF	21270196	13886953	65.29	86.08	2296944	2096725	91.28	1.38	2576775	0.26	1233636	99.01	99.56	1.51	54.3	5.03	0.28	1.03	27.35	40.41	5.83	26.35	0.06	39.36	9	0.08	below2_superclass	Homo sapiens	pass
Ghost frog	Heleophrynidae	Amphibia	Liver	1	GF_1_L	GF	19230915	13532871	70.37	92.22	3889207	2096725	53.91	3.35	3122957	0.14	1881495	98.59	95.33	1.66	54.02	4.76	0.33	1.16	28.04	40.85	5.5	25.6	0.01	39.72	9	0.06	below4_subphylum	Danio rerio	pass
Helmeted water toad	Calyptocephallela gayi	Amphibia	Lung	1	HT_1_LU	HT	20660778	18558565	89.83	81.97	2568555	1.89236e+06	73.67	1.12	5545823	0.29	1061708	99.13	97.96	1.71	82.15	7.83	0.94	0.33	26.48	39.88	5.35	28.28	0.01	8.74	13	0.05	below4_subphylum	Danio rerio	pass
Helmeted water toad	Calyptocephallela gayi	Amphibia	Heart	1	HT_1_H	HT	26780194	22621369	84.47	82.53	3040021	2.07133e+06	68.14	1.35	6416540	0.25	1222847	99.02	98.77	1.81	75.05	7.49	0.77	0.56	26.34	40.52	5.32	27.8	0.01	16.13	13	0.05	below4_subphylum	Cyprinus carpio	pass
Helmeted water toad	Calyptocephallela gayi	Amphibia	Liver	1	HT_1_L	HT	19135096	16269878	85.03	82.7	2595401	1873677	72.19	1.23	5406788	0.29	1069404	99.04	99.6	1.99	75.66	6.53	0.63	0.52	26.6	39.97	5.48	27.93	0.01	16.65	13	0.06	below4_subphylum	Cyprinus carpio	pass
Helmeted water toad	Calyptocephallela gayi	Amphibia	Lung	2	HT_2_LU	HT	32712188	24820532	75.88	82.14	2833675	1.97769e+06	69.79	1.34	5927286	0.28	1124363	99.04	98.83	1.38	64.11	7.03	0.63	0.59	27.08	41.67	4.84	26.4	0.01	27.64	13	0.06	below4_subphylum	Danio rerio	pass
Helmeted water toad	Calyptocephallela gayi	Amphibia	Heart	2	HT_2_H	HT	24239876	20678564	85.31	81.75	2770920	1.9864e+06	71.69	1.22	5954651	0.27	1151681	99.04	99.59	2.04	76.2	7.56	1.26	0.53	26.21	39.87	5.57	28.34	0.01	14.46	13	0.06	below4_subphylum	Cyprinus carpio	pass
Helmeted water toad	Calyptocephallela gayi	Amphibia	Liver	2	HT_2_L	HT	17219798	11538816	67.01	82.37	2243339	1555816	69.35	1.54	4034744	0.32	935491	98.85	98.89	1.54	45.98	4.7	17.02	2.8	27.82	40.82	5.57	25.78	0.01	29.51	13	0.08	below4_subphylum	Cyprinus carpio	pass
Mole salamander	Ambystoma	Amphibia	Lung	1	MS_1_LU	MS	31810884	22384040	70.37	85.83	2952279	1.45405e+06	49.25	2.51	2703470	0.32	1365969	98.64	99.68	1.36	81.64	6.34	2.26	0.56	26.3	39.38	6	28.31	0.01	9.2	15	0.06	genus	Ambystoma mexicanum	pass
Mole salamander	Ambystoma	Amphibia	Heart	1	MS_1_H	MS	22397199	14648433	65.4	85.66	3831912	1721390	44.92	2.52	3323537	0.28	1690210	98.69	98.72	1.7	77.41	7.13	1.04	0.66	27.12	38.83	6.31	27.73	0.01	13.76	13	0.09	genus	Ambystoma mexicanum	pass
Mole salamander	Ambystoma	Amphibia	Liver	1	MS_1_L	MS	37708642	28947478	76.77	80.26	785085	523646	66.7	1.86	915603	0.48	424314	98.18	98.94	1.71	80.15	6.15	2.12	0.52	26.11	38.5	6.49	28.89	0.01	11.07	18	0.06	genus	Ambystoma mexicanum	pass
Mole salamander	Ambystoma	Amphibia	Lung	2	MS_2_LU	MS	24184586	15096660	62.42	85.5	4121307	1759864	42.7	2.41	3718324	0.25	1812006	98.83	98.55	1.74	81.62	6.72	0.75	0.49	26.27	39.31	5.52	28.89	0.02	10.42	11	0.03	genus	Ambystoma mexicanum	pass
Mole salamander	Ambystoma	Amphibia	Liver	2	MS_2_L	MS	18636274	12511059	67.13	83.34	1749654	1054093	60.25	1.9	1748210	0.42	872010	98.65	100	1.51	78.95	6.29	1.23	0.47	27.21	38.57	6.13	28.08	0.01	13.07	15	0.06	genus	Ambystoma mexicanum	pass
Axolotl	Ambystoma mexicanum	Amphibia	Heart	1	AX_1_H	AX	29439757	23114231	78.51	81.37	7125404	3.50929e+06	49.25	1.66	6918169	0.38	4408652	99.11	99.42	1.51	70.73	7.54	12.1	2.69	26.66	40.32	5.65	27.36	0.01	6.95	9	0.07	species	Ambystoma mexicanum	pass
Axolotl	Ambystoma mexicanum	Amphibia	Spleen	1	AX_1_S	AX	34667216	28804959	83.09	82.37	8131444	3.87796e+06	47.69	1.69	7764796	0.34	5290276	99.03	98.74	1.64	79.57	7.44	5.32	1.28	26.16	39.97	5.78	28.09	0.01	6.39	9	0.06	species	Ambystoma mexicanum	pass
Axolotl	Ambystoma mexicanum	Amphibia	Muscle	1	AX_1_M	AX	30362958	26532975	87.39	79.87	3505546	2.1612e+06	61.65	1.45	3831453	0.49	2300609	99.01	99.73	1.63	83.1	8.3	1.44	0.49	26.58	39.7	5.56	28.15	0.01	6.66	13	0.06	species	Ambystoma mexicanum	pass
Axolotl	Ambystoma mexicanum	Amphibia	Blood	1	AX_1_BL	AX	22880632	19795461	86.52	81.22	6816093	3.48258e+06	51.09	1.6	6735073	0.37	4467627	99.03	98.43	1.6	82.7	8.59	1.89	0.58	26.36	39.44	5.85	28.33	0.01	6.24	9	0.06	species	Ambystoma mexicanum	pass
Axolotl	Ambystoma mexicanum	Amphibia	Blood	2	AX_2_BL	AX	43634671	37770525	86.56	80.23	4402002	2.55912e+06	58.14	1.47	4667409	0.44	2991377	99.06	98.65	1.53	82.99	8.09	3.04	0.78	26.08	39.97	5.62	28.32	0.01	5.1	13	0.05	species	Ambystoma mexicanum	pass
Axolotl	Ambystoma mexicanum	Amphibia	Muscle	2	AX_2_M	AX	31593574	26283727	83.19	81.83	7720621	3.75776e+06	48.67	1.67	7316546	0.37	4776081	99.07	98.08	1.71	78.35	7.82	4.92	1.32	26.6	40.03	5.74	27.62	0.01	7.59	9	0.07	species	Ambystoma mexicanum	pass
Axolotl	Ambystoma mexicanum	Amphibia	Heart	2	AX_2_H	AX	37700753	29138455	77.29	82.61	7803951	3.75084e+06	48.06	1.69	7293592	0.35	4898364	99.04	99.08	1.64	71.55	6.37	12.53	2.82	26.87	40.06	5.63	27.42	0.01	6.73	9	0.06	species	Ambystoma mexicanum	pass
Axolotl	Ambystoma mexicanum	Amphibia	Spleen	2	AX_2_S	AX	24998319	21831114	87.33	80.21	2895292	1.86735e+06	64.5	1.41	3205553	0.51	1883372	99.03	98.95	1.62	83.68	7.16	1.88	0.54	27.07	39.47	5.6	27.85	0.01	6.74	13	0.06	species	Ambystoma mexicanum	pass
Axolotl	Ambystoma mexicanum	Amphibia	Blood	3	AX_3_BL	AX	35371963	29636789	83.79	77.93	3323402	2.08075e+06	62.61	1.43	3679044	0.5	2070082	99.01	99.85	1.7	73.38	9.7	5.65	1.76	27.29	39.71	5.89	27.1	0.01	9.51	13	0.09	species	Ambystoma mexicanum	pass
Axolotl	Ambystoma mexicanum	Amphibia	Heart	3	AX_3_H	AX	30644648	26391957	86.12	79.69	3175615	2.02201e+06	63.67	1.35	3472293	0.5	2074901	99.07	99.18	1.59	82.5	7.89	3.31	0.83	26.9	39.49	5.43	28.17	0.01	5.46	13	0.05	species	Ambystoma mexicanum	pass
Axolotl	Ambystoma mexicanum	Amphibia	Spleen	3	AX_3_S	AX	33399467	28572758	85.55	79.31	3529142	2.19331e+06	62.15	1.38	3855169	0.49	2269179	99.06	99.74	1.71	81.28	8.65	2.65	0.77	26.68	39.96	5.39	27.97	0.01	6.65	13	0.05	species	Ambystoma mexicanum	pass
Axolotl	Ambystoma mexicanum	Amphibia	Muscle	3	AX_3_M	AX	31911071	26393639	82.71	81.51	7510752	3.76188e+06	50.09	1.45	7305464	0.38	4729527	99.09	98.46	1.6	76.35	7.5	4.03	1.21	26.56	39.38	6.47	27.58	0.01	10.9	9	0.11	species	Ambystoma mexicanum	pass
Axolotl	Ambystoma mexicanum	Amphibia	Muscle	4	AX_4_M	AX	29950215	25480640	85.08	81.85	7554202	3739922	49.51	1.62	7257884	0.37	4775290	99.07	98.55	1.54	80.62	7.97	2.13	0.64	26.44	39.54	6.06	27.95	0.01	8.63	9	0.08	species	Ambystoma mexicanum	pass
Axolotl	Ambystoma mexicanum	Amphibia	Spleen	4	AX_4_S	AX	25480403	22258247	87.35	78.84	2763046	1.8078e+06	65.43	1.39	3052424	0.51	1820443	99.03	100	1.45	80.91	8.56	2.38	0.73	27.25	38.88	5.8	28.07	0.01	7.43	13	0.07	species	Ambystoma mexicanum	pass
Axolotl	Ambystoma mexicanum	Amphibia	Heart	4	AX_4_H	AX	32399395	27604876	85.2	82.65	7767695	3.80969e+06	49.05	1.62	7468612	0.35	4878755	99.07	98.7	1.61	83.72	7.6	2.22	0.54	26.38	40.19	5.51	27.91	0.01	5.92	9	0.05	species	Ambystoma mexicanum	pass
Axolotl	Ambystoma mexicanum	Amphibia	Blood	4	AX_4_BL	AX	27698844	24103699	87.02	78.59	3100080	1.97825e+06	63.81	1.41	3416537	0.51	1997782	99.05	100	1.62	78.96	9.12	2.78	0.87	27.04	39.29	5.9	27.76	0.01	8.28	13	0.08	species	Ambystoma mexicanum	pass
Anderson's Salamander	Ambystoma andersoni	Amphibia	Lung	1	ASL_1_LU	ASL	16672488	7615927	45.68	82.9	1229847	998895	81.22	1.39	1807262	0.4	586515	98.9	100	1.63	65.37	5.49	0.62	0.57	27.11	40.66	5.57	26.64	0.02	27.95	12	0.08	genus	Ambystoma mexicanum	pass
Anderson's Salamander	Ambystoma andersoni	Amphibia	Liver	1	ASL_1_L	ASL	20128249	15910879	79.05	91.84	3312885	998895	30.15	2.73	3169799	0.17	1331213	98.27	99.71	1.77	71.26	5.57	1.12	0.43	27.05	39.17	6.17	27.1	0.51	21.61	13	0.07	genus	Ambystoma mexicanum	pass
Neurergus	Neurergus	Amphibia	Liver	1	NE_1_L	NE	19791481	12743317	64.39	93.71	3905409	N/A	N/A	3.89	2900907	0.14	1754707	98.01	88.89	1.68	54.57	4.76	0.6	0.38	27.55	41.27	5.81	25.37	0.01	39.69	12	0.07	subfamily	Cynops pyrrhogaster	pass
Crocodile	Crocodylia	Reptilia	Brain	2	CD_2_B	CD	17550018	16538795	94.24	55.66	3148586	2.14227e+06	68.04	1.34	6116038	0.17	1766318	98.86	98.22	1.57	63.93	25.48	0.88	0.43	23.8	40.43	5.9	29.86	0.01	9.28	13	0.09	order	Crocodylus siamensis	pass
Crocodile	Crocodylia	Reptilia	Liver	2	CD_2_L	CD	23817747	22562255	94.73	54.41	3155394	2.15617e+06	68.33	1.04	6246570	0.15	1781737	99.06	98.53	1.63	57.65	26.65	0.48	0.47	24.17	39.47	7.1	29.25	0.01	14.75	13	0.15	order	Crocodylus porosus	pass
Crocodile	Crocodylia	Reptilia	Spleen	2	CD_2_S	CD	19102505	11872401	62.15	73.86	1293633	94634.3	7.32	13.95	485968	0.16	269290	93.47	98.15	1.57	29.97	10.49	33.51	10.1	28.71	41.38	5.26	24.64	0.01	15.92	13	0.15	below3_superclass	Mus musculus	fail
Crocodile	Crocodylia	Reptilia	Heart	1	CD_1_H	CD	17480240	15785347	90.3	54.54	3150746	2.1029e+06	66.74	1.16	6101308	0.2	1687173	99.05	99.4	1.72	58.04	28.26	0.55	0.6	24.77	41.7	4.97	28.56	0.01	12.55	13	0.08	order	Alligator sinensis	pass
Crocodile	Crocodylia	Reptilia	Liver	1	CD_1_L	CD	13394563	12425931	92.77	54.45	3011033	2069341	68.73	1.06	5887332	0.19	1677861	99.06	98.57	1.43	59.76	25.8	0.31	0.41	24.11	40.42	6.12	29.33	0.01	13.73	13	0.12	order	Crocodylus porosus	pass
Crocodile	Crocodylia	Reptilia	Lung	1	CD_1_LU	CD	26743040	19490739	72.88	56.24	3625548	2262397	62.4	1.24	7030933	0.16	1937219	98.98	98.91	1.56	47.76	18.91	4.18	1.47	25.4	41.71	5.1	27.78	0.01	27.68	13	0.09	order	Crocodylus porosus	pass
Crocodile	Crocodylia	Reptilia	Spleen	1	CD_1_S	CD	17159936	13612226	79.33	57.63	3084874	2.0755e+06	67.28	1.13	6045198	0.19	1647948	99.04	99.63	1.63	55.01	19.26	0.56	0.38	25.4	41.65	5.27	27.67	0.01	24.79	13	0.11	order	Crocodylus porosus	pass
Yacare caiman	Caiman yacare	Reptilia	Heart	1	YC_1_H	YC	9703362	9128746	94.08	59.8	3031085	2630473	86.78	1.09	5973246	0.21	1733323	98.68	98.45	1.51	64.94	23.02	1.1	0.59	23.32	40.05	5.42	31.2	0.01	10.35	12	0.07	family	Alligator sinensis	pass
Yacare caiman	Caiman yacare	Reptilia	Liver	1	YC_1_L	YC	31220980	27691937	88.7	59.93	3405722	2630473	77.24	0.91	7604154	0.1	2025395	99.13	98.56	1.59	71.76	18.33	0.44	0.34	23.21	39.49	5.67	31.62	0.01	9.13	8	0.06	family	Alligator sinensis	pass
Radiated tortoise	Astrochelys radiata	Reptilia	Heart	1	RT_1_H	RT	15935844	11635289	73.01	76.21	3473352	1264388	36.4	1.81	6481244	0.21	1037219	98.62	99.13	1.6	22.79	12.05	22.87	11.65	26.89	42.42	4.61	26.06	0.02	30.64	9	0.08	superfamily	Chrysemys picta	pass
Radiated tortoise	Astrochelys radiata	Reptilia	Liver	1	RT_1_L	RT	20613964	10394959	50.43	66.63	1569061	1264388	80.58	1.46	3065855	0.25	633200	98.34	97.9	1.6	34.53	16.5	0.94	1.4	26.05	42.05	4.46	27.43	0.01	46.63	8	0.08	superfamily	Chrysemys picta	pass
Ploughshare Tortoise	Astrochelys yniphora	Reptilia	Liver	1	PTO_1_L	PTO	12211425	10465139	85.7	65.09	1899240	1696828	89.34	1.02	4359157	0.22	969690	98.52	97.75	1.54	72.13	17.25	0.58	0.32	22.4	38.39	6.37	32.83	0.01	9.72	10	0.06	superfamily	Chrysemys picta	pass
Ploughshare Tortoise	Astrochelys yniphora	Reptilia	Heart	1	PTO_1_H	PTO	15798281	13732008	86.92	67.11	2487852	1696828	68.2	1.47	4948426	0.2	1191157	97.98	98.46	1.6	61.01	22.47	0.62	0.53	22.92	40.35	5.81	30.92	0.01	15.38	12	0.07	family	Stigmochelys pardalis	pass
Hermanns tortoise	Testudo hermanni	Reptilia	Heart	2	HE_2_H	HE	17229542	14433255	83.77	63.42	3170154	1826854	57.63	1.21	6618167	0.21	1403670	98.84	97.42	1.51	60.06	21.31	1.44	0.77	24.48	40.35	5.08	30.07	0.01	16.42	10	0.07	superfamily	Chrysemys picta	pass
Hermanns tortoise	Testudo hermanni	Reptilia	Liver	2	HE_2_L	HE	28544943	14605414	51.17	67.57	3363062	1879942	55.9	1.25	7017331	0.2	1402046	98.89	98.64	1.5	37.88	11.24	0.3	0.98	27.36	42.45	4.03	26.15	0.01	49.61	10	0.07	superfamily	Chrysemys picta	pass
Hermanns tortoise	Testudo hermanni	Reptilia	Lung	2	HE_2_LU	HE	18924817	11566973	61.12	65.98	3087886	1.79798e+06	58.23	1.21	6390403	0.22	1322938	98.91	97.96	1.55	45.8	13.49	0.38	0.78	26.7	41.63	4.26	27.4	0.01	39.56	10	0.06	superfamily	Chrysemys picta	pass
Hermanns tortoise	Testudo hermanni	Reptilia	Spleen	2	HE_2_S	HE	17373355	7354091	42.33	67.49	2673179	1.60694e+06	60.11	1.23	5346729	0.27	1125968	98.93	99.28	1.61	30.54	9.55	0.28	1.29	28.71	42.84	3.57	24.88	0.01	58.34	10	0.07	superfamily	Chrysemys picta	pass
Hermanns tortoise	Testudo hermanni	Reptilia	Heart	1	HE_1_H	HE	12964105	8992987	69.37	62.22	1779892	1.2146e+06	68.24	1.17	3596576	0.33	849310	98.74	97.32	1.44	48.53	17.7	0.48	0.5	25.21	41.38	5.14	28.26	0.01	32.8	13	0.09	superfamily	Chrysemys picta	pass
Hermanns tortoise	Testudo hermanni	Reptilia	Liver	1	HE_1_L	HE	14233871	4246839	29.84	67.32	1949039	1.27198e+06	65.26	1.13	3778875	0.34	813754	98.93	100	1.52	20.38	6.5	0.22	0.64	30.2	43.28	3.54	22.96	0.01	72.27	10	0.09	superfamily	Chrysemys picta	pass
Hermanns tortoise	Testudo hermanni	Reptilia	Lung	1	HE_1_LU	HE	13467972	10516121	78.08	61.41	1815765	1239990	68.29	1.14	3690128	0.3	909227	98.86	98.27	1.5	51.02	22.7	0.46	0.47	23.62	40.96	5.76	29.66	0.01	25.36	13	0.11	superfamily	Chrysemys picta	pass
Hermanns tortoise	Testudo hermanni	Reptilia	Spleen	1	HE_1_S	HE	22021248	4230211	19.21	66.35	900500	624868	69.39	1.17	1781468	0.45	410297	98.86	100	1.44	11.91	3.58	0.18	0.52	30.65	44.64	2.94	21.76	0.01	83.81	13	0.07	superfamily	Chrysemys picta	pass
Kleinmann's tortoise	Testudo kleinmanni	Reptilia	Heart	1	KT_1_H	KT	13103265	9033866	68.94	75.04	2889581	1522028	52.67	1.72	5123712	0.16	1144769	98.4	99.4	1.51	47.87	17.18	0.39	0.61	26.08	41.68	4.51	27.72	0.01	33.94	9	0.07	superfamily	Chrysemys picta	pass
Kleinmann's tortoise	Testudo kleinmanni	Reptilia	Liver	1	KT_1_L	KT	18235636	10604659	58.15	71.62	1676298	1522028	90.8	1.38	3501744	0.25	714187	98.8	97.92	2.08	40.12	22.45	0.39	0.85	24.53	43.49	3.89	28.07	0.01	36.19	12	0.03	superfamily	Chrysemys picta	pass
Turtle	Testudinidae	Reptilia	Heart	1	TUT_1_H	TUT	17838760	12530625	70.24	66.61	2541659	1.86703e+06	73.46	1.14	6535307	0.25	1103184	99.02	99.06	1.89	48.83	20.93	0.44	0.47	23.6	42.36	4.68	29.35	0.01	29.33	11	0.07	superfamily	Chrysemys picta	pass
Turtle	Testudinidae	Reptilia	Liver	1	TUT_1_L	TUT	29788407	9882417	33.18	66.34	2808554	1.94421e+06	69.22	1.29	7500353	0.22	1207326	98.84	98.98	1.36	21.95	9.04	0.12	0.68	25.53	46	3.16	25.3	0.01	68.21	9	0.05	superfamily	Chrysemys picta	pass
Turtle	Testudinidae	Reptilia	Heart	2	TUT_2_H	TUT	16158337	14262394	88.27	64.12	2625934	1942249	73.96	0.97	6515215	0.22	1200048	99	99.17	1.54	65.45	23.73	0.36	0.32	23.36	40.11	5.07	31.43	0.02	10.13	10	0.06	superfamily	Chrysemys picta	pass
Turtle	Testudinidae	Reptilia	Liver	2	TUT_2_L	TUT	16771046	13671600	81.52	67	2276887	1.78427e+06	78.36	1.01	5586902	0.24	1043313	99.02	99.06	1.58	63.21	19.52	1.11	0.56	23.89	40.74	4.7	30.66	0.01	15.6	11	0.04	superfamily	Chrysemys picta	pass
African spurred tortoise	Geochelone	Reptilia	Liver	1	AST_1_L	AST	19017873	11912341	62.64	62.67	2634350	2.11625e+06	80.33	0.95	6445710	0.2	1231977	98.44	98.65	1.5	50.76	12.06	0.26	0.52	25.46	41.31	4.5	28.72	0.01	36.4	10	0.05	superfamily	Chrysemys picta	pass
African spurred tortoise	Geochelone	Reptilia	Heart	1	AST_1_H	AST	22962100	19577278	85.26	62.23	2018135	1771479	87.78	0.78	4958530	0.26	984947	98.54	99.48	1.57	67.58	14.98	0.49	0.36	23.22	39.68	5.87	30.71	0.51	16.59	13	0.09	superfamily	Chrysemys picta	pass
African spurred tortoise	Geochelone	Reptilia	Heart	2	AST_2_H	AST	12952823	10495677	81.03	64.26	2805340	2183121	77.82	0.98	6728369	0.19	1273920	98.55	98.91	1.56	61.64	14.24	0.53	0.64	24.14	39.56	6.51	29.78	0.01	22.96	8	0.13	superfamily	Chrysemys picta	pass
African spurred tortoise	Geochelone	Reptilia	Liver	2	AST_2_L	AST	22369978	18571018	83.02	64.79	3006273	2.25882e+06	75.14	0.98	7280683	0.17	1347779	99.05	99.43	1.61	66.19	13.3	0.32	0.39	23.97	39.22	6.03	30.74	0.03	19.8	8	0.1	superfamily	Chrysemys picta	pass
Pancake tortoise	Malacochersus	Reptilia	Heart	1	PT_1_H	PT	21533804	19419531	90.18	58.34	2800264	1.68019e+06	60	0.97	7310555	0.21	1417990	98.97	98.43	1.58	49.82	36.2	0.4	0.42	22.42	40.74	5.67	31.16	0.01	13.15	11	0.1	superfamily	Chrysemys picta	pass
Pancake tortoise	Malacochersus	Reptilia	Liver	1	PT_1_L	PT	22253692	19117080	85.91	57.62	1211348	866310	71.52	0.98	2758711	0.36	658327	96.22	98.48	1.56	40.58	37.98	0.52	0.61	22.66	41.72	5.88	29.72	0.02	20.31	14	0.08	superfamily	Chrysemys picta	pass
Pancake tortoise	Malacochersus	Reptilia	Lung	1	PT_1_LU	PT	21434195	19039974	88.83	60.54	2760136	1.6623e+06	60.23	0.97	7225576	0.21	1377016	98.91	98.3	1.6	52.34	31.78	0.44	0.45	22.33	40.4	6.04	31.21	0.01	15	11	0.1	superfamily	Chrysemys picta	pass
Pancake tortoise	Malacochersus	Reptilia	Spleen	1	PT_1_S	PT	21252820	16235668	76.39	58.94	3034555	1.73536e+06	57.19	0.99	8023438	0.2	1479719	99.03	98.66	1.5	50.03	24.05	0.64	0.87	23.58	41.57	5.02	29.82	0.01	24.41	11	0.09	superfamily	Chrysemys picta	pass
Pancake tortoise	Malacochersus	Reptilia	Liver	2	PT_2_L	PT	14163902	13044358	92.1	59.09	992415	746176	75.19	0.97	2140667	0.39	550023	97.04	99.05	1.55	45.02	41.21	0.33	0.34	22.14	41	5.87	30.99	0.02	13.09	14	0.08	superfamily	Chrysemys picta	pass
Pancake tortoise	Malacochersus	Reptilia	Lung	2	PT_2_LU	PT	11903053	10258027	86.18	59.28	2573858	1.58429e+06	61.55	0.93	6459850	0.25	1279901	99.09	99.28	1.56	55.35	29.33	0.49	0.5	22.64	41.19	5.23	30.93	0.01	14.33	11	0.09	superfamily	Chrysemys picta	pass
Pancake tortoise	Malacochersus	Reptilia	Spleen	2	PT_2_S	PT	19408161	18031739	92.91	63.02	2515833	1.57974e+06	62.79	0.93	6391460	0.23	1267914	99.01	96.99	1.54	57.13	32.84	0.8	0.36	22.13	41.12	5.43	31.31	0.01	8.87	11	0.08	superfamily	Chrysemys picta	pass
Pancake tortoise	Malacochersus	Reptilia	Heart	2	PT_2_H	PT	17152601	15674090	91.38	55.71	1142371	843738	73.86	0.97	2503887	0.36	643391	98.01	99.16	1.52	43.25	45.16	0.44	0.4	21.83	41.83	5.06	31.26	0.02	10.75	14	0.06	genus	Malacochersus tornieri	pass
Red-eared slider	Trachemys scripta elegans	Reptilia	Heart	1	RES_1_H	RES	19855618	16632422	83.77	72.35	4769577	3307839	69.35	1.23	8763758	0.24	2138923	98.81	99.18	1.59	60.69	13	11.48	3.8	24.59	40.7	5.49	29.21	0.01	11.03	8	0.08	family	Chrysemys picta	pass
Red-eared slider	Trachemys scripta elegans	Reptilia	Liver	1	RES_1_L	RES	18993507	16435704	86.53	68.42	4010395	3135367	78.18	0.91	8354788	0.25	1974480	98.69	99.03	1.6	69.58	17.36	0.49	0.33	22.97	39.28	5.73	32.01	0.01	12.23	8	0.07	family	Chrysemys picta	pass
Red-eared slider	Trachemys scripta elegans	Reptilia	Heart	2	RES_2_H	RES	19528873	16182526	82.86	73.71	4367142	3288014	75.29	1.21	7918107	0.24	2020485	98.63	98.87	1.58	68.41	12.04	0.19	0.49	24.33	39.11	6.02	30.51	0.04	18.86	8	0.09	family	Chrysemys picta	pass
Red-eared slider	Trachemys scripta elegans	Reptilia	Liver	2	RES_2_L	RES	18977209	9992236	52.65	73.76	4310244	3.22404e+06	74.8	1.36	7556839	0.27	1960362	98.56	97.97	1.6	40.51	8.27	1.54	1.38	25.92	42.24	5.07	26.76	0.01	48.29	7	0.1	family	Chrysemys picta	pass
Yellow-bellied slider	Trachemys scripta scripta	Reptilia	Duodenum	3	YS_3_D	YS	17490215	14221940	81.31	65.17	2606166	1.32228e+06	50.74	0.59	4959440	0.47	1476534	99.42	99.85	1.57	66.51	19.02	2.72	1.55	21.41	40.44	5.38	32.76	0.01	10.2	15	0.06	family	Chrysemys picta	pass
Yellow-bellied slider	Trachemys scripta scripta	Reptilia	Heart	3	YS_3_H	YS	27477830	16420018	59.76	60.02	2735021	1.37888e+06	50.42	0.6	5458094	0.43	1579217	99.33	99.67	2.25	44.53	14.12	0.82	0.49	23.03	43.14	5.14	28.68	0.01	40.03	15	0.07	family	Chrysemys picta	pass
Yellow-bellied slider	Trachemys scripta scripta	Reptilia	Kidney	3	YS_3_K	YS	17699402	14659966	82.83	60.7	2592840	1.30195e+06	50.21	0.61	4833447	0.45	1486351	99.19	100	4.63	52.2	31.65	3.38	2.71	21.94	41.29	4.99	31.77	0.01	10.07	15	0.08	family	Chrysemys picta	pass
Yellow-bellied slider	Trachemys scripta scripta	Reptilia	Liver	3	YS_3_L	YS	36514073	18524541	50.73	62.31	1885731	947503	50.25	1.37	3432786	0.46	1073682	98.61	100	2.08	33.58	9.61	9.06	2.69	24.89	45.28	4.18	25.63	0.02	45.05	16	0.05	family	Chrysemys picta	pass
Yellow-bellied slider	Trachemys scripta scripta	Reptilia	Lung	3	YS_3_LU	YS	22256792	18058624	81.14	60.12	2809289	1.41974e+06	50.54	0.6	5488422	0.41	1664941	99.35	97.69	1.44	64.44	18.09	0.32	0.31	20.78	39.31	6.2	33.7	0.01	16.84	15	0.06	family	Chrysemys picta	pass
Yellow-bellied slider	Trachemys scripta scripta	Reptilia	Muscle	3	YS_3_M	YS	11528303	9650667	83.71	59.89	1922572	1.04175e+06	54.19	0.58	3585015	0.48	1121892	99.42	100	1.79	65.87	21.1	0.93	0.52	21.74	39.39	5.83	33.03	0.01	11.57	15	0.06	family	Chrysemys picta	pass
Yellow-bellied slider	Trachemys scripta scripta	Reptilia	Spleen	3	YS_3_S	YS	20635744	17674636	85.65	66.43	2584716	1.33638e+06	51.7	0.59	5042082	0.44	1485025	99.4	99.14	2.02	75.91	12.84	0.27	0.2	21.14	38.91	6.19	33.75	0.01	10.78	15	0.05	family	Chrysemys picta	pass
Yellow-bellied slider	Trachemys scripta scripta	Reptilia	Kidney	1	YS_1_K	YS	9574820	8757267	91.46	45.1	1002451	353842	35.3	1.93	1531013	0.36	517641	98.36	98.36	1.4	2.73	48.28	2.81	35.25	22.91	45.75	2.62	28.69	0.02	10.93	7	0.59	cellular organisms	Aeromonas veronii B565	fail
Yellow-bellied slider	Trachemys scripta scripta	Reptilia	Lung	1	YS_1_LU	YS	12537407	10869908	86.7	55.95	2035419	883874	43.42	1.36	3243379	0.44	1076579	98.3	99.36	2.25	5.36	41.76	3.11	40.8	26.96	44.46	2.38	26.18	0.02	8.98	11	0.61	family	Chrysemys picta	pass
Yellow-bellied slider	Trachemys scripta scripta	Reptilia	Duodenum	1	YS_1_D	YS	8392321	7192170	85.7	60.14	2165277	867181	40.05	1.52	3222157	0.42	1105233	98.72	91.95	3.25	8.17	41.66	6.06	33.81	23.41	44.74	2.74	29.09	0.02	10.29	11	0.6	species	Trachemys scripta	pass
Yellow-bellied slider	Trachemys scripta scripta	Reptilia	Heart	1	YS_1_H	YS	29642480	26938384	90.88	66.24	5325512	2.04764e+06	38.45	1.14	10493971	0.29	2766275	99.05	98.9	2	73.8	15.24	2.39	1	22.34	39.15	6.07	32.41	0.02	7.56	11	0.07	family	Chrysemys picta	pass
Yellow-bellied slider	Trachemys scripta scripta	Reptilia	Liver	1	YS_1_L	YS	9636175	8469658	87.89	63.08	4190681	1.74235e+06	41.58	1.08	7716069	0.36	2210438	98.95	99.7	2.41	46.06	36.04	4.17	4.19	21.97	40.74	5.07	32.21	0.02	9.55	11	0.29	family	Chrysemys picta	pass
Yellow-bellied slider	Trachemys scripta scripta	Reptilia	Spleen	1	YS_1_S	YS	21122534	15382252	72.82	65.33	2608883	1.31913e+06	50.56	0.62	5169840	0.44	1479682	99.37	100	1.99	57.7	14.64	0.63	0.42	22.26	40.79	6	30.94	0.01	26.6	15	0.12	family	Chrysemys picta	pass
Yellow-bellied slider	Trachemys scripta scripta	Reptilia	Duodenum	2	YS_2_D	YS	20154380	18389193	91.24	63.2	2882059	1.45609e+06	50.52	0.51	6308230	0.42	1642263	99.47	99.41	1.44	76.13	15.6	0.36	0.23	20.99	38.99	6.47	33.55	0.01	7.67	15	0.07	family	Chrysemys picta	pass
Yellow-bellied slider	Trachemys scripta scripta	Reptilia	Heart	2	YS_2_H	YS	14139608	12982689	91.82	62.8	2525709	1.30788e+06	51.78	0.54	5278528	0.44	1452723	99.44	100	2.33	74.46	16.1	1.38	0.48	21.22	38.3	6.69	33.78	0.01	7.58	15	0.08	family	Chrysemys picta	pass
Yellow-bellied slider	Trachemys scripta scripta	Reptilia	Kidney	2	YS_2_K	YS	15003451	13753466	91.67	63.93	1757638	960050	54.62	0.92	3500561	0.5	1016460	99.08	95.54	1.83	77.75	14.66	0.47	0.28	22.67	38.7	5.9	32.71	0.02	6.84	16	0.06	family	Chrysemys picta	pass
Yellow-bellied slider	Trachemys scripta scripta	Reptilia	Liver	2	YS_2_L	YS	24559213	22306027	90.83	63.78	3445849	1.65019e+06	47.89	0.85	7678211	0.38	1950530	99.1	99.33	1.35	78.81	15.72	0.27	0.2	21.9	39.07	5.66	33.35	0.01	5	14	0.04	family	Chrysemys picta	pass
Yellow-bellied slider	Trachemys scripta scripta	Reptilia	Lung	2	YS_2_LU	YS	20850613	18862801	90.47	63.58	2747995	1.39344e+06	50.71	0.53	5941289	0.43	1572394	99.47	100	1.68	74.98	17.59	0.43	0.28	20.89	39.31	6.04	33.76	0.01	6.73	15	0.06	family	Chrysemys picta	pass
Yellow-bellied slider	Trachemys scripta scripta	Reptilia	Muscle	2	YS_2_M	YS	27964327	24872683	88.94	61.29	3195541	1.57592e+06	49.32	0.53	7071579	0.39	1859155	99.45	100	1.88	72.97	20.8	0.31	0.24	20.25	38.88	6.28	34.58	0.01	5.68	15	0.05	family	Chrysemys picta	pass
Yellow-bellied slider	Trachemys scripta scripta	Reptilia	Spleen	2	YS_2_S	YS	25613700	22717586	88.69	64.65	2927336	1.48702e+06	50.8	0.53	6372710	0.4	1708097	99.39	98.68	1.98	76.8	13.36	0.55	0.25	21.02	38.26	7.06	33.66	0.01	9.04	15	0.05	family	Chrysemys picta	pass
Slider turtle	Trachemys	Reptilia	Heart	1	SLT_1_H	SLT	23024976	20359877	88.43	68.11	4576580	3.34995e+06	73.2	0.82	11540310	0.24	2276566	99.2	99.19	1.6	76.94	15.38	0.37	0.25	22.08	40.57	5.16	32.19	0.01	7.06	10	0.03	family	Chrysemys picta	pass
Slider turtle	Trachemys	Reptilia	Liver	1	SLT_1_L	SLT	33890985	23273591	68.67	67.18	3948508	3.04047e+06	77	0.85	9731337	0.27	2012167	99.07	99.14	1.51	58.97	12.58	0.52	0.66	23.78	41.69	4.47	30.05	0.01	27.27	13	0.02	family	Chrysemys picta	pass
Slider turtle	Trachemys	Reptilia	Heart	2	SLT_2_H	SLT	17071716	14015981	82.1	69.61	4137625	3.18757e+06	77.04	0.85	9296098	0.28	2048955	99.17	99.21	1.52	70.17	14.15	0.84	0.42	22.49	40.95	5.1	31.43	0.02	14.41	9	0.05	family	Chrysemys picta	pass
Slider turtle	Trachemys	Reptilia	Liver	2	SLT_2_L	SLT	13382649	10607487	79.26	70.65	3913934	3.08402e+06	78.8	0.86	8752407	0.3	1939145	99.14	99.15	1.51	68.09	12.81	0.22	0.33	22.53	41.53	5.09	30.84	0.01	18.55	10	0.06	family	Chrysemys picta	pass
European pond turtle	Emydidae	Reptilia	Liver	1	EPT_1_L	EPT	14346184	12109369	84.41	66.59	3841541	1.89984e+06	49.46	0.96	7759486	0.35	1986853	99.08	98.74	2.07	70	15.57	0.5	0.46	23.24	39.92	5.71	31.13	0.01	13.48	13	0.07	family	Chrysemys picta	pass
European pond turtle	Emydidae	Reptilia	Lung	1	EPT_1_LU	EPT	21677330	19273431	88.91	66.17	4304108	2.05245e+06	47.69	0.96	9008487	0.3	2258587	99.1	98.53	2.1	73.19	17.49	0.45	0.38	22.04	39.64	5.85	32.46	0.01	8.51	13	0.06	family	Chrysemys picta	pass
European pond turtle	Emydidae	Reptilia	Spleen	1	EPT_1_S	EPT	19066535	16871829	88.49	72.29	1778669	1.04478e+06	58.74	1.15	3311308	0.47	928595	98.97	100	3.66	75.1	9.5	3.81	0.79	23.99	39.79	6.01	30.18	0.03	10.8	16	0.08	family	Chrysemys picta	pass
European pond turtle	Emydidae	Reptilia	Heart	1	EPT_1_H	EPT	15627643	12412745	79.43	69.31	3573694	1.62673e+06	45.52	1.25	6120608	0.38	1788337	98.85	99.82	1.59	74.64	14.91	0.57	0.38	23.33	39.64	6.36	30.67	0.01	9.5	13	0.09	family	Chrysemys picta	pass
European pond turtle	Emydidae	Reptilia	Heart	2	EPT_2_H	EPT	21844894	20382520	93.31	72.57	3697400	1.97108e+06	53.31	1.53	4980989	0.32	1924217	98.9	99.77	1.63	80.84	14.39	0.49	0.22	22.58	39.13	5.99	32.29	0.01	4.06	13	0.04	family	Chrysemys picta	pass
European pond turtle	Emydidae	Reptilia	Liver	2	EPT_2_L	EPT	22622975	20591531	91.02	72.86	3950843	2.04994e+06	51.89	1.55	5347291	0.31	2037753	98.88	98.73	1.41	78.67	13.73	0.9	0.32	22.34	39.32	5.96	32.37	0.01	6.38	13	0.05	family	Chrysemys picta	pass
European pond turtle	Emydidae	Reptilia	Lung	2	EPT_2_LU	EPT	25727493	22839887	88.78	70.2	2060463	1.24726e+06	60.53	1.6	2766042	0.42	1135367	98.69	99.9	2.11	72.99	13.1	0.92	0.41	22.94	38.47	6.61	31.95	0.03	12.58	16	0.08	family	Chrysemys picta	pass
European pond turtle	Emydidae	Reptilia	Spleen	2	EPT_2_S	EPT	20587532	19126100	92.9	76.55	3643831	1.93928e+06	53.22	1.54	4848988	0.32	1877833	98.89	99	1.93	82.91	9.17	1.24	0.33	22.88	38.88	6.66	31.57	0.01	6.36	13	0.06	family	Chrysemys picta	pass
Sawback turtle	Graptemys	Reptilia	Heart	1	SBT_1_H	SBT	16882521	11268435	66.75	72.88	3678901	943999	25.66	1.18	7876728	0.19	1665720	97.52	99.61	1.62	48.19	10.8	3.49	1.15	25.57	41.9	4.7	27.82	0.01	36.36	12	0.05	family	Chrysemys picta	pass
Sawback turtle	Graptemys	Reptilia	Liver	1	SBT_1_L	SBT	23245641	2834962	12.2	72.34	1110041	943999	85.04	0.94	2764448	0.42	493514	96.2	98.4	1.62	8.87	1.67	0.15	0.6	30.05	46.62	2.29	21.03	0.01	88.71	10	0.05	family	Chrysemys picta	pass
Box turtle	Terrapene	Reptilia	Heart	2	BOT_2_H	BOT	22278542	19848339	89.09	71.66	4588755	3.43328e+06	74.82	1.06	9993124	0.2	2247777	98.84	98.27	1.54	75.45	12.75	0.2	0.38	23.36	38.76	6.34	31.53	0.01	11.23	7	0.07	family	Chrysemys picta	pass
Box turtle	Terrapene	Reptilia	Liver	2	BOT_2_L	BOT	16861973	10617142	62.97	72.22	4340535	3286292	75.71	1.12	9062932	0.25	2045415	98.53	98.67	1.57	54.12	9.58	0.14	1.02	25.04	41.65	5.02	28.28	0.01	35.15	7	0.06	family	Chrysemys picta	pass
Box turtle	Terrapene	Reptilia	Heart	1	BOT_1_H	BOT	19091933	16440020	86.11	72.05	4269526	3295118	77.18	1.04	8896863	0.23	2073003	98.94	99.38	1.56	71.82	12.09	0.42	0.52	23.75	39.98	6.06	30.21	0.01	15.15	8	0.09	family	Chrysemys picta	pass
Box turtle	Terrapene	Reptilia	Liver	1	BOT_1_L	BOT	14568952	11258752	77.28	72.35	3462037	2.87934e+06	83.17	1.02	7122785	0.27	1745794	98.75	99.27	1.57	68.17	10.38	0.74	0.57	23.8	39.68	5.79	30.72	0.01	20.15	10	0.05	family	Chrysemys picta	pass
McCord's box turtle	Cuora mccordi	Reptilia	Heart	1	MCB_1_H	MCB	11672861	7610073	65.19	78.76	2819633	773212	27.42	2.02	4364147	0.17	1523482	95.46	99.19	1.53	49.71	7.4	0.49	0.94	23.36	40.77	6.79	29.05	0.02	41.47	11	0.08	superfamily	Chrysemys picta	pass
McCord's box turtle	Cuora mccordi	Reptilia	Liver	1	MCB_1_L	MCB	13541375	4348048	32.11	75.75	905027	773212	85.44	1.36	1528744	0.37	556261	98.08	100	1.73	32.82	4.09	0.19	1.52	26.55	42.9	4.94	25.59	0.02	61.38	13	0.09	superfamily	Chrysemys picta	pass
Keeled box turtle	Cuora mouhotii	Reptilia	Heart	1	KBT_1_H	KBT	16490479	10840078	65.74	76.88	4046340	1824581	45.09	1.7	6571990	0.17	1839895	98.22	98.25	1.52	49.53	10.51	0.43	0.63	25.89	40.41	5.66	28.03	0.01	38.89	9	0.09	superfamily	Chrysemys picta	pass
Keeled box turtle	Cuora mouhotii	Reptilia	Liver	1	KBT_1_L	KBT	20262669	10968424	54.13	72.24	3101529	1.82516e+06	58.85	1.19	6057436	0.19	1534190	98.71	99.4	1.54	45.44	8.59	0.31	1.01	25.77	40.72	5.66	27.83	0.01	44.65	10	0.1	superfamily	Chrysemys picta	pass
Keeled box turtle	Cuora mouhotii	Reptilia	Liver	2	KBT_2_L	KBT	24337837	7525337	30.92	70.02	1137437	902162	79.32	1.19	2116183	0.36	655488	93.94	99.15	1.48	25.47	9.96	0.04	1.42	25.91	47.95	3.06	23.03	0.05	63.11	13	0.03	superfamily	Chrysemys picta	pass
Black-breasted leaf turtle	Geoemyda spengleri	Reptilia	Heart	1	BT_1_H	BT	27780717	9169369	33.01	71.59	2394263	1.64472e+06	68.69	1.34	4801414	0.3	1126675	98.41	95.56	1.73	25.99	6.98	0.19	1.6	27.68	44.55	4.05	23.72	0.01	65.24	11	0.08	superfamily	Chrysemys picta	pass
Black-breasted leaf turtle	Geoemyda spengleri	Reptilia	Liver	1	BT_1_L	BT	24620138	9168990	37.24	65.76	2217773	1.36201e+06	61.41	1.48	3996820	0.24	1327337	98.2	98.67	1.5	14.78	8.19	9.89	5.98	24.35	41.19	6.19	28.27	0.01	61.17	8	0.09	superfamily	Chrysemys picta	pass
Black-breasted leaf turtle	Geoemyda spengleri	Reptilia	Heart	2	BT_2_H	BT	14262580	10103411	70.84	73.5	3561979	2.12334e+06	59.61	1.18	6969838	0.21	1608032	98.56	98.69	1.62	59.68	12.33	0.22	0.74	25.12	41.05	5.18	28.63	0.02	27.04	8	0.08	superfamily	Chrysemys picta	pass
Black-breasted leaf turtle	Geoemyda spengleri	Reptilia	Liver	2	BT_2_L	BT	17876147	10694068	59.82	73.81	3681305	2.16951e+06	58.93	1.16	7294039	0.19	1667419	98.49	98.55	1.62	50.09	9.57	0.12	0.79	25.88	41.51	4.98	27.61	0.02	39.43	8	0.08	superfamily	Chrysemys picta	pass
Common snapping turtle	Chelydra serpentina	Reptilia	Heart	1	CST_1_H	CST	16014731	14887753	92.96	73.33	4160961	3.09525e+06	74.39	1.25	7988162	0.17	2099187	98.72	98.85	1.49	70.31	19.61	0.29	0.34	22.71	39.43	6.09	31.74	0.02	9.44	10	0.06	below1_suborder	Chrysemys picta	pass
Common snapping turtle	Chelydra serpentina	Reptilia	Liver	1	CST_1_L	CST	13742463	12100474	88.05	72.15	3505408	3011141	85.9	0.77	7318999	0.21	1770672	98.88	98.91	1.52	67.33	18.28	0.28	0.33	25.07	37.84	5.73	31.3	0.06	13.78	9	0.07	below1_suborder	Chrysemys picta	pass
Common snapping turtle	Chelydra serpentina	Reptilia	Liver	2	CST_2_L	CST	27940892	15561226	55.69	73.15	4180734	3.18628e+06	76.21	1.22	8849433	0.16	2015138	98.59	99.14	1.55	46.62	9.49	0.26	0.65	26.18	41.72	4.82	27.27	0.01	42.98	8	0.07	below1_suborder	Chrysemys picta	pass
Indian flapshell turtle	Lissemys punctata	Reptilia	Heart	1	IFT_1_H	IFT	14573648	9419947	64.64	67.68	2780482	1264716	45.49	1.32	5819823	0.17	1244381	98.66	100	1.7	46.65	13.74	0.57	1.09	25.16	43.22	3.88	27.73	0.01	37.94	12	0.05	family	Pelodiscus sinensis	pass
Indian flapshell turtle	Lissemys punctata	Reptilia	Liver	1	IFT_1_L	IFT	20396811	6759372	33.14	63.99	1517739	1264716	83.33	1.39	3517768	0.24	695973	98.57	94.22	1.58	25.31	8.77	0.4	1.4	26.44	45.19	3.94	24.42	0.01	64.12	12	0.08	family	Pelodiscus sinensis	pass
Uromastyx	Uromastyx	Reptilia	Heart	1	UR_1_H	UR	19988528	12884246	64.46	45.91	2494724	1.63403e+06	65.5	1.22	4907596	0.1	1287798	98.64	98.69	1.51	41.79	22.85	0.29	1.24	26.16	42.82	3.72	27.28	0.02	33.82	10	0.08	below1_order	Heteronotia spelea	pass
Uromastyx	Uromastyx	Reptilia	Liver	1	UR_1_L	UR	19744819	9156547	46.37	46.78	2405312	1.60044e+06	66.54	1.17	4801588	0.11	1240673	98.29	98.36	1.52	29.51	14.49	0.25	1.53	27.33	43.77	3.98	24.9	0.02	54.23	10	0.09	suborder	Anolis carolinensis	pass
Uromastyx	Uromastyx	Reptilia	Lung	1	UR_1_LU	UR	19160654	9150386	47.76	42.98	1806416	1.35315e+06	74.91	0.94	3632330	0.15	981993	96.93	98.64	1.5	30.16	14.74	0.22	1.08	27.55	42.9	4.12	25.43	0.01	53.81	11	0.1	suborder	Anolis carolinensis	pass
Uromastyx	Uromastyx	Reptilia	Liver	2	UR_2_L	UR	15507563	9254631	59.68	45	1346599	1084842	80.56	0.89	2678167	0.2	723326	98.68	100	1.49	42.2	16.57	0.25	1.13	26.75	42.48	3.83	26.44	0.51	39.85	13	0.07	suborder	Anolis carolinensis	pass
Uromastyx	Uromastyx	Reptilia	Lung	2	UR_2_LU	UR	17234748	9207471	53.42	45.17	1663630	1.27349e+06	76.55	1.08	3245401	0.18	870419	97.95	99.29	1.49	35.94	15.31	0.21	0.79	28.21	42.67	3.59	25.53	0.01	47.74	12	0.07	suborder	Anolis carolinensis	pass
Uromastyx	Uromastyx	Reptilia	Heart	2	UR_2_H	UR	17159833	11988499	69.86	43.73	1770796	1.35449e+06	76.49	1.05	3509273	0.15	979566	97.9	98.13	1.51	45.63	20.15	0.42	0.79	26.58	41.21	4.54	27.65	0.01	33	12	0.08	below2_order	Ctenotus ariadnae	pass
Spiny‑tailed lizard	Uromastyx ocellata	Reptilia	Heart	1	STL_1_H	STL	11359018	8864509	78.04	68.11	1962218	1307972	66.66	1.71	3267024	0.22	773953	97.68	100	1.58	26.24	5.25	41.88	9.73	28.99	41.35	4.21	25.44	0	16.9	11	0.06	below3_superclass	Ovis canadensis canadensis	pass
Spiny‑tailed lizard	Uromastyx ocellata	Reptilia	Liver	1	STL_1_L	STL	16207980	12458356	76.87	49.71	2586790	1.88751e+06	72.97	1.2	5107529	0.1	1294634	98.57	98.72	1.54	49.58	24.29	2.27	0.94	25.71	41.94	3.76	28.58	0.01	22.91	10	0.05	suborder	Anolis carolinensis	pass
Spiny‑tailed lizard	Uromastyx ocellata	Reptilia	Liver	2	STL_2_L	STL	14358713	9685521	67.45	48.93	2421892	1.82385e+06	75.31	1.07	5017972	0.1	1226814	98.36	98.58	1.58	47.29	17.7	0.17	0.43	27.06	42.61	3.87	26.44	0.02	34.41	8	0.07	suborder	Anolis carolinensis	pass
Spiny‑tailed lizard	Uromastyx ocellata	Reptilia	Heart	2	STL_2_H	STL	23800904	13483303	56.65	49.52	2624918	1.88975e+06	71.99	1.09	5383539	0.1	1297315	98.11	98.87	1.61	37.99	14.68	0.2	0.55	27.43	43.17	4.13	25.23	0.04	46.59	8	0.09	suborder	Anolis carolinensis	pass
Bearded dragon	Pogona barbata	Reptilia	Heart	1	BD_1_H	BD	20455204	13501131	66	59.55	3124041	2370014	75.86	1.74	5667623	0.23	1404629	98.74	97.92	1.5	47.36	15.54	0.41	1.04	27.56	42.07	4.37	25.99	0.01	35.65	12	0.08	below4_order	Agkistrodon contortrix	pass
Bearded dragon	Pogona barbata	Reptilia	Liver	1	BD_1_L	BD	18105585	15235814	84.15	57.62	3076157	2379464	77.35	1.53	5623232	0.21	1433532	98.81	98.88	1.53	59.78	21.76	0.49	0.53	26.13	41.31	4.79	27.76	0.01	17.44	12	0.07	below4_order	Agkistrodon contortrix	pass
Bearded dragon	Pogona barbata	Reptilia	Lung	1	BD_1_LU	BD	20879982	18000626	86.21	57.56	3017403	2.36016e+06	78.22	1.24	5528757	0.21	1408168	99.03	98.82	1.71	63.81	20.67	0.47	0.51	25.55	40.69	5.15	28.6	0.01	14.54	11	0.08	below3_order	Podarcis lilfordi	pass
Bearded dragon	Pogona barbata	Reptilia	Heart	2	BD_2_H	BD	17075811	13102707	76.73	55.46	2961564	2330080	78.68	1.22	6142763	0.22	1439424	98.88	98.35	1.56	52.92	19.36	0.37	0.59	27.53	40.87	5.02	26.57	0.01	26.76	12	0.1	below4_order	Agkistrodon contortrix	pass
Bearded dragon	Pogona barbata	Reptilia	Liver	2	BD_2_L	BD	27699738	19760175	71.34	57.27	3289275	2.47535e+06	75.26	1.33	6716560	0.19	1545440	98.85	98.01	1.51	51.38	16.86	0.4	0.65	27.63	41.68	4.46	26.22	0.01	30.7	12	0.08	below3_order	Podarcis lilfordi	pass
Bearded dragon	Pogona barbata	Reptilia	Lung	2	BD_2_LU	BD	21466881	16899652	78.72	56.43	3252979	2.4537e+06	75.43	1.36	6593031	0.19	1529334	98.87	98.99	1.62	57.63	19.19	0.42	0.7	26.68	41.57	4.6	27.13	0.01	22.06	12	0.07	below3_order	Podarcis lilfordi	pass
Pricklenape agama	Acanthosaura	Reptilia	Liver	1	PA_1_L	PA	26621635	22423842	84.23	56.04	2329455	1.16138e+06	49.86	0.99	4869920	0.23	1379962	98.98	98.25	1.68	68.65	18.23	0.72	0.44	24.84	40.09	5.4	29.65	0.02	11.96	14	0.04	genus	Acanthosaura armata	pass
Pricklenape agama	Acanthosaura	Reptilia	Lung	1	PA_1_LU	PA	19737006	16834179	85.29	56.62	2881418	1.31803e+06	45.74	1.08	5993671	0.2	1655320	99.04	99.21	2.08	69.18	17.86	1.35	0.54	25.64	40.33	5.61	28.4	0.01	11.06	13	0.07	suborder	Anolis carolinensis	pass
Pricklenape agama	Acanthosaura	Reptilia	Heart	1	PA_1_H	PA	23822256	21140221	88.74	56.48	2455535	1205235	49.08	1.12	5024281	0.23	1443941	98.95	99.13	1.84	69.08	18.87	0.71	0.43	25.32	39.35	6.15	29.18	0.01	10.9	15	0.08	below3_superclass	Ovis canadensis canadensis	pass
Pricklenape agama	Acanthosaura	Reptilia	Heart	2	PA_2_H	PA	28727514	24184266	84.19	60.72	1743908	990496	56.8	1.8	2198515	0.29	943409	98.32	97.77	1.63	66.59	24.01	1.17	0.51	24.17	40.1	5.18	30.54	0.01	7.71	15	0.05	suborder	Anolis carolinensis	pass
Pricklenape agama	Acanthosaura	Reptilia	Liver	2	PA_2_L	PA	17393191	15268319	87.78	62.81	2027940	1.08262e+06	53.39	2.08	2431863	0.27	1049629	98.52	100	1.55	68.83	21.28	1.23	0.62	26.18	39.94	5.43	28.44	0.01	8.04	13	0.07	below3_superclass	Ovis canadensis canadensis	pass
Pricklenape agama	Acanthosaura	Reptilia	Lung	2	PA_2_LU	PA	12913022	10103249	78.24	62.06	1871544	1023042	54.66	2.17	2254686	0.3	960406	98.18	97.96	1.57	62.49	21.11	0.75	0.61	25.12	40.75	5.23	28.89	0.01	15.04	13	0.07	below4_order	Micrurus fulvius	pass
Xenagama	Xenagama wilmsi	Reptilia	Heart	1	XEN_1_H	XEN	28602444	26186993	91.56	64.6	6420567	3669389	57.15	1.21	12513788	0.12	3782739	99.11	99.21	1.58	68.19	23.85	0.35	0.35	23.1	40.27	4.43	32.19	0.01	7.27	9	0	suborder	Anolis carolinensis	pass
Xenagama	Xenagama wilmsi	Reptilia	Liver	1	XEN_1_L	XEN	16888896	13562934	80.31	62.23	3884677	3669389	94.46	0.93	8206218	0.23	2360277	99.04	99.19	1.58	64.26	20.06	0.66	0.59	24.32	41.27	4	30.4	0.01	14.43	11	0.01	below5_superclass	Apteryx australis mantelli	pass
Chameleon	Chamaeleonidae	Reptilia	Liver	1	CHA_1_L	CHA	15677125	5753599	36.7	70.48	1706818	977791	57.29	1.17	3985744	0.31	797739	98.05	98.09	1.68	31.19	5.42	0.17	1.38	27.8	43.16	4.29	24.74	0.01	61.85	10	0.08	suborder	Anolis carolinensis	pass
Chameleon	Chamaeleonidae	Reptilia	Lung	1	CHA_1_LU	CHA	16787093	5301671	31.58	71.91	1709134	976387	57.13	1.24	4034488	0.32	790046	98.15	97.74	1.58	28.87	4.35	0.17	1.17	27.82	45.65	3	23.52	0.02	65.44	9	0.03	family	Chamaeleo calyptratus	pass
Chameleon	Chamaeleonidae	Reptilia	Heart	2	CHA_2_H	CHA	18705473	10728827	57.36	72.21	1064432	719419	67.59	1.57	1702266	0.44	516628	94.89	99.68	1.62	47.85	12.7	0.9	1.14	26.39	42.36	4.99	26.25	0.01	37.4	12	0.07	family	Chamaeleo calyptratus	pass
Chameleon	Chamaeleonidae	Reptilia	Liver	2	CHA_2_L	CHA	14041688	10947397	77.96	70.59	1392379	847539	60.87	1.67	2278515	0.34	699167	97.16	97.72	1.59	75.53	11.31	0.57	0.41	23.29	39.25	6.43	31.02	0.01	12.18	11	0.07	family	Chamaeleo calyptratus	pass
Jackson's chameleon	Trioceros jacksonii	Reptilia	Liver	1	JCH_1_L	JCH	19613202	17885467	91.19	78.14	4151133	3215724	77.47	1.41	8498571	0.2	1916817	99.13	99.14	1.62	80.62	9.43	0.87	0.42	23.91	39.7	6.26	30.12	0.01	8.68	8	0.07	below5_superclass	Alligator mississippiensis	pass
Jackson's chameleon	Trioceros jacksonii	Reptilia	Lung	1	JCH_1_LU	JCH	34209982	28981880	84.72	73.98	3433072	3215724	93.67	0.97	8272303	0.23	1636919	99.17	99.13	1.57	77.75	8.64	0.4	0.27	25.11	39.83	5.88	29.15	0.02	12.94	9	0.07	suborder	Anolis carolinensis	pass
Veiled chameleon	Chamaeleo calyptratus	Reptilia	Heart	1	VC_1_H	VC	22815948	20330789	89.11	62.78	3089395	2.52874e+06	81.85	1.27	6720565	0.26	1539551	98.95	99.54	1.66	76.84	14.91	0.62	0.35	23.23	39.7	5.77	31.29	0.01	7.28	12	0.05	suborder	Anolis carolinensis	pass
Veiled chameleon	Chamaeleo calyptratus	Reptilia	Lung	1	VC_1_LU	VC	26468472	23021288	86.98	64.15	3155787	2556183	81	1.37	6855266	0.26	1561792	98.91	98.6	1.4	76.9	12.24	0.71	0.34	23.34	39.79	5.88	30.97	0.01	9.82	12	0.06	below5_superclass	Apteryx australis mantelli	pass
Veiled chameleon	Chamaeleo calyptratus	Reptilia	Liver	1	VC_1_L	VC	21733258	19500530	89.73	64.44	3037331	2498683	82.27	1.33	6542333	0.27	1532696	98.87	98.82	1.85	79.07	12.77	0.92	0.38	22.78	39.17	6.17	31.86	0.01	6.86	12	0.05	below5_superclass	Gallus gallus	pass
Veiled chameleon	Chamaeleo calyptratus	Reptilia	Liver	2	VC_2_L	VC	21318876	18963229	88.95	63.22	2959012	2.47746e+06	83.73	1.25	6796407	0.28	1509438	98.88	99	1.82	77.8	12.87	0.38	0.27	23.56	39.45	6.12	30.86	0.01	8.68	12	0.07	below4_order	Micrurus fulvius	pass
Veiled chameleon	Chamaeleo calyptratus	Reptilia	Lung	2	VC_2_LU	VC	30836046	23062961	74.79	61.97	2379134	2.06377e+06	86.74	1.29	5539782	0.33	1282216	98.77	97.84	1.95	66.11	10.7	0.43	0.33	23.17	41.03	5.72	30.07	0.01	22.43	14	0.05	below4_order	Micrurus fulvius	pass
Veiled chameleon	Chamaeleo calyptratus	Reptilia	Heart	2	VC_2_H	VC	24381873	15723059	64.49	63.01	3110513	2.48724e+06	79.96	1.32	7118515	0.28	1510040	98.88	98.7	1.84	54.07	10.68	0.53	0.59	25.24	42.38	4.8	27.56	0.01	34.13	12	0.07	species	Chamaeleo calyptratus	pass
Panther chameleon	Furcifer pardalis	Reptilia	Liver	2	PCA_2_L	PCA	21213603	9549571	45.02	72.38	2348763	1.77359e+06	75.51	1.31	5045986	0.25	885365	98.83	100	1.66	32.69	6.39	0.35	0.74	28.2	42.99	5.38	23.4	0.03	59.84	8	0.16	below4_order	Micrurus fulvius	pass
Panther chameleon	Furcifer pardalis	Reptilia	Heart	2	PCA_2_H	PCA	29671824	8822534	29.73	72.64	2421881	1.79191e+06	73.99	1.28	5340774	0.25	886492	98.71	97.93	1.62	21	3.88	0.11	0.71	28.85	46.04	3.18	21.91	0.01	74.31	7	0.07	below5_superclass	Chrysemys picta	pass
Panther chameleon	Furcifer pardalis	Reptilia	Liver	1	PCA_1_L	PCA	23944576	12616814	52.69	69.14	2247148	1728229	76.91	1.42	4562736	0.23	899412	98.44	99.07	1.51	42.27	8.91	0.27	0.77	28.02	42.9	3.97	25.09	0.01	47.78	9	0.05	below4_order	Micrurus fulvius	pass
Panther chameleon	Furcifer pardalis	Reptilia	Heart	1	PCA_1_H	PCA	17352033	9646940	55.6	67.74	2143854	1.67588e+06	78.17	1.16	4319569	0.26	845823	98.57	98.79	1.65	43.54	10.65	0.56	1.06	27.69	43.29	4.33	24.67	0.02	44.19	9	0.07	below4_order	Micrurus fulvius	pass
Rhinoceros iguana	Cyclura	Reptilia	Liver	1	RIN_1_L	RIN	39422353	17372616	44.07	49.9	2294632	2023793	88.2	1.78	4718444	0.13	1267523	98.52	98.19	1.46	36.08	11.68	0.29	1.95	27.08	45.18	3.44	24.29	0.01	50	12	0.04	suborder	Anolis carolinensis	pass
Rhinoceros iguana	Cyclura	Reptilia	Heart	1	RIN_1_H	RIN	18759063	13132157	70	53.58	2709452	2023793	74.69	1.86	4882108	0.12	1444033	98.88	99.29	2.04	47.63	19.4	0.48	1.31	25.51	43.99	4.03	26.46	0.01	31.18	12	0.06	suborder	Anolis carolinensis	pass
Rhinoceros iguana	Cyclura cornuta	Reptilia	Spleen	1	RI_1_S	RI	35118895	28848788	82.15	45.19	2049083	1186285	57.89	1.1	4394099	0.22	1270465	99.09	99.17	1.96	68.71	16.78	3.79	0.89	25.51	41.67	4.84	27.96	0.02	9.83	16	0.05	suborder	Anolis carolinensis	pass
Rhinoceros iguana	Cyclura cornuta	Reptilia	Heart	1	RI_1_H	RI	21349357	18542254	86.85	38.83	1913235	1.18854e+06	62.12	0.94	3851006	0.2	1280876	99.15	99.6	1.62	59.55	25.47	0.48	0.66	24.07	40.59	5.54	29.77	0.03	13.85	16	0.09	suborder	Anolis carolinensis	pass
Rhinoceros iguana	Cyclura cornuta	Reptilia	Liver	1	RI_1_L	RI	32347879	25989191	80.34	38.64	2009964	1.24246e+06	61.82	0.97	4083943	0.18	1380304	98.96	99.22	1.76	55.57	23.05	0.41	0.46	23.17	41.01	5.75	30.04	0.03	20.5	16	0.09	species	Cyclura cornuta stejnegeri	pass
Rhinoceros iguana	Cyclura cornuta	Reptilia	Lung	1	RI_1_LU	RI	16684807	13758214	82.46	37.74	1572404	1.03953e+06	66.11	0.91	3071033	0.24	1065066	99.16	98.85	1.88	59.41	25.16	0.34	0.72	24.02	41.3	4.76	29.89	0.02	14.38	16	0.05	suborder	Anolis carolinensis	pass
Rhinoceros iguana	Cyclura cornuta	Reptilia	Liver	2	RI_2_L	RI	23447467	12080271	51.52	37.01	1607812	1.03311e+06	64.26	1.06	3140509	0.22	1124783	98.89	99.4	1.52	33.67	20	0.18	0.98	24.35	44.73	4.21	26.68	0.02	45.17	16	0.08	suborder	Anolis carolinensis	pass
Rhinoceros iguana	Cyclura cornuta	Reptilia	Heart	2	RI_2_H	RI	15837518	11109217	70.14	43.97	1288589	825732	64.08	1.02	2283195	0.28	838894	99.04	100	1.36	69.11	21.43	0.37	0.42	23.63	40.84	5.23	30.27	0.02	8.67	16	0.05	below5_superclass	Chrysemys picta	pass
Rhinoceros iguana	Cyclura cornuta	Reptilia	Lung	2	RI_2_LU	RI	19670969	12347485	62.77	35.66	1540215	1.0145e+06	65.87	1.02	3016119	0.22	1086973	98.97	100	1.44	40.74	23.35	0.24	1.04	23.61	42.8	4.79	28.77	0.02	34.62	16	0.08	suborder	Anolis carolinensis	pass
Fiji banded iguana	Brachylophus	Reptilia	Liver	2	FBI_2_L	FBI	22441021	10738288	47.85	48.96	2067464	1678144	81.17	0.95	4902603	0.12	1046409	98.81	99.72	1.61	35.21	10.11	0.23	0.5	27.96	43.65	3.89	24.5	0.01	53.95	8	0.06	suborder	Anolis carolinensis	pass
Fiji banded iguana	Brachylophus	Reptilia	Heart	2	FBI_2_H	FBI	34111902	8767622	25.7	49.92	2151447	1.7015e+06	79.09	0.97	5181351	0.12	1047595	98.96	97.89	1.58	16.4	5.17	0.17	0.62	29.85	45.13	3.18	21.83	0.01	77.64	8	0.08	suborder	Anolis carolinensis	pass
Fiji banded iguana	Brachylophus	Reptilia	Heart	1	FBI_1_H	FBI	14833049	9830710	66.28	48.43	2187565	1643084	75.11	1.03	4475223	0.11	1082159	98.74	98.9	1.61	37.69	15.45	12.66	5.01	27.54	42.04	4.18	26.23	0.01	29.19	9	0.06	suborder	Anolis carolinensis	pass
Fiji banded iguana	Brachylophus	Reptilia	Liver	1	FBI_1_L	FBI	17679790	10956132	61.97	46.92	2055188	1.6845e+06	81.96	1.01	4704449	0.11	1078705	98.41	97.74	1.52	43.24	16.23	0.27	0.47	27.84	41.28	4.62	26.25	0.01	39.79	10	0.08	suborder	Anolis carolinensis	pass
Chuckwalla	Sauromalus	Reptilia	Heart	1	CHU_1_H	CHU	18629467	14104903	75.71	59.98	2336134	1416827	60.65	1.91	4152137	0.17	1276224	98.91	99.29	1.54	59.68	15.12	1.82	1.04	26.03	41.61	4.39	27.96	0.01	22.34	13	0.03	suborder	Anolis carolinensis	pass
Chuckwalla	Sauromalus	Reptilia	Liver	1	CHU_1_L	CHU	16262167	13510635	83.08	52.64	1557526	1416827	90.97	0.95	3242364	0.22	940336	99.04	99	1.56	71.17	16.74	0.39	0.44	25.24	40.39	5.15	29.21	0.01	11.26	13	0.03	suborder	Anolis carolinensis	pass
Madagascan iguana	Iguanidae	Reptilia	Liver	1	MAI_1_L	MAI	42721417	5886576	13.78	60.31	946410	788961	83.36	1.32	2715786	0.33	404744	97.06	98.87	1.64	5.61	2.76	0.22	1.71	29.5	49.11	1.73	19.65	0.01	89.69	10	0.04	suborder	Anolis carolinensis	pass
Madagascan iguana	Iguanidae	Reptilia	Heart	1	MAI_1_H	MAI	20806757	9304280	44.72	72.3	1992483	788961	39.6	1.76	4171071	0.2	718259	96.82	99.05	1.64	19.8	6.33	9.73	4.08	28.37	45.67	3.4	22.55	0.01	60.06	12	0.07	below2_kingdom	Onchocerca ochengi	pass
Curly-tailed lizard	Leiocephalus	Reptilia	Liver	1	CTL_1_L	CTL	19119591	10748905	56.22	56.27	298312	14331	4.8	7.94	231683	0.14	91369	90.69	98.72	1.52	35.62	27.14	0.22	0.99	27.51	40.53	4.02	27.93	0.01	36.02	12	0.05	below3_superclass	Macropus rufogriseus	fail
Curly-tailed lizard	Leiocephalus	Reptilia	Heart	1	CTL_1_H	CTL	21021826	11786508	56.07	49.29	1553949	873922	56.24	1.1	3331469	0.14	806089	97.98	98.68	1.52	39.7	16.27	2.34	1.39	26.62	44.27	3.64	25.47	0.01	40.3	11	0.06	suborder	Anolis carolinensis	pass
Curly-tailed lizard	Leiocephalus	Reptilia	Lung	2	CTL_2_LU	CTL	14734294	12501843	84.85	49.83	1759465	939153	53.38	1.04	3813040	0.1	911126	98.77	99.31	1.58	57.51	18.83	1.79	0.93	26.49	39.97	6.17	27.34	0.04	20.93	8	0.14	suborder	Anolis carolinensis	pass
Curly-tailed lizard	Leiocephalus	Reptilia	Liver	2	CTL_2_L	CTL	16590047	12023613	72.47	56.21	1547280	882998	57.07	1.03	3522796	0.15	827163	96.63	98.56	1.54	58.63	9.86	0.22	0.54	26.2	41.84	4.9	27.06	0	30.76	13	0.04	below5_superclass	Chelonia mydas	pass
Baja Rock Lizard	Oplurus	Reptilia	Liver	1	BRL_1_L	BRL	17802598	13722769	77.08	58.08	1106763	903439	81.63	1.09	2945883	0.25	491085	98.77	98.33	1.59	64.97	13.85	0.62	0.64	26.9	40.92	4.98	27.19	0.01	19.91	14	0.07	suborder	Anolis carolinensis	pass
Baja Rock Lizard	Oplurus	Reptilia	Lung	1	BRL_1_LU	BRL	22072107	17696722	80.18	57.42	1127812	921931	81.75	1.12	3027479	0.23	506495	98.98	99.33	1.71	67.59	14.57	0.95	0.65	26.3	40.75	5.18	27.76	0.01	16.25	14	0.08	suborder	Anolis carolinensis	pass
Baja Rock Lizard	Oplurus	Reptilia	Heart	1	BRL_1_H	BRL	15556902	12962528	83.32	57.36	1116389	901615	80.76	1.06	2968307	0.26	484482	98.85	98.51	1.47	66.56	17.22	2.21	0.86	26.71	40.71	5	27.56	0.01	13.16	14	0.07	suborder	Anolis carolinensis	pass
Baja Rock Lizard	Oplurus	Reptilia	Heart	2	BRL_2_H	BRL	15688632	13472958	85.88	56.82	1151728	934418	81.13	1.03	3142259	0.23	518786	98.41	98.46	1.55	66.88	17.86	2.96	0.87	25.86	40.22	5.5	28.41	0.01	11.42	14	0.09	suborder	Anolis carolinensis	pass
Baja Rock Lizard	Oplurus	Reptilia	Liver	2	BRL_2_L	BRL	18366446	14362286	78.2	57.64	1136667	919061	80.86	1.07	3137903	0.24	499211	98.9	99.02	1.39	65.62	15.19	0.83	0.63	26.78	40.75	5.09	27.37	0.01	17.73	14	0.08	suborder	Anolis carolinensis	pass
Baja Rock Lizard	Oplurus	Reptilia	Lung	2	BRL_2_LU	BRL	20242069	17407909	86	57.31	1175790	949321	80.74	1.06	3262097	0.23	524821	98.77	98.99	1.47	67.92	15.82	1.24	0.58	26.45	39.46	6.04	28.04	0.01	14.45	14	0.11	below4_order	Micrurus fulvius	pass
conehead lizards	Laemanctus	Reptilia	Heart	2	COL_2_H	COL	15465049	12001355	77.6	59.06	1428582	946633	66.26	0.97	3005128	0.26	727597	99.1	98.53	1.57	66.53	15.47	0.25	0.55	26.42	42	3.97	27.6	0.01	17.21	12	0.03	suborder	Anolis carolinensis	pass
conehead lizards	Laemanctus	Reptilia	Liver	2	COL_2_L	COL	17108017	13219291	77.27	58.58	1232272	867403	70.39	0.99	2605761	0.27	673009	99.11	98.24	1.67	65.3	13.16	1.29	0.67	25.93	41.74	4.35	27.96	0.02	19.58	13	0.03	suborder	Anolis carolinensis	pass
conehead lizards	Laemanctus	Reptilia	Lung	1	COL_1_LU	COL	38358005	8573377	22.35	59.82	1635299	1.00467e+06	61.44	1.39	3621028	0.26	826008	98.69	99.3	1.75	12.17	3.39	0.79	0.63	27.18	50.17	2.21	20.43	0.01	83.03	11	0.05	suborder	Anolis carolinensis	pass
conehead lizards	Laemanctus	Reptilia	Liver	1	COL_1_L	COL	25749244	13742825	53.37	60.3	1910457	1134047	59.36	1.22	4182889	0.19	1011003	98.98	100	1.83	40.09	8.16	1.06	0.6	27.31	44.28	3.98	24.42	0.01	50.09	12	0.06	below1_order	Heteronotia spelea	pass
Multi-coloured Tree Lizard	Polychrus marmoratus	Reptilia	Liver	1	MCL_1_L	MCL	21832167	16972599	77.74	50.27	1320796	1097538	83.1	1.2	2863426	0.09	784258	98.78	98.87	1.63	66.09	13.65	0.9	0.51	24.73	40.23	5.69	29.33	0.01	18.85	10	0.04	suborder	Anolis carolinensis	pass
Multi-coloured Tree Lizard	Polychrus marmoratus	Reptilia	Heart	1	MCL_1_H	MCL	18602596	13364837	71.84	56.73	1343911	1097538	81.67	1.41	2484353	0.14	739287	98.3	98.1	1.54	55.25	12.99	0.73	0.66	25.86	41.3	5.3	27.04	0.51	30.37	13	0.06	suborder	Anolis carolinensis	pass
Aesculapian snake	Zamenis longissimus	Reptilia	Liver	1	AS_1_L	AS	17663136	14625666	82.8	68.47	2294262	2144321	93.46	0.9	4827581	0.18	1076283	98.67	99.19	1.52	68.95	12.24	0.34	0.36	26.38	40.29	5.59	27.68	0.07	18.1	9	0.08	family	Thamnophis sirtalis	pass
Aesculapian snake	Zamenis longissimus	Reptilia	Heart	1	AS_1_H	AS	20409499	18039044	88.39	75.23	3958244	2144321	54.17	1.66	7074756	0.13	1626473	98.66	98.8	1.55	57.84	12.43	12.79	3.3	26.64	40.61	5.41	27.33	0.01	13.63	9	0.07	family	Thamnophis sirtalis	pass
Smooth snake	Coronella austriaca	Reptilia	Heart	1	SSN_1_H	SSN	23471920	10577000	45.06	79.04	3026645	482749	15.95	2.01	5747203	0.15	1165609	98.47	99.52	1.72	28.4	6.68	1.65	2.41	30.06	44.88	2.99	22.07	0.01	60.86	10	0.05	family	Thamnophis sirtalis	pass
Smooth snake	Coronella austriaca	Reptilia	Liver	1	SSN_1_L	SSN	49743374	8707415	17.5	65.36	563341	482749	85.69	1.43	1345209	0.42	250558	95.52	99.6	1.55	7.9	2.82	2.65	2.57	29.14	51.74	1.89	17.22	0.01	84.05	14	0.06	family	Thamnophis sirtalis	pass
Kingsnake	Lampropeltis	Reptilia	Liver	1	KIS_1_L	KIS	33966854	18402855	54.18	71.88	1281640	1085613	84.7	1.44	2814636	0.28	571881	97.29	99.03	1.54	47.32	8.11	0.88	0.73	26.8	45.3	3.78	24.11	0.01	42.96	13	0.03	family	Thamnophis sirtalis	pass
Kingsnake	Lampropeltis	Reptilia	Heart	1	KIS_1_H	KIS	27014730	16813446	62.24	80.83	3720657	1085613	29.18	1.44	7905187	0.18	1158914	98.67	99.62	1.64	20.88	3.74	27.16	5.26	30.24	43.66	3.94	22.13	0.03	42.96	11	0.06	family	Thamnophis sirtalis	pass
Dice snake	Natrix tessellata	Reptilia	Heart	1	DS_1_H	DS	25305434	23048663	91.08	63.35	2668288	1.94269e+06	72.81	1.08	6186342	0.2	1294011	99.11	99.02	1.51	73.55	14.61	1.09	0.46	24.73	39.85	6.07	29.33	0.01	10.29	12	0.07	subfamily	Thamnophis sirtalis	pass
Dice snake	Natrix tessellata	Reptilia	Liver	1	DS_1_L	DS	42348427	27572651	65.11	61.66	2263916	1660542	73.35	1.3	4964201	0.22	1166804	98.81	99.13	2.02	46.9	10.19	6.84	1.84	25.26	43.27	4.85	26.61	0.01	34.23	14	0.06	species	Natrix tessellata	pass
Dice snake	Natrix tessellata	Reptilia	Lung	1	DS_1_LU	DS	32572084	19561082	60.05	63.15	2775947	1.91692e+06	69.05	1.32	6436869	0.21	1276518	98.96	99.21	1.19	41.72	14.93	0.25	0.45	26.43	44.02	4.32	25.21	0.01	42.65	12	0.1	species	Natrix tessellata	pass
Dice snake	Natrix tessellata	Reptilia	Heart	2	DS_2_H	DS	22332186	19901576	89.12	61.28	1898578	1.55642e+06	81.98	1.01	4404819	0.27	981023	99.13	99.22	1.89	74.64	14.36	0.64	0.34	24.51	41.44	5.43	28.6	0.01	10.03	14	0.06	species	Natrix tessellata	pass
Dice snake	Natrix tessellata	Reptilia	Liver	2	DS_2_L	DS	19797840	16816960	84.94	59.5	1715161	1.43487e+06	83.66	0.99	3828046	0.27	922571	99.1	99.72	1.6	70.07	14.69	1.01	0.54	24.67	41.32	5.16	28.84	0.01	13.69	14	0.04	species	Natrix tessellata	pass
Dice snake	Natrix tessellata	Reptilia	Lung	2	DS_2_LU	DS	22906203	14941935	65.23	62.51	2523804	1861473	73.76	1.04	5826858	0.23	1200886	99.12	99.26	1.64	51.84	11.03	0.28	0.46	27.16	42.11	4.52	26.2	0.01	36.39	12	0.06	species	Natrix tessellata	pass
Dice snake	Natrix tessellata	Reptilia	Heart	3	DS_3_H	DS	19186464	17142501	89.35	61.82	2479000	1.87967e+06	75.82	0.99	5747927	0.21	1231929	99.14	98.31	1.91	71.75	17.43	0.76	0.36	24.73	40.56	5.32	29.38	0.01	9.7	12	0.05	species	Natrix tessellata	pass
Dice snake	Natrix tessellata	Reptilia	Liver	3	DS_3_L	DS	26287894	20798858	79.12	59.56	1936240	1.57708e+06	81.45	1.03	4392454	0.25	1034206	99.06	99.79	1.54	61.86	13.48	0.96	0.65	24.72	41.51	5.68	28.08	0.01	23.05	14	0.08	species	Natrix tessellata	pass
Dice snake	Natrix tessellata	Reptilia	Lung	3	DS_3_LU	DS	27557113	22877776	83.02	63.01	2728910	1.96089e+06	71.86	1.12	6228772	0.19	1307185	99.09	98.85	1.84	67.63	14.62	0.45	0.36	25.09	40.84	5.3	28.76	0.01	16.95	12	0.06	subfamily	Thamnophis sirtalis	pass
Flying snake	Chrysopelea	Reptilia	Liver	1	FS_1_L	FS	29818953	22318264	74.85	68.57	2717825	1.65087e+06	60.74	1.15	6167524	0.18	1280563	99.03	99.22	1.42	69.46	8.85	0.56	0.61	25.55	42.5	4.43	27.51	0.01	20.52	9	0.02	family	Thamnophis sirtalis	pass
Flying snake	Chrysopelea	Reptilia	Kidney	1	FS_1_K	FS	36428903	20567627	56.46	67.23	1176558	881205	74.9	1.53	2568881	0.35	580710	98.52	99.34	2.54	44.52	13.8	0.93	0.71	26.87	45.85	3.61	23.65	0.01	40.04	14	0.08	family	Thamnophis sirtalis	pass
Flying snake	Chrysopelea	Reptilia	Liver	2	FS_2_L	FS	19535373	15718790	80.46	71.1	1568955	1.16692e+06	74.38	1.15	3257339	0.31	770034	98.97	98.81	1.44	75.96	8.72	0.84	0.43	25.82	41.58	4.74	27.85	0.01	14.04	12	0.01	family	Thamnophis sirtalis	pass
Flying snake	Chrysopelea	Reptilia	Lung	3	FS_3_LU	FS	26712460	18955314	70.96	67.71	2610426	1.63512e+06	62.64	1.11	5610997	0.19	1229627	99.13	98.83	1.67	63.19	9.65	0.11	0.53	25.75	42.57	4.15	27.51	0.02	26.52	10	0.02	family	Thamnophis sirtalis	pass
Flying snake	Chrysopelea	Reptilia	Liver	3	FS_3_L	FS	18177190	11048614	60.78	69.57	2359285	1.55688e+06	65.99	1.06	5098034	0.23	1103851	99.07	99.37	1.52	54.05	7.34	0.13	0.45	27.32	43.65	3.65	25.35	0.02	38.03	10	0.02	family	Thamnophis sirtalis	pass
Sand viper	Vipera ammodytes	Reptilia	Heart	2	SV_2_H	SV	18694909	14477392	77.44	60.62	2101988	1601409	76.19	1.04	4442171	0.18	1048761	98.8	98.02	1.54	62.17	12.08	0.33	0.53	27.01	41.11	5.19	26.67	0.01	24.9	9	0.07	family	Agkistrodon contortrix	pass
Sand viper	Vipera ammodytes	Reptilia	Spleen	2	SV_2_S	SV	32359897	11000141	33.99	61.38	2014899	1.44924e+06	71.93	1.48	4440707	0.19	1037114	98.6	98.35	1.6	19.84	5.25	0.16	0.97	24.89	49.03	3.8	22.26	0.02	73.78	10	0.08	subfamily	Echis ocellatus	pass
Sand viper	Vipera ammodytes	Reptilia	Liver	2	SV_2_L	SV	21577359	14583069	67.59	62.67	2454430	1.72799e+06	70.4	1.16	5115757	0.17	1129275	99.07	99.26	1.55	52.06	9.85	0.38	0.77	27.52	42.05	5.08	25.35	0.01	36.94	8	0.09	family	Agkistrodon contortrix	pass
Sand viper	Vipera ammodytes	Reptilia	Lung	2	SV_2_LU	SV	19442237	12267548	63.1	60.44	2286164	1.66927e+06	73.02	1.07	4886958	0.17	1111591	98.71	98.72	1.52	45.31	8.88	0.29	0.47	27.56	41.63	5.54	25.26	0.01	45.05	8	0.12	family	Agkistrodon contortrix	pass
Sand viper	Vipera ammodytes	Reptilia	Liver	1	SV_1_L	SV	13962261	11244633	80.54	61.83	1498049	1.23127e+06	82.19	1.07	3205608	0.25	733512	98.89	100	1.49	64.02	10.28	0.55	0.44	26.33	40.85	6.33	26.48	0.01	24.71	11	0.11	subfamily	Echis ocellatus	pass
Sand viper	Vipera ammodytes	Reptilia	Heart	1	SV_1_H	SV	19774282	15666326	79.23	62.29	2244287	1.64237e+06	73.18	1.23	4565926	0.18	1067267	98.87	99.17	1.51	64.19	11.23	0.39	0.43	26.77	40.95	5.52	26.75	0.01	23.76	9	0.08	family	Agkistrodon contortrix	pass
Sand viper	Vipera ammodytes	Reptilia	Lung	1	SV_1_LU	SV	26095235	17960373	68.83	60.62	1791406	1.40609e+06	78.49	1.1	3871569	0.23	855340	98.85	99.42	1.58	54.77	10.38	0.61	0.51	26.83	42.99	4.81	25.37	0.01	33.73	11	0.07	family	Agkistrodon contortrix	pass
Common European viper	Vipera berus	Reptilia	Heart	1	EV_1_H	EV	27781378	11376054	40.95	64.48	1497013	1.06771e+06	71.32	1.68	3391601	0.23	668148	98.31	99.3	1.88	28.73	6.04	0.14	0.52	28.37	45.93	3.62	22.07	0.01	64.57	11	0.07	subfamily	Echis ocellatus	pass
Common European viper	Vipera berus	Reptilia	Liver	1	EV_1_L	EV	35053028	18901363	53.92	65.6	2199780	1354132	61.56	1.44	5031729	0.14	962564	98.65	99.37	1.53	39.27	7.49	0.2	0.4	27.88	43.73	4.45	23.88	0.07	52.65	9	0.08	family	Agkistrodon contortrix	pass
Common European viper	Vipera berus	Reptilia	Lung	2	EV_2_LU	EV	11461995	8848135	77.2	68.5	1499379	1.10759e+06	73.87	1.62	2943412	0.23	673290	98.6	97.26	1.68	66.67	9.66	1.58	0.77	26.56	42.15	5.03	26.25	0.01	21.31	11	0.05	family	Agkistrodon contortrix	pass
Common European viper	Vipera berus	Reptilia	Liver	2	EV_2_L	EV	16570052	12639614	76.28	70.82	1764983	1.22727e+06	69.53	1.56	3614554	0.19	805920	98.49	99.25	1.61	64.62	9.4	0.82	0.7	26.15	42.06	5.28	26.51	0	24.45	9	0.05	family	Agkistrodon contortrix	pass
Eyelash viper	Bothriechis schlegelii	Reptilia	Liver	1	EYV_1_L	EYV	18340282	14683375	80.06	57.74	1415023	1301986	92.01	1.12	2921662	0.22	728095	98.41	99.46	1.54	65.38	14.09	4.31	0.96	27.1	41.85	4.81	26.22	0.01	15.25	11	0.06	subfamily	Agkistrodon contortrix	pass
Eyelash viper	Bothriechis schlegelii	Reptilia	Heart	1	EYV_1_H	EYV	18239935	14972473	82.09	63.54	2480790	1301986	52.48	1.65	4542161	0.14	1183545	98.69	98.47	1.62	66.01	14.02	0.33	0.61	26.49	42.52	4.73	26.26	0.01	19.03	12	0.06	subfamily	Agkistrodon contortrix	pass
Rattlesnake	Crotalus	Reptilia	Spleen	1	RS_1_S	RS	13783049	11825252	85.8	57.37	1640482	1.04892e+06	63.94	1.43	2706879	0.24	836430	98.9	98.85	1.89	67.52	13.34	0.64	0.39	26.82	39.45	6.35	27.37	0.01	18.11	13	0.12	subfamily	Agkistrodon contortrix	pass
Rattlesnake	Crotalus	Reptilia	Heart	1	RS_1_H	RS	7265174	5003704	68.87	70.45	846344	83743	9.89	8.38	464578	0.15	276849	95.02	98.71	1.84	57.75	23.41	0.96	0.59	25.42	39.26	6.52	28.8	0.01	17.29	13	0.18	below3_superclass	Mus musculus	fail
Rattlesnake	Crotalus	Reptilia	Liver	1	RS_1_L	RS	15403794	14495464	94.1	56.13	1618138	1053557	65.11	1.45	2679978	0.22	856135	98.87	98.83	1.86	71.2	17.42	0.76	0.43	25.85	38.75	6.7	28.68	0.01	10.19	13	0.11	subfamily	Agkistrodon contortrix	pass
Rattlesnake	Crotalus	Reptilia	Lung	1	RS_1_LU	RS	14981742	13768621	91.9	56.54	1708611	1.08598e+06	63.56	1.42	2808646	0.22	880556	98.92	99.19	1.78	72.18	16.26	1.04	0.42	26.17	39.67	5.98	28.16	0.01	10.1	13	0.09	subfamily	Agkistrodon contortrix	pass
Rattlesnake	Crotalus	Reptilia	Liver	2	RS_2_L	RS	16265686	15196752	93.43	53.81	1870807	1.13845e+06	60.85	1.1	3801594	0.18	1013204	99.01	99.73	1.76	71.8	17.58	0.63	0.36	25.73	39.11	6.39	28.76	0.01	9.63	13	0.09	subfamily	Agkistrodon contortrix	pass
Rattlesnake	Crotalus	Reptilia	Heart	2	RS_2_H	RS	17066797	15557498	91.16	54.83	1960261	1.16788e+06	59.58	1.12	3976061	0.18	1033078	99.04	98.56	1.91	68.28	18.67	1.1	0.49	25.88	39.88	6.02	28.21	0.01	11.47	13	0.1	subfamily	Agkistrodon contortrix	pass
Rattlesnake	Crotalus	Reptilia	Lung	2	RS_2_LU	RS	19101503	17504133	91.64	54	1962521	1.16998e+06	59.62	1.12	3993368	0.17	1042681	99.02	98.54	1.43	70.82	16.9	0.6	0.4	25.66	39.53	6.28	28.53	0.01	11.27	13	0.1	subfamily	Agkistrodon contortrix	pass
Kobra	Naja	Reptilia	Heart	1	KO_1_H	KO	27658661	17663050	63.86	67.61	1852648	1201987	64.88	1.96	3398681	0.14	726844	98.52	99.42	1.49	47.04	11.55	0.43	1.58	28.72	42.18	3.97	25.11	0.01	39.4	12	0.07	subfamily	Micrurus fulvius	pass
Kobra	Naja	Reptilia	Liver	1	KO_1_L	KO	15825420	6695708	42.31	60.65	1338808	1201987	89.78	1.15	2941664	0.18	562178	98.92	100	1.64	33.38	7.42	0.3	0.58	29.51	43.34	3.87	23.27	0.01	58.33	8	0.09	subfamily	Micrurus fulvius	pass
Tentacled snake	Erpeton	Reptilia	Lung	1	TS_1_LU	TS	22521538	12917691	57.36	67.03	1089587	718895	65.98	1.52	2385140	0.24	500198	98.56	96.94	1.74	46.7	5.6	3.47	0.73	27.62	42.51	5.41	24.43	0.03	43.5	12	0.05	superfamily	Thamnophis sirtalis	pass
Tentacled snake	Erpeton	Reptilia	Liver	1	TS_1_L	TS	27882507	13602047	48.78	62.87	1447375	866233	59.85	1.06	3423142	0.18	673264	99.08	99.72	1.77	36.63	5.73	0.3	0.53	28.41	42.85	3.98	24.72	0.03	56.81	11	0.06	superfamily	Agkistrodon contortrix	pass
Tentacled snake	Erpeton	Reptilia	Heart	2	TS_2_H	TS	27776943	20985544	75.55	61.37	1177983	773898	65.7	1.02	2698017	0.21	584963	99.18	98.23	1.17	65.52	9.63	0.69	0.32	26.2	41.64	4.57	27.58	0.01	23.84	13	0.03	superfamily	Thamnophis sirtalis	pass
Tentacled snake	Erpeton	Reptilia	Liver	2	TS_2_L	TS	32538909	10270225	31.56	58.63	814662	574679	70.54	1.38	1882171	0.27	452098	98.56	98.51	1.93	14.67	4.73	0.06	0.35	25.14	47.9	3.43	23.52	0.01	80.2	13	0.07	superfamily	Agkistrodon contortrix	pass
Indian python	Python molurus	Reptilia	Liver	1	IP_1_L	IP	31259046	14046786	44.94	36.22	423615	267852	63.23	1.53	743034	0.26	266591	74.16	98.6	1.57	3.86	30.9	0.09	1.64	28.04	45.81	4.63	21.51	0.01	63.51	14	0.22	genus	Python bivittatus	pass
Indian python	Python molurus	Reptilia	Spleen	1	IP_1_S	IP	13728293	3580166	26.08	35.45	318306	207586	65.22	1.57	502939	0.28	206962	88.28	98.46	1.57	4.73	27.02	0.09	1.74	30.99	46.5	2.55	19.95	0.01	66.42	14	0.36	genus	Python bivittatus	pass
Indian python	Python molurus	Reptilia	Heart	1	IP_1_H	IP	11873176	10451810	88.03	38.44	1585735	1011392	63.78	1.1	2984741	0.13	975816	98.71	98.45	1.48	56.12	22.21	0.25	0.59	26.48	40.07	6.27	27.17	0.01	20.84	12	0.13	genus	Python bivittatus	pass
Indian python	Python molurus	Reptilia	Lung	1	IP_1_LU	IP	16512152	12820324	77.64	37.56	1398630	896756	64.12	0.84	2495804	0.16	869590	98.57	98.7	1.57	57.51	21.15	0.22	0.54	26.83	41.67	4.65	26.83	0.02	20.59	12	0.07	genus	Python bivittatus	pass
Indian python	Python molurus	Reptilia	Lung	2	IP_2_LU	IP	17453513	12893183	73.87	43.87	1780823	1059077	59.47	1.42	3455656	0.13	991479	98.97	98.4	1.87	50.61	14.46	0.3	1.64	28.04	41.05	5.64	25.26	0.01	32.99	12	0.13	genus	Python bivittatus	pass
Indian python	Python molurus	Reptilia	Heart	2	IP_2_H	IP	21223817	16226612	76.45	43.21	1858781	1.0949e+06	58.9	1.42	3632117	0.12	1045746	98.88	98.15	1.54	55.44	16.58	0.28	1.19	27.78	41.74	4.43	26.05	0.01	26.51	12	0.06	genus	Python bivittatus	pass
Indian python	Python molurus	Reptilia	Liver	2	IP_2_L	IP	21349816	13380296	62.67	42.08	1832596	1.06199e+06	57.95	1.54	3622841	0.13	999275	98.87	99.53	1.53	42.26	16.1	0.2	1.69	28.17	43.22	3.97	24.63	0.01	39.75	12	0.07	genus	Python bivittatus	pass
Indian python	Python molurus	Reptilia	Spleen	2	IP_2_S	IP	18585062	14461201	77.81	44.48	1775479	1.06319e+06	59.88	1.31	3424444	0.12	1010271	99.04	100	1.8	59.19	14.52	0.29	0.54	27.56	41.97	4.48	25.98	0.01	25.46	12	0.06	genus	Python bivittatus	pass
Ball python	Python regius	Reptilia	Heart	2	BP_2_H	BP	10781266	8236769	76.4	46.76	1463238	1219282	83.33	1.2	2924278	0.15	849565	98.21	98.19	1.49	54.29	16.74	0.68	1.44	27.64	41.28	4.85	26.2	0.03	26.85	12	0.08	genus	Python bivittatus	pass
Ball python	Python regius	Reptilia	Liver	2	BP_2_L	BP	22856275	11907499	52.1	51.22	1893237	1388277	73.33	1.51	3856547	0.12	1020764	98.23	97.75	1.57	40.75	10.03	0.45	2.06	28.85	43.95	3.36	23.84	0.01	46.72	11	0.04	genus	Python bivittatus	pass
Ball python	Python regius	Reptilia	Liver	1	BP_1_L	BP	23994377	22716954	94.68	39.95	1713036	1352679	78.96	0.76	3507220	0.1	1034386	99.09	99.15	1.61	69.86	20.25	0.85	0.43	26.54	41.8	4.48	27.17	0.02	8.62	12	0.06	genus	Python bivittatus	pass
Ball python	Python regius	Reptilia	Heart	1	BP_1_H	BP	15365244	12098670	78.74	46.4	2296024	1.40191e+06	61.06	1.03	4825771	0.11	1255068	98.64	98.79	1.55	36.38	18.63	21.25	11.69	27.12	41.85	4.41	26.6	0.02	12.04	10	0.07	genus	Python bivittatus	pass
Python	Pythonidae	Reptilia	Liver	2	PY_2_L	PY	26226015	24694240	94.16	38.1	1859165	1159941	62.39	0.96	3880370	0.09	1158584	99.07	99.08	1.52	68.81	24.22	0.29	0.26	25.31	40.95	4.92	28.81	0.01	6.43	11	0.04	family	Python bivittatus	pass
Python	Pythonidae	Reptilia	Heart	2	PY_2_H	PY	19270459	16888950	87.64	40.49	1892858	1169473	61.78	0.88	3922420	0.1	1152210	99.17	99.21	1.56	63.84	21.38	0.44	0.52	25.8	41.02	5.02	28.14	0.02	13.82	10	0.07	family	Python bivittatus	pass
Python	Pythonidae	Reptilia	Heart	1	PY_1_H	PY	10602571	9293243	87.65	47.31	1496280	1024579	68.48	1.39	2092917	0.16	813049	98.89	99.05	1.48	61.46	22.1	0.85	0.57	25.79	41.03	5.24	27.93	0.02	15.02	9	0.1	family	Python bivittatus	pass
Python	Pythonidae	Reptilia	Liver	1	PY_1_L	PY	12720921	11075551	87.07	46.62	1471707	1.01276e+06	68.82	1.37	2054588	0.16	798634	99.02	99.14	1.46	62.01	18.13	0.78	0.62	26.73	40.89	5.53	26.83	0.02	18.45	9	0.12	family	Python bivittatus	pass
Boa constrictor	Boa constrictor	Reptilia	Heart	1	BOA_1_H	BOA	10975795	9265196	84.41	49.56	1698204	1367299	80.51	1.31	3253777	0.12	886637	98.11	99.21	1.53	58.35	21.05	1.1	0.83	27.21	41.56	4.36	26.86	0.01	18.67	11	0.06	species	Boa constrictor	pass
Boa constrictor	Boa constrictor	Reptilia	Liver	1	BOA_1_L	BOA	13574322	10790852	79.49	43.16	1592613	1367299	85.85	1.08	3391999	0.08	916829	98.56	99.11	1.56	58.75	20.81	0.49	0.72	27.29	40.39	4.54	27.76	0.01	19.23	9	0.07	superfamily	Python bivittatus	pass
Anaconda	Eunectes	Reptilia	Heart	1	AN_1_H	AN	18858699	14297941	75.82	41.38	1920631	1.65825e+06	86.34	0.97	3976970	0.1	1111413	98.3	98.39	1.56	48	21.42	1.61	1.06	26.87	41.91	4.78	26.43	0.01	27.91	12	0.1	below3_superclass	Ovis canadensis canadensis	pass
Anaconda	Eunectes	Reptilia	Liver	1	AN_1_L	AN	20360822	13503979	66.32	44.99	2167017	1800973	83.11	1.06	4552187	0.09	1181158	98.61	98.58	1.53	45.14	18.08	0.22	0.57	27.89	42.37	3.85	25.88	0.01	35.99	10	0.07	below3_superclass	Ovis canadensis canadensis	pass
Anaconda	Eunectes	Reptilia	Heart	2	AN_2_H	AN	13831302	8042708	58.15	56.23	1832846	1.56885e+06	85.6	1.13	3975911	0.18	904250	97.3	98.07	1.54	43.82	8.03	2.22	1	28.84	43.03	3.99	24.14	0	44.94	9	0.06	below3_superclass	Ovis canadensis canadensis	pass
Anaconda	Eunectes	Reptilia	Liver	2	AN_2_L	AN	21515102	14245904	66.21	47.39	2333218	1861667	79.79	1.1	5018576	0.07	1232381	99.04	99.37	1.66	45.97	17.96	0.24	1.03	26.86	42.86	4.07	26.2	0.01	34.8	8	0.07	below3_superclass	Ovis canadensis canadensis	pass
Monitor lizard	Varanus	Reptilia	Liver	1	MOL_1_L	MOL	18772243	16326229	86.97	63.66	4315241	3829318	88.74	0.87	9026513	0.13	2606737	99.19	99.18	1.73	66.62	23.23	0.39	0.31	22.12	41.75	5.13	30.99	0.01	9.45	10	0.04	below5_superclass	Chrysemys picta bellii	pass
Monitor lizard	Varanus	Reptilia	Heart	1	MOL_1_H	MOL	11249989	10628611	94.48	68.36	4670373	3829318	81.99	1.13	8929019	0.17	2640441	99.1	99.12	1.67	65.18	20.57	0.46	0.43	24.06	40.36	6.09	29.47	0.02	13.36	9	0.11	below4_order	Python bivittatus	pass
Savannah monitor	Varanus exanthematicus	Reptilia	Heart	1	MOS_1_H	MOS	19761063	18899699	95.64	65.65	4426831	3094844	69.91	1.16	7639666	0.16	2762363	98.97	99.12	1.45	76.28	21.29	0.25	0.15	22.56	40.6	4.6	32.23	0.01	2.04	11	0.01	below4_order	Agkistrodon contortrix	pass
Savannah monitor	Varanus exanthematicus	Reptilia	Liver	1	MOS_1_L	MOS	26691543	23013639	86.22	62.18	3446913	3094844	89.79	0.98	6733901	0.18	2246737	98.96	99.15	1.49	69.78	22.63	0.5	0.34	22.91	41.2	4.41	31.46	0.01	6.75	12	0.01	genus	Varanus salvator	pass
Sand goanna	Varanus gouldii	Reptilia	Heart	1	SGO_1_H	SGO	14044986	13115059	93.38	72.06	5217381	2139829	41.01	1.48	10772883	0.19	2221877	98.92	99.03	1.41	34.6	10.64	31.38	15.36	27.52	41.93	4.14	26.4	0.01	8.02	9	0.05	below5_superclass	Chrysemys picta bellii	pass
Sand goanna	Varanus gouldii	Reptilia	Liver	1	SGO_1_L	SGO	15735950	11643084	73.99	64.89	2952757	2139829	72.47	1.21	5737891	0.13	1746161	98.87	99.08	1.63	58.46	20.38	0.36	0.41	23.14	42.25	4.88	29.72	0.01	20.39	11	0.05	below5_superclass	Chrysemys picta bellii	pass
Chinese crocodile lizard	Shinisaurus crocodilurus	Reptilia	Heart	1	CCL_1_H	CCL	26104616	17799455	68.19	81.04	4112211	2657598	64.63	2.31	7159019	0.15	1607796	98.58	98.97	1.6	57.04	9.57	0.66	1.1	26.24	43.9	3.69	26.16	0.01	31.62	10	0.01	below4_order	Anolis carolinensis	pass
Chinese crocodile lizard	Shinisaurus crocodilurus	Reptilia	Liver	1	CCL_1_L	CCL	26117040	15834931	60.63	76.37	2904379	2657598	91.5	1.55	6423513	0.17	1248134	98.66	99.1	1.48	56.74	8.37	0.19	1.1	26.38	43.46	3.83	26.3	0.02	33.6	10	0.01	below4_order	Anolis carolinensis	pass
Beaded lizard	Heloderma	Reptilia	Spleen	1	BL_1_S	BL	16952177	3659807	21.59	51.1	1008896	533778	52.91	1.97	1928644	0.41	692300	97.45	97.86	2.11	5.56	7.42	0.12	0.49	25.65	46.33	4.63	23.35	0.03	86.41	12	0.15	below3_superclass	Ovis canadensis canadensis	fail
Beaded lizard	Heloderma	Reptilia	Liver	1	BL_1_L	BL	10938895	2635177	24.09	39.34	506894	277583	54.76	2.06	945965	0.42	375412	97.04	98.24	1.83	2.62	24.77	1.64	15.06	23.62	48.47	2.43	25.45	0.03	55.91	12	0.41	cellular organisms	Aeromonas hydrophila	fail
Beaded lizard	Heloderma	Reptilia	Heart	1	BL_1_H	BL	26532385	6084111	22.93	50.9	1449652	722889	49.87	1.74	2785224	0.35	939428	97.8	98.33	1.7	7.24	3.86	0.1	0.36	25.32	48.89	3.22	22.55	0.03	88.45	12	0.09	below4_order	Chilabothrus subflavus	fail
Beaded lizard	Heloderma	Reptilia	Lung	1	BL_1_LU	BL	28951299	3537951	12.22	50.59	381229	206260	54.1	2.32	874581	0.51	271472	96.97	92.78	1.4	0.93	2.58	0.86	1.85	27.14	48.89	3.7	20.26	0.01	93.79	13	0.12	below3_superclass	Ovis canadensis canadensis	fail
Beaded lizard	Heloderma	Reptilia	Heart	2	BL_2_H	BL	20454798	17398792	85.06	53.55	2252534	1.04988e+06	46.61	1.39	4010918	0.22	1475161	98.72	97.46	2.04	72.63	15.35	0.54	0.5	22.97	39.88	6.47	30.67	0.01	10.98	14	0.07	below3_superclass	Ovis canadensis canadensis	fail
Beaded lizard	Heloderma	Reptilia	Lung	2	BL_2_LU	BL	21363823	16217148	75.91	53.55	2280185	1.06276e+06	46.61	1.5	4042387	0.22	1483992	98.55	99.53	1.48	62.63	13.7	0.38	0.73	23.23	40.47	6.32	29.97	0.01	22.57	14	0.07	below3_superclass	Ovis canadensis canadensis	pass
Beaded lizard	Heloderma	Reptilia	Liver	2	BL_2_L	BL	17520858	10177956	58.09	53.75	2726147	1.17772e+06	43.2	1.67	5071686	0.19	1719538	98.32	98.47	1.85	41.72	13.35	0.14	0.87	23.76	42.77	5.42	28.02	0.03	43.91	12	0.08	below4_order	Chilabothrus subflavus	pass
Beaded lizard	Heloderma	Reptilia	Spleen	2	BL_2_S	BL	16060396	10183461	63.41	55.64	2747904	1.18257e+06	43.04	1.62	5038941	0.18	1739175	98.51	98.19	1.8	48.78	12.2	0.17	1.02	23.12	41.69	5.73	29.43	0.03	37.82	12	0.07	below4_order	Chilabothrus subflavus	pass
Abronia	Abronia anzuetoi	Reptilia	Lung	2	AB_2_LU	AB	15347118	12960012	84.45	68.43	3013599	2.26962e+06	75.31	1.06	6739596	0.18	1367888	98.92	98.88	1.57	71.43	12.12	0.25	0.52	25.99	40.86	5.37	27.77	0.01	15.68	8	0.07	below4_order	Anolis carolinensis	pass
Abronia	Abronia anzuetoi	Reptilia	Liver	2	AB_2_L	AB	25077071	15775689	62.91	71.93	3468644	2443240	70.44	1.34	7775515	0.18	1480136	98.65	98.22	1.61	54.03	8.33	0.17	1.27	26.53	42.28	4.61	26.57	0.01	36.2	8	0.05	below4_order	Anolis carolinensis	pass
Abronia	Abronia anzuetoi	Reptilia	Liver	1	AB_1_L	AB	25820984	18788076	72.76	70.14	2945274	2.23732e+06	75.96	1.47	6579650	0.2	1330416	98.77	100	1.56	61.84	10.33	0.69	0.74	25.45	42.18	4.92	27.44	0.01	26.4	12	0.04	below4_order	Anolis carolinensis	pass
Abronia	Abronia anzuetoi	Reptilia	Heart	1	AB_1_H	AB	17915886	14503179	80.95	70.1	3005867	1.93232e+06	64.29	1.33	5088253	0.21	1286214	98.8	99.39	1.58	32.56	6.83	37.89	9.61	29.64	39.55	5.41	25.39	0.02	13.11	9	0.08	below4_order	Anolis carolinensis	pass
Northern caiman lizard	Dracaena guianensis	Reptilia	Heart	1	NCL_1_H	NCL	32524038	14557819	44.76	62.95	1451349	16372.7	1.13	1.69	3057341	0.13	745753	96.68	98.79	1.59	26.62	22.31	4.4	2.83	26.92	44.93	3.75	24.39	0.01	43.85	12	0.09	below3_superclass	Canis lupus familiaris	fail
Northern caiman lizard	Dracaena guianensis	Reptilia	Liver	1	NCL_1_L	NCL	24275845	10731514	44.21	78.72	2014000	1108198	55.02	6.11	1181221	0.17	725541	97.6	98.85	1.64	36.97	8.55	0.22	1.26	27.12	44.02	3.92	24.94	0.01	53.01	10	0.06	below3_order	Python bivittatus	pass
Northern caiman lizard	Dracaena guianensis	Reptilia	Lung	2	NCL_2_LU	NCL	20249127	14537482	71.79	77.77	1909813	1098633	57.53	8.1	1063825	0.19	703611	96.85	98.79	1.39	63.25	12.5	0.36	0.8	24.82	43.38	4.26	27.53	0.01	23.08	11	0.02	below4_subphylum	Salmo salar	pass
Northern caiman lizard	Dracaena guianensis	Reptilia	Liver	2	NCL_2_L	NCL	31894908	24948704	78.22	78.33	1885780	1.08805e+06	57.7	5.9	1066380	0.17	700242	97.76	99.12	1.58	69.82	13.07	0.81	0.67	25	43.6	4.03	27.37	0.01	15.63	11	0.01	below3_superclass	Pan troglodytes	pass
Eastern Shingleback	Tiliqua rugosa	Reptilia	Liver	1	ESB_1_L	ESB	22313108	13420320	60.15	59.9	1507717	1429901	94.84	1.18	3922788	0.19	653903	98.61	99.09	1.38	53.94	10.2	0.17	0.86	26.4	45.13	3.12	25.35	0.01	34.83	12	0.03	below2_order	Anolis carolinensis	pass
Eastern Shingleback	Tiliqua rugosa	Reptilia	Heart	1	ESB_1_H	ESB	19738886	16637653	84.29	69.43	2915972	1429901	49.04	1.6	6035083	0.11	1080283	98.87	99.08	1.51	72.26	13.22	0.39	0.71	26.02	43.32	3.37	27.27	0.01	13.43	8	0.04	below5_superclass	Apteryx australis mantelli	pass
Blue-tongued lizard	Tiliqua scincoides	Reptilia	Heart	1	BTL_1_H	BTL	25571079	23457299	91.73	68.02	2517250	1368944	54.38	1.48	5261307	0.1	962489	98.7	99.19	1.56	76.72	14.89	0.27	0.32	26.24	43.24	3.25	27.22	0.05	7.81	11	0.02	below2_order	Anolis carolinensis	pass
Blue-tongued lizard	Tiliqua scincoides	Reptilia	Liver	1	BTL_1_L	BTL	22930765	13187011	57.51	59.14	1431642	1368944	95.62	1.06	3780949	0.19	610652	98.34	99.09	1.51	49.14	10.58	0.14	0.9	25.82	46.45	2.69	24.99	0.05	39.24	13	0.03	below3_superclass	Mus musculus	pass
Solomon Islands skink	Corucia zebrata	Reptilia	Liver	1	SIS_1_L	SIS	8385065	7198084	85.84	54.08	920104	877663	95.39	0.98	2386422	0.26	438851	98.16	97.95	1.58	66.97	13.84	0.53	0.47	26.26	40.16	5.3	28.27	0.02	18.19	13	0.1	family	Mabuya rugifera	pass
Solomon Islands skink	Corucia zebrata	Reptilia	Heart	1	SIS_1_H	SIS	25771897	18552815	71.99	63.42	2713108	877663	32.35	1.5	6999190	0.11	983169	98.48	98.71	1.56	52.93	16.2	0.23	0.41	25.71	42.81	3.71	27.75	0.01	30.22	8	0.05	family	Mabuya rugifera	pass
Pink-tongued Skink	Hemisphaeriodon	Reptilia	Lung	1	PS_1_LU	PS	25003492	10582715	42.32	58.54	1894319	1.43072e+06	75.53	1.53	3782800	0.17	795870	98.81	99.28	2.28	27.39	8.2	0.16	0.77	25.32	45.43	4	25.24	0.01	63.47	12	0.07	below2_order	Anolis carolinensis	pass
Pink-tongued Skink	Hemisphaeriodon	Reptilia	Liver	1	PS_1_L	PS	23565746	8071887	34.25	57.36	1835504	1.31699e+06	71.75	1.88	3405146	0.17	823363	97.79	98.57	1.88	19.12	9.06	0.61	0.82	25.35	43.73	4.87	26.04	0.01	70.39	12	0.06	below4_subphylum	Danio rerio	pass
Pink-tongued Skink	Hemisphaeriodon	Reptilia	Heart	1	PS_1_H	PS	16795744	14676987	87.39	59.83	1862008	1416284	76.06	1.53	3430549	0.16	747327	99.02	99.67	1.81	69.18	15.35	0.72	0.67	25.74	42.78	4.22	27.25	0.01	14.09	12	0.08	family	Mabuya rudis	pass
Pink-tongued Skink	Hemisphaeriodon	Reptilia	Heart	2	PS_2_H	PS	14266987	13110210	91.89	59.83	1684796	1.33872e+06	79.46	1.36	3168805	0.17	701053	99.03	98.94	1.8	73.79	14.41	0.58	0.4	25.75	42.09	4.81	27.34	0.01	10.83	12	0.1	below3_superclass	Homo sapiens	pass
Pink-tongued Skink	Hemisphaeriodon	Reptilia	Lung	2	PS_2_LU	PS	28626484	13932457	48.67	62.71	2078775	1464463	70.45	1.96	3967864	0.18	798114	98.66	98.86	1.75	36.02	8.01	0.21	0.58	25.92	43.58	4.87	25.63	0.01	55.18	12	0.07	below3_superclass	Homo sapiens	pass
Pink-tongued Skink	Hemisphaeriodon	Reptilia	Liver	2	PS_2_L	PS	33542342	22321698	66.55	60.82	2323298	1.60061e+06	68.89	1.86	4319650	0.13	902001	98.76	99.27	1.78	49.02	14.02	0.51	0.68	24.53	43.27	4.72	27.47	0.01	35.76	12	0.09	family	Mabuya rudis	pass
Skink	Scincidae	Reptilia	Muscle	1	SKI_1_M	SKI	23619427	13062396	55.3	67.02	2144213	1900400	88.63	1.26	4598304	0.24	1015607	98.62	99.17	1.46	36.99	23.09	0.26	0.92	26.26	44.2	3.32	26.21	0.01	38.74	11	0.17	below2_order	Anolis carolinensis	pass
Skink	Scincidae	Reptilia	Liver	1	SKI_1_L	SKI	39758949	15551680	39.11	77.65	4460616	1900400	42.6	2.41	8091626	0.13	1862390	98.35	99.12	1.43	19.43	5.79	0.14	2.1	28	44.86	3.34	23.77	0.03	72.54	10	0.06	below2_order	Anolis carolinensis	pass
Gekko	Gekkonidae	Reptilia	Lung	1	GE_1_LU	GE	15029072	9817121	65.32	47.11	1810112	1634677	90.31	0.99	3374928	0.27	926971	98.47	99.42	1.55	29.36	31.53	6.58	2.17	25	42.1	4.42	28.45	0.02	30.36	12	0.06	family	Heteronotia binoei	pass
Gekko	Gekkonidae	Reptilia	Liver	1	GE_1_L	GE	19306207	16626667	86.12	78.84	4925852	1634677	33.19	1.91	7472753	0.16	1959532	98.22	98.55	1.52	68.22	10.28	3.16	0.78	26.13	40.36	5.85	27.65	0.01	17.56	9	0.08	family	Heteronotia binoei	pass
Ocelot gecko	Paroedura picta	Reptilia	Heart	1	OG_1_H	OG	21784059	18466909	84.77	76.16	5029959	2997966	59.6	1.6	9036128	0.16	1978886	98.81	99.49	1.47	69	11.75	0.61	0.52	25.72	41.34	5.36	27.57	0.01	18.11	8	0.08	subfamily	Heteronotia binoei	pass
Ocelot gecko	Paroedura picta	Reptilia	Liver	1	OG_1_L	OG	17252440	10073152	58.39	71.16	3179574	2997966	94.29	1.18	6786662	0.25	1349092	98.81	98.68	1.64	51.69	8.44	0.28	0.83	27.23	42.12	4.3	26.34	0.01	38.76	10	0.05	subfamily	Heteronotia binoei	pass
Crested gecko	Correlophus ciliatus	Reptilia	Heart	1	CRG_1_H	CRG	17825760	16287054	91.37	72.95	3738086	2619287	70.07	1.63	6879664	0.13	1527036	98.84	99.08	1.47	78.57	14.64	0.51	0.4	24.77	42.28	4.25	28.68	0.01	5.88	8	0.01	below3_superclass	Homo sapiens	pass
Crested gecko	Correlophus ciliatus	Reptilia	Liver	1	CRG_1_L	CRG	19278760	16509879	85.64	67.81	2755383	2619287	95.06	1.5	6123552	0.16	1217699	98.58	98.81	1.43	76.72	14.31	0.41	0.37	24.72	42.36	4.36	28.55	0.01	8.19	11	0.02	below3_superclass	Mus musculus	pass
European greenfinch	Chloris chloris	Aves	Heart	1	EGF_1_H	EGF	13717160	5489040	40.02	37.45	2366704	1184097	50.03	1.06	4420058	0.14	1545429	98.43	98.91	1.57	20.52	16.43	0.75	0.73	28.91	42.88	2.56	25.66	0.01	61.57	10	0.03	order	Zonotrichia albicollis	pass
European greenfinch	Chloris chloris	Aves	Liver	1	EGF_1_L	EGF	16908310	6456037	38.18	30.83	1346215	1184097	87.96	0.79	2419576	0.19	922795	97.17	98.58	1.71	22	15.8	0.11	0.55	27.67	43.57	3.25	25.5	0.01	61.53	12	0.05	subfamily	Serinus canaria	pass
Eurasian siskin	Spinus spinus	Aves	Liver	1	EAS_1_L	EAS	36254402	16871112	46.54	33.76	2064571	1850109	89.61	1	4266107	0.16	1372807	98.85	99.01	1.72	27.34	20.94	0.29	0.86	26.39	43.14	3.89	26.55	0.03	50.57	12	0.07	subfamily	Serinus canaria	pass
Eurasian siskin	Spinus spinus	Aves	Heart	1	EAS_1_H	EAS	16860354	6950443	41.22	38.45	2885365	1850109	64.12	1.25	5699081	0.14	1794711	98.92	99.02	1.45	20.41	17.27	0.24	0.43	28.56	42.32	3.79	25.32	0.01	61.65	9	0.09	subfamily	Serinus canaria	pass
Atlantic canary	Serinus	Aves	Liver	2	AC_2_L	AC	13606548	7465533	54.87	38.92	2151955	1687046	78.4	1.14	3934031	0.15	1437008	98.24	97.3	1.53	31.18	19.28	0.19	0.65	26.77	43.4	3.75	26.07	0	48.71	9	0.07	genus	Serinus canaria	pass
Atlantic canary	Serinus	Aves	Lung	2	AC_2_LU	AC	16507747	5361942	32.48	38.79	1926122	1.55475e+06	80.72	1.1	3461364	0.19	1270688	98.16	97.83	1.51	17.05	10.26	0.21	0.39	30.28	44.13	2.5	23.09	0.01	72.09	9	0.04	superfamily	Taeniopygia guttata	pass
Atlantic canary	Serinus	Aves	Heart	1	AC_1_H	AC	23873648	20882829	87.47	32.58	3052963	1.86289e+06	61.02	0.85	6346850	0.1	1951714	99.16	98.26	1.59	21.38	26.23	17.49	20.02	26	42.03	3.86	28.1	0.01	14.88	9	0.08	genus	Serinus canaria	pass
Atlantic canary	Serinus	Aves	Liver	1	AC_1_L	AC	16908462	7152927	42.3	33.86	2395154	1.79068e+06	74.76	1.07	4369260	0.14	1590174	96.92	98.32	1.59	19.87	17.88	0.26	0.84	27.98	42.73	3.8	25.47	0.01	61.15	9	0.08	genus	Serinus canaria	pass
Coccothraustes	Coccothraustes	Aves	Heart	1	CTH_1_H	CTH	7336360	5450495	74.29	34.04	2494913	1091815	43.76	1.19	4183522	0.13	1737713	97.83	97.74	1.59	32.52	35.26	0.2	0.58	25.53	39.83	4.65	29.98	0.01	31.44	10	0.12	subfamily	Serinus canaria	pass
Coccothraustes	Coccothraustes	Aves	Liver	1	CTH_1_L	CTH	18311066	1798434	9.82	32.07	1283082	1091815	85.09	1.02	2100687	0.2	855591	96.35	98.4	1.6	5.49	4.79	0.05	0.44	31.71	45.78	1.33	21.18	0.01	89.23	10	0.03	superfamily	Taeniopygia guttata	pass
Ultramarine grosbeak	Cyanocompsa brissonii	Aves	Liver	1	UG_1_L	UG	6533844	5354700	81.95	35.55	2431853	1537101	63.21	1.58	3896906	0.14	1684234	98.4	99.5	1.57	42.73	30.12	0.46	0.83	24.14	39.15	6.22	30.48	0	25.86	6	0.11	order	Zonotrichia albicollis	pass
Ultramarine grosbeak	Cyanocompsa brissonii	Aves	Lung	1	UG_1_LU	UG	22530965	19186086	85.15	32.87	1847269	1537101	83.21	1.09	3121475	0.18	1220893	98.81	100	1.63	46.87	27.65	7.43	4.87	25.78	39.9	5.18	29.13	0.01	13.18	11	0.07	order	Geospiza fortis	pass
Long-tailed paradise whydah	Vidua paradisaea	Aves	Heart	1	LPW_1_H	LPW	18654253	5953088	31.91	45.91	2688722	1984153	73.8	1.56	4485488	0.16	1633736	98.68	99.17	1.61	15.01	14.32	0.16	0.84	27.17	44.99	3.88	23.92	0.03	69.67	10	0.13	family	Taeniopygia guttata	pass
Long-tailed paradise whydah	Vidua paradisaea	Aves	Liver	1	LPW_1_L	LPW	21103785	18107691	85.8	34.51	2340551	1984153	84.77	1.05	4295946	0.09	1621184	98.86	99.02	1.48	45.65	39.48	0.23	0.48	23.27	39.1	5.14	32.48	0.01	14.15	11	0.1	family	Taeniopygia guttata	pass
Orange-breasted waxbill	Amandava subflava	Aves	Lung	1	OBW_1_LU	OBW	9944189	6824382	68.63	38.88	1595578	1386418	86.89	1.16	2761498	0.18	1115033	97.74	98.17	1.49	39.62	23.2	0.46	0.73	25.77	38.5	5.95	29.74	0.03	35.99	12	0.12	family	Taeniopygia guttata	pass
Orange-breasted waxbill	Amandava subflava	Aves	Liver	1	OBW_1_L	OBW	22131517	6039934	27.29	47.52	2435560	1386418	56.92	1.84	4127042	0.16	1451882	97.25	97.41	1.56	14.21	8.76	0.22	1	29.66	44.97	2.97	22.4	0.01	75.83	9	0.07	family	Taeniopygia guttata	pass
Green-winged pytilia	Pytilia melba	Aves	Liver	1	GWP_1_L	GWP	14294854	9201210	64.37	29.46	1922910	1.5244e+06	79.28	0.93	3299401	0.17	1323555	98.5	99.04	1.41	32.32	31.12	0.09	0.4	25.08	42.18	3.25	29.47	0.03	36.08	12	0.03	family	Taeniopygia guttata	pass
Green-winged pytilia	Pytilia melba	Aves	Muscle	1	GWP_1_M	GWP	12455028	9229097	74.1	31.34	1803076	1409910	78.19	1.08	2902205	0.2	1208318	98.53	98.76	1.5	28.99	37.97	3.68	6.17	24.81	41.94	3.52	29.73	0.01	23.19	11	0.06	family	Taeniopygia guttata	pass
Green-winged pytilia	Pytilia melba	Aves	Heart	2	GWP_2_H	GWP	19233331	14333846	74.53	30.33	2228130	1.67769e+06	75.3	0.93	4001585	0.14	1552507	98.94	99.15	1.51	38.98	31.14	0.24	0.66	24.46	40.94	4.57	30.03	0.01	28.97	12	0.08	family	Taeniopygia guttata	pass
Green-winged pytilia	Pytilia melba	Aves	Liver	2	GWP_2_L	GWP	25950957	12357342	47.62	31.52	2426661	1746523	71.97	1.01	4554404	0.11	1671149	98.89	99.11	1.43	25.16	20.71	0.1	1.13	25.91	44.11	3.64	26.33	0.01	52.89	11	0.06	family	Taeniopygia guttata	pass
Red-cheeked cordon-bleu	Uraeginthus bengalus	Aves	Lung	1	RCB_1_LU	RCB	23136940	17147190	74.11	29.92	2727589	2.51059e+06	92.04	0.87	4811825	0.13	1959923	99.09	99.19	1.52	36.75	36.92	0.15	0.79	23.19	42.03	3.42	31.35	0.01	25.38	13	0.03	family	Taeniopygia guttata	pass
Red-cheeked cordon-bleu	Uraeginthus bengalus	Aves	Liver	1	RCB_1_L	RCB	21615913	18980474	87.81	29.34	2969572	2.65485e+06	89.4	0.87	5298148	0.09	2106885	99.2	99.19	1.58	43.79	44.53	0.15	0.42	21.77	41.31	3.71	33.2	0.01	11.11	10	0.03	family	Taeniopygia guttata	pass
Red-cheeked cordon-bleu	Uraeginthus bengalus	Aves	Heart	2	RCB_2_H	RCB	18271656	15151410	82.92	31.36	2978927	2.62423e+06	88.09	0.9	5209599	0.11	2068443	99.23	99.14	1.66	41.74	37.69	0.31	0.47	23.12	41.52	3.98	31.36	0.01	19.79	8	0.06	family	Taeniopygia guttata	pass
Red-cheeked cordon-bleu	Uraeginthus bengalus	Aves	Liver	2	RCB_2_L	RCB	30657167	13566488	44.25	31.19	3034954	2.65441e+06	87.46	0.93	5594316	0.11	2100175	99.08	99.21	1.6	21.43	21.5	0.11	1.4	24.92	45.73	3.01	26.33	0.01	55.57	10	0.04	family	Taeniopygia guttata	pass
Pin-tailed parrot finch	Erythrura	Aves	Liver	1	PP_1_L	PP	30254611	27786094	91.84	31.64	2827833	2.40423e+06	85.02	1.03	4761082	0.11	1981131	99.14	100	1.88	50.34	34.69	1.12	0.61	22.27	39.91	5.81	32	0.01	13.24	14	0.1	family	Taeniopygia guttata	pass
Pin-tailed parrot finch	Erythrura	Aves	Heart	1	PP_1_H	PP	21208452	19208975	90.57	30	2731910	2.35438e+06	86.18	0.99	4563254	0.13	1932482	99.16	98.89	1.84	42.31	38.03	0.9	0.74	22.84	39.8	5.96	31.39	0.01	18.02	14	0.14	family	Taeniopygia guttata	pass
Pin-tailed parrot finch	Erythrura	Aves	Brain	2	PP_2_B	PP	25512662	24597606	96.41	30.42	2788337	2.43457e+06	87.31	1.43	4818744	0.1	2020144	98.88	99.69	2.08	50.14	41.5	0.38	0.29	21.35	39.44	5.63	33.56	0.01	7.69	14	0.08	family	Taeniopygia guttata	pass
Pin-tailed parrot finch	Erythrura	Aves	Heart	2	PP_2_H	PP	23564950	22230456	94.34	28.92	2690433	2.3717e+06	88.15	0.94	4621489	0.12	1931712	99.17	99.15	1.36	50.23	38.37	0.54	0.38	21.67	39.62	5.93	32.78	0.01	10.48	14	0.09	family	Taeniopygia guttata	pass
Pin-tailed parrot finch	Erythrura	Aves	Lung	2	PP_2_LU	PP	17427500	15570850	89.35	27.84	2650314	2.35158e+06	88.73	0.87	4531713	0.12	1906032	99.2	98.48	2.04	42.21	40.43	0.24	0.34	22.32	40.29	5.53	31.86	0.01	16.77	14	0.11	family	Taeniopygia guttata	pass
Pin-tailed parrot finch	Erythrura	Aves	Liver	2	PP_2_L	PP	21817003	20932405	95.95	30.1	2634204	2.31166e+06	87.76	0.92	4471381	0.14	1855147	99.21	100	2.89	49.07	36.53	1.09	0.64	22.52	39.61	6.1	31.76	0.01	12.67	14	0.13	family	Taeniopygia guttata	pass
Village weaver	Ploceus cucullatus	Aves	Heart	1	VW_1_H	VW	13919724	12074301	86.74	29.78	2846085	2.39988e+06	84.32	1.07	4844236	0.11	1955153	98.66	98.69	1.49	34.51	47.51	0.22	0.51	22.32	41.55	4.48	31.63	0.02	17.25	10	0.08	order	Pseudopodoces humilis	pass
Village weaver	Ploceus cucullatus	Aves	Liver	1	VW_1_L	VW	27305678	11420893	41.83	34.18	3006986	2465503	81.99	1.08	5476609	0.12	1982978	98.86	99.28	1.54	19.56	19.66	0.11	0.78	27.09	44.24	3.06	25.59	0.01	59.89	10	0.06	order	Ficedula albicollis	pass
Village weaver	Ploceus cucullatus	Aves	Heart	2	VW_2_H	VW	10999447	6650146	60.46	34.83	2883153	2.39112e+06	82.93	1.01	5007730	0.14	1907484	98.61	98.46	1.57	27.76	28.79	0.51	0.7	26	41.56	4.63	27.8	0.01	42.24	8	0.11	order	Pseudopodoces humilis	pass
Village weaver	Ploceus cucullatus	Aves	Liver	2	VW_2_L	VW	34953663	12788625	36.59	39.12	3700034	2.49051e+06	67.31	1.16	7280997	0.12	2183770	98.41	98.93	1.6	11.84	10.71	7.28	6.53	28.07	45.29	2.81	23.82	0.01	63.65	8	0.06	superfamily	Taeniopygia guttata	pass
White-headed buffalo weaver	Dinemellia	Aves	Heart	1	WBW_1_H	WBW	30864495	20397473	66.09	45.25	3791879	2681304	70.71	1.44	6676623	0.1	2364004	99.05	98.61	1.7	36.79	25.93	0.19	0.48	25.02	42.07	3.66	29.23	0.02	36.61	10	0.05	superfamily	Taeniopygia guttata	pass
White-headed buffalo weaver	Dinemellia	Aves	Liver	1	WBW_1_L	WBW	24860637	15173019	61.03	36.3	2851178	2681304	94.04	0.96	5725461	0.13	1876024	99.12	98.59	1.8	37.11	22.35	0.38	0.71	24.5	43.48	4.03	27.99	0.01	39.46	11	0.06	superfamily	Taeniopygia guttata	pass
Bishop	Euplectes	Aves	Brain	2	BI_2_B	BI	21372434	20795494	97.3	34.1	3048571	2.45386e+06	80.49	1.99	4624723	0.12	2132214	98.52	98.59	1.9	50.28	40.55	0.32	0.3	22.25	38.47	6.19	33.07	0.01	8.56	12	0.09	order	Ficedula albicollis	pass
Bishop	Euplectes	Aves	Heart	2	BI_2_H	BI	20690248	19909025	96.22	30.35	2919743	2.38905e+06	81.82	1.08	4451391	0.13	2051870	99.03	97.96	2.03	46.96	44.03	0.2	0.26	22.09	38.57	5.89	33.44	0.01	8.54	13	0.08	order	Ficedula albicollis	pass
Bishop	Euplectes	Aves	Lung	2	BI_2_LU	BI	23852550	22963682	96.27	30.23	2872124	2.37156e+06	82.57	1	4385570	0.13	2033272	99.04	98.91	1.86	44.76	43.34	0.33	0.41	21.98	37.88	6.7	33.43	0.01	11.16	13	0.11	superfamily	Taeniopygia guttata	pass
Bishop	Euplectes	Aves	Liver	2	BI_2_L	BI	18873546	18336929	97.16	32.25	2742461	2.24063e+06	81.7	1.04	4036910	0.15	1898861	99.01	99.13	1.73	57.88	31.11	0.36	0.38	22.41	38.22	7.19	32.16	0.01	10.27	12	0.1	superfamily	Taeniopygia guttata	pass
Bishop	Euplectes	Aves	Liver	1	BI_1_L	BI	16737149	16318280	97.5	32.04	2824657	2.3056e+06	81.62	0.9	4684858	0.15	1961022	99.13	98.71	1.59	55.6	34.77	0.56	0.44	22.77	37.95	6.86	32.42	0.01	8.63	12	0.09	order	Pseudopodoces humilis	pass
Bishop	Euplectes	Aves	Lung	1	BI_1_LU	BI	24461107	22936022	93.77	31.32	3192709	2.55549e+06	80.04	0.92	5472550	0.11	2231971	99.15	97.99	2	45.52	42.39	0.52	0.5	22.16	39.36	5.78	32.69	0.01	11.07	12	0.08	superfamily	Taeniopygia guttata	pass
Bishop	Euplectes	Aves	Spleen	1	BI_1_S	BI	22023986	20513094	93.14	31.26	2892593	2390950	82.66	0.89	4900916	0.13	2067163	99.08	99.37	1.97	53.21	34.73	0.19	0.31	21.64	38.02	7.21	33.12	0.01	11.57	13	0.08	superfamily	Taeniopygia guttata	pass
Bishop	Euplectes	Aves	Brain	1	BI_1_B	BI	22197314	21293733	95.93	32.13	3158028	2.53817e+06	80.37	1.35	5386543	0.11	2217827	98.88	97.86	1.75	48.98	41.68	0.34	0.32	22.37	38.59	5.86	33.17	0.01	8.68	12	0.08	superfamily	Taeniopygia guttata	pass
Bishop	Euplectes	Aves	Heart	1	BI_1_H	BI	17720058	16956131	95.69	30.19	3037256	2.47022e+06	81.33	0.92	5162526	0.13	2121246	99.14	99.03	1.63	46.72	39.11	0.37	0.43	23.35	38.24	6.47	31.93	0.01	13.37	12	0.12	superfamily	Taeniopygia guttata	pass
Southern red bishop	Euplectes orix	Aves	Liver	1	SRB_1_L	SRB	19322055	14119633	73.08	33.75	2900382	2.49353e+06	85.97	0.88	4951320	0.12	1952405	98.87	98.91	1.6	37.91	31.76	0.2	0.3	24.42	40.01	5	30.56	0.01	29.83	8	0.08	superfamily	Taeniopygia guttata	pass
Southern red bishop	Euplectes orix	Aves	Heart	1	SRB_1_H	SRB	16769598	14958780	89.2	32.13	3019005	2477972	82.08	1.09	4876654	0.11	2040688	98.64	99.21	1.54	33.76	44.36	3.8	4.24	23.07	40.65	4.82	31.44	0.02	13.84	10	0.09	superfamily	Serinus canaria	pass
Southern red bishop	Euplectes orix	Aves	Heart	2	SRB_2_H	SRB	18268040	11826956	64.74	35.04	3108506	2.57248e+06	82.76	1.09	5408181	0.12	2042608	98.52	98.21	1.61	33.87	27.18	0.13	0.81	25.16	41.51	4.95	28.37	0.01	38	7	0.08	superfamily	Taeniopygia guttata	pass
Southern red bishop	Euplectes orix	Aves	Liver	2	SRB_2_L	SRB	20937636	11684285	55.81	36.85	3054075	2516953	82.41	1.12	5298151	0.13	1965577	98.95	100	1.85	32.53	20.56	0.13	0.62	26.29	41.96	4.72	27.01	0.02	46.16	8	0.08	superfamily	Taeniopygia guttata	pass
House sparrow	Passer domesticus	Aves	Heart	1	HS_1_H	HS	19055517	16425581	86.2	35.65	3733430	2716974	72.77	1.23	6634621	0.1	2523355	99.03	99.27	1.51	38.98	40.81	0.34	0.5	23.06	40.47	4.24	32.2	0.02	19.37	10	0.07	class	Apteryx australis mantelli	pass
House sparrow	Passer domesticus	Aves	Liver	1	HS_1_L	HS	14725764	8364434	56.8	29.58	2897354	2716974	93.77	0.81	5386979	0.14	2049852	99.01	99.18	1.47	29.31	24.14	0.2	0.58	25.95	42.45	3.99	27.59	0.02	45.77	10	0.08	order	Ficedula albicollis	pass
Java sparrow	Padda oryzivora	Aves	Heart	1	JS_1_H	JS	18067292	17031094	94.26	28.58	2509600	1947107	77.59	0.85	4420467	0.14	1855808	98.95	99.21	1.45	55.13	37.97	0.2	0.25	22	37.65	5.7	34.64	0.01	6.44	12	0.06	superfamily	Taeniopygia guttata	pass
Java sparrow	Padda oryzivora	Aves	Lung	1	JS_1_LU	JS	14304444	10226753	71.49	32.25	2677387	2010785	75.1	0.88	4777757	0.13	1911766	98.8	99.03	1.48	40.4	27.38	0.27	0.65	24.53	39.77	5.3	30.38	0.02	31.3	10	0.09	superfamily	Taeniopygia guttata	pass
Java sparrow	Padda oryzivora	Aves	Liver	2	JS_2_L	JS	23067662	7992054	34.65	35.03	1819463	1.46412e+06	80.47	1.01	3394079	0.24	1229106	98.73	99.01	1.69	20.92	11.95	0.1	0.78	27.08	44.34	3.65	24.9	0.03	66.25	12	0.05	superfamily	Taeniopygia guttata	pass
Java sparrow	Padda oryzivora	Aves	Heart	2	JS_2_H	JS	22338181	12312850	55.12	29.59	2796291	2.04951e+06	73.29	0.96	5322175	0.13	2006743	98.84	98.98	1.43	29.64	24.49	0.14	0.75	25.3	42.67	3.69	28.33	0.01	44.99	11	0.05	superfamily	Taeniopygia guttata	pass
Malachite sunbird	Nectariniidae	Aves	Liver	1	MSB_1_L	MSB	14585447	4693178	32.18	19.52	844931	712727	84.35	0.88	1300824	0.19	614932	94.88	99.4	1.56	11.05	18.63	0.07	1.06	27.87	45.29	2.46	24.37	0.01	69.18	14	0.06	order	Pseudopodoces humilis	pass
Malachite sunbird	Nectariniidae	Aves	Heart	1	MSB_1_H	MSB	20590728	13188881	64.05	33.91	3272542	712727	21.78	1.14	5748828	0.11	2187446	97.75	98.54	1.56	26.31	34.05	0.11	0.58	24.91	42.97	3.08	29.03	0.01	38.95	11	0.04	superfamily	Serinus canaria	pass
Crow	Corvus	Aves	Brain	1	CR_1_B	CR	16205872	14858174	91.68	38.42	3310601	2.55395e+06	77.14	2.39	6087061	0.15	2192673	98.3	98.07	1.85	53.89	33.66	0.39	0.4	22.41	38.2	5.13	34.24	0.02	11.67	11	0.07	genus	Corvus cornix cornix	pass
Crow	Corvus	Aves	Spleen	1	CR_1_S	CR	24396420	17287188	70.86	39.26	2398509	1.96302e+06	81.84	0.93	4273854	0.24	1605934	99.02	96.43	1.62	47.91	19.19	0.42	0.3	24.89	38.01	4.11	32.98	0.01	32.19	14	0.04	genus	Corvus cornix cornix	pass
Crow	Corvus	Aves	Liver	1	CR_1_L	CR	22009083	13845827	62.91	40.18	3456639	2.58664e+06	74.83	1.1	6471896	0.15	2163975	99	98.8	1.41	37.26	19.77	0.29	0.4	25.37	40.37	4.52	29.72	0.02	42.28	11	0.09	genus	Corvus cornix cornix	pass
Crow	Corvus	Aves	Lung	1	CR_1_LU	CR	19057757	7552900	39.63	39.34	3193845	2.42848e+06	76.04	1.11	5912378	0.19	2035782	98.92	98.33	2.18	22.82	12.93	0.12	0.29	27.93	42.64	2.98	26.43	0.02	63.84	11	0.04	genus	Corvus cornix cornix	pass
Crow	Corvus	Aves	Heart	1	CR_1_H	CR	26243256	11382487	43.37	39.45	3428273	2.55375e+06	74.49	1.13	6362857	0.17	2134018	98.98	99.03	1.55	24.7	15.47	0.26	0.32	28.03	42.68	3	26.26	0.02	59.25	11	0.05	genus	Corvus cornix cornix	pass
Crow	Corvus	Aves	Liver	2	CR_2_L	CR	31776338	26744479	84.16	35.52	2464996	2.0007e+06	81.16	0.98	4496132	0.21	1736028	98.9	99.4	2.03	53.75	23.93	0.19	0.25	21.53	34.67	5.48	38.31	0.01	21.87	14	0.04	genus	Corvus cornix cornix	pass
Crow	Corvus	Aves	Brain	2	CR_2_B	CR	23502707	22619684	96.24	33.2	2688524	2.22009e+06	82.58	1.49	4903426	0.18	1896636	98.6	99.39	1.76	57.91	36.1	0.37	0.23	21.35	37.13	5.13	36.38	0.01	5.39	14	0.04	genus	Corvus cornix cornix	pass
Crow	Corvus	Aves	Heart	2	CR_2_H	CR	14512459	12813374	88.29	34.55	3180339	2.50337e+06	78.71	1.03	5966690	0.16	2154960	98.96	99.54	1.85	50.77	32.03	0.23	0.35	21.43	36.63	5.39	36.53	0.02	16.62	11	0.07	genus	Corvus cornix cornix	pass
Crow	Corvus	Aves	Spleen	2	CR_2_S	CR	40052647	32072459	80.08	41.42	3592662	2.63263e+06	73.28	1.25	7258401	0.12	2331847	98.83	98.42	1.68	51.63	20.96	0.22	0.27	21.42	35.88	5.69	36.98	0.02	26.92	11	0.05	genus	Corvus cornix cornix	pass
Crow	Corvus	Aves	Lung	2	CR_2_LU	CR	29321025	26909046	91.77	32.64	2617886	2.15902e+06	82.47	0.98	4761283	0.19	1839376	98.98	99.39	3.69	56.83	31.28	0.35	0.35	21.28	35.27	5.16	38.28	0.01	11.2	14	0.05	genus	Corvus cornix cornix	pass
Carrion crow	Corvus corone	Aves	Liver	1	CAC_1_L	CAC	21309645	1979443	9.29	44.64	1142743	911180	79.74	1.28	2090520	0.25	709347	98.06	97.79	1.54	5.91	3.5	0.06	0.38	31.91	45.77	1.52	20.78	0.02	90.15	9	0.03	genus	Corvus cornix cornix	pass
Carrion crow	Corvus corone	Aves	Heart	1	CAC_1_H	CAC	15622790	10279404	65.8	36.67	2330313	911180	39.1	1.11	4024531	0.16	1570283	98.03	98.28	1.66	31.48	29.76	0.27	0.6	24.56	40.85	4.01	30.57	0.01	37.89	12	0.07	genus	Corvus cornix cornix	pass
Common raven	Corvus corax	Aves	Liver	1	COR_1_L	COR	29608364	17238867	58.22	40.97	2514905	1622447	64.51	1.02	5026833	0.17	1522091	99.03	98.83	1.77	36.85	16.88	0.2	0.51	25.46	39.36	4.03	31.14	0.01	45.57	11	0.07	genus	Corvus cornix cornix	pass
Common raven	Corvus corax	Aves	Heart	1	COR_1_H	COR	23724123	21286574	89.73	34.03	2729831	1.70323e+06	62.39	0.82	5259656	0.11	1813572	98.6	98.75	1.61	52.23	33.88	0.11	0.37	22.29	35.06	4.7	37.94	0.01	13.41	11	0.06	genus	Corvus cornix cornix	pass
Common raven	Corvus corax	Aves	Liver	2	COR_2_L	COR	24566765	3487640	14.2	45.99	901033	676408	75.07	1.43	1864590	0.3	503984	98.49	100	1.45	7.49	4.27	0.1	0.51	27.35	48.79	2.34	21.51	0.01	87.63	12	0.07	genus	Corvus cornix cornix	pass
Common raven	Corvus corax	Aves	Heart	2	COR_2_H	COR	20835669	14504026	69.61	34.91	2741639	1.70996e+06	62.37	0.84	5502458	0.14	1769529	98.12	98.51	1.53	39.5	25.52	0.07	0.64	23.56	38.24	4.14	34.05	0.01	34.27	11	0.05	genus	Corvus cornix cornix	pass
Rook	Corvus frugilegus	Aves	Heart	1	RO_1_H	RO	11113142	5018801	45.16	51.77	2361612	1530477	64.81	1.38	4442691	0.19	1375948	98.44	99.32	1.6	24.58	13.97	1.84	1.07	28.9	41.84	3.07	26.18	0	58.54	9	0.05	genus	Corvus cornix cornix	pass
Rook	Corvus frugilegus	Aves	Liver	1	RO_1_L	RO	17069684	13151833	77.05	50.09	1853498	1530477	82.57	1.14	3829123	0.17	1113419	98.4	97.86	1.56	57.9	16.77	0.61	0.47	25.29	36.46	4.66	33.59	0.01	24.25	11	0.05	genus	Corvus cornix cornix	pass
Eurasian jay	Garrulus glandarius	Aves	Heart	1	EJ_1_H	EJ	15146485	12960797	85.57	42.83	2763086	2070145	74.92	1.39	5094779	0.15	1670224	99.04	98.25	1.61	49.93	29.08	0.2	0.58	25.29	39.24	4.79	30.66	0.02	20.22	10	0.08	family	Corvus cornix cornix	pass
Eurasian jay	Garrulus glandarius	Aves	Liver	1	EJ_1_L	EJ	18696551	11602687	62.06	38.87	2273962	2070145	91.04	0.96	4643119	0.16	1409669	99.14	98.49	1.81	39.54	22.01	0.12	1.01	27.07	41.21	3.54	28.16	0.02	37.32	10	0.06	family	Corvus cornix cornix	pass
Asian fairy-bluebird	Irena puella	Aves	Heart	1	AFB_1_H	AFB	13813158	12298312	89.03	44.65	2105252	1256638	59.69	4.59	1142586	0.4	880978	98.36	100	1.63	10.92	25.2	25.42	24.86	27.32	42.61	3.88	26.18	0.01	13.6	10	0.13	order	Serinus canaria	pass
Asian fairy-bluebird	Irena puella	Aves	Liver	1	AFB_1_L	AFB	22650945	17887510	78.97	47.81	2530504	1.52549e+06	60.28	3.96	1424732	0.19	1284412	97.34	98.71	1.6	41.89	34.29	0.15	0.77	23.2	40.14	5.03	31.61	0.01	22.89	10	0.09	order	Pseudopodoces humilis	pass
Asian fairy-bluebird	Irena puella	Aves	Heart	2	AFB_2_H	AFB	22097118	18296566	82.8	35.99	1906354	1.20306e+06	63.11	3.94	1173471	0.38	866313	98.48	98.29	1.64	6.49	26.87	27.05	25.54	26.79	43.51	2.91	26.78	0.01	14.06	12	0.06	superfamily	Corvus cornix cornix	pass
Asian fairy-bluebird	Irena puella	Aves	Liver	2	AFB_2_L	AFB	19340783	16619762	85.93	46.6	2047912	1.34195e+06	65.53	3.41	1236255	0.26	1099507	98.05	98.11	1.63	51.93	35.71	0.12	0.33	22.47	38.87	5.03	33.63	0.01	11.92	12	0.05	superfamily	Corvus cornix cornix	pass
Asian fairy-bluebird	Irena puella	Aves	Liver	3	AFB_3_L	AFB	17513866	9881755	56.42	47.47	2563469	1.60415e+06	62.58	3.36	1404774	0.29	1236188	97.78	99.18	1.6	26.05	23.92	2.93	2.77	27.14	41.85	3.51	27.43	0.07	44.34	9	0.07	order	Serinus canaria	pass
Asian fairy-bluebird	Irena puella	Aves	Heart	3	AFB_3_H	AFB	12712593	10134329	79.72	44.8	2518736	1.56165e+06	62	3.93	1359664	0.32	1173337	98.06	98.55	1.57	19.7	23.76	17.73	16.43	27.22	41.19	4.19	27.39	0.01	22.38	9	0.1	order	Serinus canaria	pass
Leaf bird	Chloropsis	Aves	Lung	1	LB_1_LU	LB	19385206	17327727	89.39	40.61	2413189	1.1945e+06	49.5	2.37	2116438	0.2	1394462	98.62	97.58	1.46	48.17	36.55	0.4	0.39	23.41	39.44	5.3	31.84	0.01	14.49	13	0.09	order	Taeniopygia guttata	pass
Leaf bird	Chloropsis	Aves	Brain	1	LB_1_B	LB	19455254	18372941	94.44	42.86	2587801	1.22778e+06	47.44	3.64	2243797	0.24	1468449	98.46	99.21	2.19	56.74	32.13	2.32	1.1	22.75	39.39	5.16	32.67	0.03	7.71	13	0.07	superfamily	Corvus cornix cornix	pass
Leaf bird	Chloropsis	Aves	Heart	1	LB_1_H	LB	11926363	11300599	94.75	38.66	1810430	936897	51.75	2.21	1570229	0.3	1043920	98.65	98.91	1.86	52.31	41.04	0.81	0.64	22.53	39.58	4.32	33.56	0.01	5.21	14	0.05	order	Taeniopygia guttata	pass
Leaf bird	Chloropsis	Aves	Liver	1	LB_1_L	LB	17544371	16362945	93.27	40.42	2011889	1.02682e+06	51.04	2.5	1710794	0.25	1198730	98.7	98.9	2.14	58.13	31.39	0.69	0.51	22.65	39.34	5.43	32.58	0.01	9.29	14	0.08	order	Ficedula albicollis	pass
Leaf bird	Chloropsis	Aves	Liver	2	LB_2_L	LB	36036724	21501031	59.66	36.29	2946783	1.0082e+06	34.21	0.89	6051164	0.17	1882899	99.01	99.18	2.33	48.18	44.76	0.32	0.23	24.58	31.89	11.38	32.13	0.03	6.51	13	0.05	infraclass	Gallus gallus	pass
Leaf bird	Chloropsis	Aves	Lung	2	LB_2_LU	LB	18102753	16698165	92.24	36.08	2699700	898336	33.28	0.86	5696727	0.18	1696099	99.02	98.93	1.75	46.39	41.1	0.48	0.45	23.85	39.63	5.29	31.21	0.01	11.57	15	0.09	infraclass	Gallus gallus	pass
Leaf bird	Chloropsis	Aves	Brain	2	LB_2_B	LB	15580330	14586317	93.62	40.98	3381511	1.07415e+06	31.77	1.8	7232268	0.16	2040327	98.39	99.65	1.9	49.6	39.62	0.77	0.4	22.94	39.46	5.54	32.02	0.03	9.61	13	0.09	infraclass	Falco peregrinus	pass
Leaf bird	Chloropsis	Aves	Heart	2	LB_2_H	LB	22958570	21789247	94.91	38.12	3545489	1.12571e+06	31.75	0.89	7673840	0.13	2160476	99.18	99.11	1.67	46.62	44.37	0.57	0.4	22.36	40.42	4.9	32.29	0.03	8.05	13	0.07	infraclass	Gallus gallus	pass
Leaf bird	Chloropsis	Aves	Spleen	2	LB_2_S	LB	24806776	21731927	87.6	37.53	3367432	1.10169e+06	32.72	0.83	7326163	0.13	2095172	99.17	98.3	1.7	48.63	43.64	0.48	0.31	22.25	37.79	6.38	33.55	0.03	6.94	13	0.06	infraclass	Gallus gallus	pass
Leaf bird	Chloropsis	Aves	Lung	3	LB_3_LU	LB	24794290	22570514	91.03	41	2630341	1.25979e+06	47.89	2.44	2279903	0.17	1517629	98.67	99.61	1.6	49.33	37.24	0.23	0.29	22.62	39.45	5.19	32.72	0.02	12.92	11	0.08	order	Taeniopygia guttata	pass
Leaf bird	Chloropsis	Aves	Spleen	3	LB_3_S	LB	12740830	11683488	91.7	41.53	2161928	1.10149e+06	50.95	1.9	1943153	0.26	1279701	98.82	96.95	1.73	56.12	33.15	0.24	0.2	22.06	38.27	5.67	33.97	0.03	10.29	13	0.06	superfamily	Corvus brachyrhynchos	pass
Leaf bird	Chloropsis	Aves	Heart	3	LB_3_H	LB	20875335	19339990	92.65	39.46	2609262	1.27171e+06	48.74	2.26	2400349	0.21	1513579	98.67	98.5	1.99	47.77	40	0.27	0.28	21.47	39.2	5.38	33.92	0.03	11.68	13	0.08	superfamily	Corvus cornix cornix	pass
Leaf bird	Chloropsis	Aves	Liver	3	LB_3_L	LB	20517628	19162366	93.39	38.87	2565640	1259999	49.11	2.03	2494137	0.21	1545279	98.76	99.35	1.87	50.9	38.21	0.4	0.35	21.17	38.78	5.92	34.11	0.03	10.14	13	0.07	order	Ficedula albicollis	pass
Common starling	Sturnus vulgaris	Aves	Heart	3	CS_3_H	CS	15614149	12743466	81.61	30.06	2311194	1.72897e+06	74.81	1.28	3571103	0.14	1512880	98.67	99	1.45	40.83	39.22	0.31	0.66	23.77	40.67	4.32	31.23	0.01	18.99	11	0.12	order	Ficedula albicollis	pass
Common starling	Sturnus vulgaris	Aves	Liver	3	CS_3_L	CS	25373736	17307723	68.21	32.6	2066740	1.54863e+06	74.93	1.26	3150406	0.19	1308488	98.76	99.18	1.53	41.63	30.05	0.36	1.04	25.18	42.5	3.18	29.13	0.01	26.92	11	0.06	order	Ficedula albicollis	pass
Common starling	Sturnus vulgaris	Aves	Heart	4	CS_4_H	CS	15403855	11934708	77.48	31.4	2421060	1783237	73.66	1.19	3787133	0.13	1552676	98.82	99.18	1.55	41.07	32.75	0.37	0.85	24.51	40.09	4.75	30.62	0.02	24.96	10	0.09	order	Ficedula albicollis	pass
Common starling	Sturnus vulgaris	Aves	Liver	4	CS_4_L	CS	19941779	16532889	82.91	31.93	2464915	1.80761e+06	73.33	1.16	3877486	0.12	1589700	98.86	99.16	1.57	44.27	32.07	0.31	0.7	24.02	39.01	5.77	31.18	0.02	22.65	10	0.12	order	Ficedula albicollis	pass
Common starling	Sturnus vulgaris	Aves	Heart	1	CS_1_H	CS	19754812	16197530	81.99	30.54	2416609	1.69297e+06	70.06	0.94	4380488	0.16	1572749	99.14	99.25	1.62	57.22	18.98	0.25	0.72	24.23	36.72	8.03	31	0.02	22.83	9	0.07	order	Ficedula albicollis	pass
Common starling	Sturnus vulgaris	Aves	Liver	1	CS_1_L	CS	31775966	22481138	70.75	31.86	2688157	1.82642e+06	67.94	1	5143067	0.13	1752471	99.1	99.19	1.59	49.67	17.59	0.16	0.88	23.49	39.51	6.91	30.07	0.02	31.7	9	0.04	order	Ficedula albicollis	pass
Common starling	Sturnus vulgaris	Aves	Heart	2	CS_2_H	CS	20625518	15788706	76.55	30.38	2610976	1.77178e+06	67.86	0.94	4992625	0.15	1682680	99.08	99.15	1.47	50.3	19.87	0.25	0.84	24.46	37.9	7.46	30.15	0.02	28.74	9	0.08	order	Agelaius phoeniceus	pass
Common starling	Sturnus vulgaris	Aves	Liver	2	CS_2_L	CS	32139960	20909399	65.06	31.94	2813286	1.86748e+06	66.38	0.97	5682723	0.13	1805848	99.1	99.14	1.64	43.84	17.52	0.12	0.82	23.83	41.44	5.83	28.89	0.01	37.68	10	0.04	order	Ficedula albicollis	pass
Asian glossy starling	Aplonis panayensis	Aves	Liver	1	AGS_1_L	AGS	21324306	16150836	75.74	29.19	2397752	2298605	95.87	1.11	4406590	0.08	1707636	97.84	97.91	1.49	42.21	31.96	0.16	0.5	24.36	38.14	4.56	32.94	0.01	25.17	9	0.1	order	Ficedula albicollis	pass
Asian glossy starling	Aplonis panayensis	Aves	Heart	1	AGS_1_H	AGS	22123834	19096500	86.32	35.02	2824190	2298605	81.39	1.85	4660727	0.09	1897456	97.51	98.07	1.52	38.52	39.35	0.42	0.67	23.43	38.83	5.32	32.4	0.01	21.03	9	0.1	order	Serinus canaria	pass
Bronze-tailed starling	Lamprotornis chalcurus	Aves	Liver	1	BTS_1_L	BTS	28161313	4677361	16.61	29.45	1675345	1467777	87.61	0.99	3141597	0.14	1101731	97.98	99.19	1.7	8.45	8.27	0.05	1.58	27.49	48.84	1.95	21.71	0.01	81.65	11	0.05	order	Ficedula albicollis	pass
Bronze-tailed starling	Lamprotornis chalcurus	Aves	Heart	1	BTS_1_H	BTS	14625268	5267359	36.02	31.72	2145583	1467777	68.41	1.22	3684817	0.12	1381104	97.31	97.96	1.67	15.32	17.51	0.16	0.69	28.86	43.6	2.75	24.79	0.01	66.32	10	0.06	family	Gracula religiosa	pass
Eurasian blackcap	Sylvia atricapilla	Aves	Lung	2	EAB_2_LU	EAB	18017753	15433357	85.66	30.1	2462659	1.72786e+06	70.16	0.89	3942816	0.25	1668902	99.11	98.46	1.75	50.66	34.68	0.31	0.42	23.76	40.1	4.03	32.11	0.01	13.92	12	0.03	order	Zonotrichia albicollis	pass
Eurasian blackcap	Sylvia atricapilla	Aves	Heart	2	EAB_2_H	EAB	24414260	15607512	63.93	28.76	2588378	1.78038e+06	68.78	0.99	4273731	0.25	1733022	98.99	98.25	1.65	34.41	29.04	0.25	0.41	25.18	42.56	3.19	29.05	0.01	35.9	12	0.03	order	Pseudopodoces humilis	pass
Eurasian blackcap	Sylvia atricapilla	Aves	Muscle	2	EAB_2_M	EAB	14553731	11633114	79.93	27.66	2570737	1.78513e+06	69.44	0.95	4210283	0.24	1766823	99.09	98.21	1.77	32.24	30.05	0.41	0.69	24.29	38.09	8.02	29.59	0.01	36.6	12	0.25	order	Taeniopygia guttata	pass
Eurasian blackcap	Sylvia atricapilla	Aves	Brain	2	EAB_2_B	EAB	16278717	15480602	95.1	30.66	2229328	1.58315e+06	71.01	1.54	3564249	0.29	1519109	98.79	98.46	1.52	61.05	34.39	0.41	0.25	22.43	39.9	4.51	33.15	0.01	3.9	13	0.03	order	Taeniopygia guttata	pass
Eurasian blackcap	Sylvia atricapilla	Aves	Lung	3	EAB_3_LU	EAB	16291996	14346865	88.06	28.12	2731204	1.89438e+06	69.36	0.9	4481346	0.22	1881393	99.19	98.21	1.46	47.26	39.98	0.3	0.33	22.93	41.13	3.86	32.07	0.01	12.13	12	0.04	order	Pseudopodoces humilis	pass
Eurasian blackcap	Sylvia atricapilla	Aves	Heart	3	EAB_3_H	EAB	20139528	18185279	90.3	28	2839599	1.95298e+06	68.78	0.95	4681437	0.21	1963617	99.12	98.39	1.62	47.93	39.2	0.64	0.59	22.24	40.42	4.6	32.73	0.01	11.64	12	0.06	order	Corvus cornix cornix	pass
Eurasian blackcap	Sylvia atricapilla	Aves	Brain	3	EAB_3_B	EAB	13713927	13032434	95.03	31.05	2180832	1.55005e+06	71.08	1.57	3431830	0.29	1467778	98.67	98.34	1.46	59.17	34.44	0.39	0.28	23.5	38.64	4.67	33.18	0.01	5.72	12	0.04	order	Corvus cornix cornix	pass
Eurasian blackcap	Sylvia atricapilla	Aves	Muscle	3	EAB_3_M	EAB	12608789	11916886	94.51	27.34	2220125	1.57946e+06	71.14	0.93	3526179	0.28	1511023	99.1	98.16	1.6	52.7	41.68	0.3	0.27	22.89	40.33	3.82	32.95	0.01	5.05	13	0.03	order	Ficedula albicollis	pass
Eurasian blackcap	Sylvia atricapilla	Aves	Brain	4	EAB_4_B	EAB	28486453	26628723	93.48	31.71	3416289	2.05133e+06	60.05	1.5	6010472	0.19	2349099	99.04	98.61	1.67	39.56	24.33	21.17	7.36	23.61	41.76	4.78	29.84	0.01	7.58	11	0.05	order	Corvus brachyrhynchos	pass
Eurasian blackcap	Sylvia atricapilla	Aves	Lung	4	EAB_4_LU	EAB	18182704	15587238	85.73	34.35	1953460	1.21757e+06	62.33	0.9	3538708	0.31	1194283	99.27	98.3	1.85	37.94	17.69	23.25	10.45	25.36	42.44	3.98	28.21	0.01	10.68	12	0.04	order	Ficedula albicollis	pass
Eurasian blackcap	Sylvia atricapilla	Aves	Muscle	4	EAB_4_M	EAB	26195727	23449444	89.52	30.07	3599696	2.16655e+06	60.19	0.93	6620955	0.16	2396923	99.2	98.11	1.49	44.79	31.18	8.5	4.52	23.45	40.84	4.3	31.39	0.02	11	10	0.04	order	Corvus cornix cornix	pass
Eurasian blackcap	Sylvia atricapilla	Aves	Heart	4	EAB_4_H	EAB	17892969	17010969	95.07	28.55	3242123	2.11885e+06	65.35	0.9	5810475	0.17	2220673	99.16	98.38	1.51	53.64	38.43	0.49	0.37	22.81	40.1	4.77	32.31	0.01	7.08	11	0.06	order	Pseudopodoces humilis	pass
Eurasian blackcap	Sylvia atricapilla	Aves	Brain	5	EAB_5_B	EAB	8431193	7940464	94.18	29.35	1436041	1.05443e+06	73.43	1.36	2249202	0.33	953759	98.77	98.16	1.3	55.7	37.29	0.54	0.36	23.28	39.47	4.38	32.86	0.02	6.12	13	0.04	order	Taeniopygia guttata	pass
Eurasian blackcap	Sylvia atricapilla	Aves	Muscle	5	EAB_5_M	EAB	18099855	17046700	94.18	27.2	2554944	1.78364e+06	69.81	0.95	4130848	0.25	1739835	99.12	98.3	1.5	51.14	42.14	0.24	0.26	22.69	40.25	4.1	32.94	0.01	6.21	13	0.04	order	Zonotrichia albicollis	pass
Eurasian blackcap	Sylvia atricapilla	Aves	Heart	5	EAB_5_H	EAB	17614677	16596140	94.22	26.84	2846394	1.95359e+06	68.63	0.96	4692884	0.21	1962825	99.11	98.26	1.61	50.38	41.3	0.63	0.45	22.35	40.13	4.55	32.96	0.01	7.24	12	0.06	order	Taeniopygia guttata	pass
Eurasian blackcap	Sylvia atricapilla	Aves	Lung	5	EAB_5_LU	EAB	26654299	24920943	93.5	28.56	2881214	1.9708e+06	68.4	0.96	4741108	0.2	1982420	99.06	98.32	1.61	53.11	39.55	0.69	0.47	21.95	39.54	4.47	34.03	0.01	6.18	12	0.03	order	Ficedula albicollis	pass
Eurasian blackcap	Sylvia atricapilla	Aves	Liver	1	EAB_1_L	EAB	13276722	9248707	69.66	29.7	2424720	1.6851e+06	69.5	0.91	3926864	0.25	1668129	99.11	99.26	1.45	40.48	28.44	0.18	0.92	24.43	42.28	3.66	29.62	0.01	29.98	13	0.04	order	Ficedula albicollis	pass
Eurasian blackcap	Sylvia atricapilla	Aves	Heart	1	EAB_1_H	EAB	10432734	9316907	89.3	29.34	3058282	2.00605e+06	65.59	0.93	5038189	0.18	2079277	99.2	99.22	1.55	45.35	38.76	0.47	0.5	22.62	40.73	4.85	31.78	0.01	14.92	8	0.1	order	Ficedula albicollis	pass
Common bulbul	Pycnonotus barbatus	Aves	Liver	1	COB_1_L	COB	33549441	7730160	23.04	36.54	1989657	1817005	91.32	0.97	4403974	0.2	1188226	98.89	99.24	1.47	12.49	7.34	0.11	0.61	29.99	46.25	2.17	21.58	0.01	79.45	11	0.04	order	Ficedula albicollis	pass
Common bulbul	Pycnonotus barbatus	Aves	Heart	1	COB_1_H	COB	24025250	9306852	38.74	39.71	3147446	1817005	57.73	1.29	6582003	0.12	1850813	98.9	99.04	1.41	20.35	14.57	0.16	0.39	28.84	43.8	2.89	24.45	0.01	64.52	9	0.05	order	Pseudopodoces humilis	pass
White-eye	Zosteropidae	Aves	Heart	2	WHE_2_H	WHE	20244955	8679420	42.87	35.26	2214417	1689025	76.27	1.05	3900829	0.16	1387388	98.64	99.05	1.55	22.58	18.06	0.28	0.62	28.66	43.21	3.17	24.92	0.03	58.46	10	0.08	order	Ficedula albicollis	pass
White-eye	Zosteropidae	Aves	Liver	2	WHE_2_L	WHE	20374992	12448921	61.1	36.3	2153981	1652187	76.7	1.09	3859552	0.17	1304378	99.03	99.06	1.6	38.46	17.52	0.74	0.55	27.27	43.09	3.4	26.22	0.02	42.73	10	0.07	order	Corvus cornix cornix	pass
White-eye	Zosteropidae	Aves	Heart	1	WHE_1_H	WHE	17420226	11498448	66.01	32.28	2702302	1871286	69.25	0.77	5846026	0.11	1703841	99.19	99.14	1.6	35.11	29.55	0.27	0.32	24.74	42.55	3.38	29.3	0.02	34.75	9	0.05	order	Ficedula albicollis	pass
White-eye	Zosteropidae	Aves	Liver	1	WHE_1_L	WHE	20960124	10596004	50.55	34.61	2590848	1811556	69.92	0.82	5631462	0.14	1588848	99.15	99.04	1.61	30.13	18.62	0.79	0.53	27	43.97	3.13	25.9	0.01	49.93	10	0.05	order	Corvus cornix cornix	pass
Great tit	Parus major	Aves	Heart	1	GT_1_H	GT	23828087	6603797	27.71	45.83	2633397	2019190	76.68	1.45	4983336	0.14	1540267	98.79	99.12	1.5	15.38	9.62	0.09	0.4	29.89	45.07	2.12	22.9	0.01	74.49	9	0.04	family	Pseudopodoces humilis	pass
Great tit	Parus major	Aves	Liver	1	GT_1_L	GT	22778940	7869706	34.55	41.52	2229214	2019190	90.58	1.08	4589084	0.14	1338611	98.91	99.07	1.49	20.95	11.89	0.14	0.63	28.76	44.39	2.68	24.15	0.01	66.4	9	0.05	family	Pseudopodoces humilis	pass
Northern mockingbird	Mimus polyglottos	Aves	Liver	1	NMO_1_L	NMO	32435173	5552612	17.12	34.35	1564224	1334838	85.34	1	2776879	0.22	1039200	98.24	96.85	1.59	6.85	4.03	0.08	0.45	30.22	46.12	2.13	21.52	0.01	88.59	10	0.06	order	Ficedula albicollis	pass
Northern mockingbird	Mimus polyglottos	Aves	Heart	1	NMO_1_H	NMO	15228150	9016656	59.21	36.77	2788477	1334838	47.87	1.23	4528897	0.15	1908920	98.01	97.87	1.54	26.24	23.28	0.28	0.68	26.33	41.12	4.85	27.67	0.03	49.53	11	0.12	order	Pseudopodoces humilis	pass
Long-tailed broadbill	Psarisomus dalhousiae	Aves	Heart	1	LTB_1_H	LTB	15542519	12540278	80.68	32.29	2739394	2269063	82.83	1.21	5298605	0.13	1875539	98.63	98.83	1.41	45.25	37.52	0.28	0.37	22.96	41.65	3.32	32.06	0.01	16.58	11	0.01	order	Corvus cornix cornix	pass
Long-tailed broadbill	Psarisomus dalhousiae	Aves	Liver	1	LTB_1_L	LTB	15815024	10845965	68.58	34.57	2650367	2.21409e+06	83.54	1.24	5109680	0.15	1789295	98.47	98.81	1.39	42.6	27.56	0.19	0.61	23.71	42.69	3.38	30.2	0.01	29.03	11	0.01	infraclass	Gallus gallus	pass
Long-tailed broadbill	Psarisomus dalhousiae	Aves	Heart	2	LTB_2_H	LTB	16867864	14135413	83.8	35.51	2718210	2.22091e+06	81.7	0.95	5272494	0.13	1801880	99.01	99.13	1.49	51.68	35.22	0.15	0.73	23.17	41.63	3.39	31.79	0.01	12.22	8	0.05	order	Corvus cornix cornix	pass
Long-tailed broadbill	Psarisomus dalhousiae	Aves	Liver	2	LTB_2_L	LTB	24438269	18880984	77.26	34.97	2438707	2091020	85.74	0.95	4669721	0.16	1676243	98.87	99.09	1.48	49.59	30.03	0.19	0.62	22.85	42.35	3.66	31.13	0.01	19.58	12	0.02	order	Pseudopodoces humilis	pass
Blue-winged pitta	Pitta moluccensis	Aves	Heart	1	BWP_1_H	BWP	21587523	19690446	91.21	44.88	2947476	1903961	64.6	1.29	5339776	0.13	1734725	99.08	99.23	1.5	44.3	47.85	0.33	0.33	27.21	41.02	2.81	28.95	0.01	7.2	11	0.01	order	Manacus vitellinus	pass
Blue-winged pitta	Pitta moluccensis	Aves	Liver	1	BWP_1_L	BWP	33838500	28100300	83.04	44.26	2254062	1903961	84.47	1.1	4208361	0.18	1301930	99.12	98.94	1.64	33.29	42.95	7.46	4.45	30.27	42.01	2.52	25.2	0.01	11.85	11	0	order	Manacus vitellinus	pass
Blue-backed manakin	Chiroxiphia pareola	Aves	Heart	1	BBM_1_H	BBM	9904279	6181648	62.41	37.23	2736103	1615879	59.06	1.16	5158452	0.13	1730513	97.88	99.69	1.65	27.97	30.05	0.35	0.62	25.31	41.66	3.25	29.78	0.01	41	10	0.05	family	Manacus vitellinus	pass
Blue-backed manakin	Chiroxiphia pareola	Aves	Heart	2	BBM_2_H	BBM	14412023	10162385	70.51	35.76	2154316	1687738	78.34	1.14	3793126	0.15	1308789	98.81	99.05	1.47	39.85	33.58	0.12	0.46	24.86	43.17	2.28	29.68	0.01	25.99	8	0.01	order	Ficedula albicollis	pass
Blue-backed manakin	Chiroxiphia pareola	Aves	Liver	2	BBM_2_L	BBM	16402299	12249969	74.68	35.71	2231023	1734228	77.73	1.05	3973108	0.14	1413345	98.93	99.15	1.49	40.26	36.17	0.24	0.47	25.99	42.76	2.48	28.74	0.02	22.86	10	0.02	infraclass	Gallus gallus	pass
White-rumped shama	Copsychus malabaricus	Aves	Heart	1	WRS_1_H	WRS	22624906	13440537	59.41	37.87	3018892	2.01027e+06	66.59	1.15	6151514	0.15	1885287	98.77	99.01	1.55	20.46	13.34	13.84	9.83	27.94	43.4	3.31	25.35	0	42.53	6	0.06	family	Ficedula albicollis	pass
White-rumped shama	Copsychus malabaricus	Aves	Liver	1	WRS_1_L	WRS	14838355	9489202	63.95	35.72	2390039	1.82146e+06	76.21	1.08	4347455	0.17	1657152	98.81	98.53	1.57	41.06	18.24	0.23	0.53	26.79	41.7	4.11	27.4	0	39.95	6	0.06	family	Ficedula albicollis	pass
White-rumped shama	Copsychus malabaricus	Aves	Liver	2	WRS_2_L	WRS	21373172	16613432	77.73	29.51	2530327	1.87662e+06	74.16	1	4569283	0.11	1811277	98.7	99.21	1.51	41.39	33.99	0.18	0.67	24.09	40.57	4.46	30.86	0.01	23.77	9	0.11	family	Ficedula albicollis	pass
White-rumped shama	Copsychus malabaricus	Aves	Heart	2	WRS_2_H	WRS	13927623	6350901	45.6	37.74	2609742	1.80796e+06	69.28	1.15	5174820	0.2	1590129	98.54	99.3	1.55	13.83	10.48	8.83	7.94	28.07	42.3	5.29	24.33	0	58.91	6	0.19	family	Ficedula albicollis	pass
Lovebird	Agapornis	Aves	Heart	1	LOB_1_H	LOB	15751355	12947456	82.2	33.75	2284066	1130878	49.51	2.19	4117529	0.11	1529595	97.51	98.92	1.66	38.5	38.3	0.78	0.92	23.55	42.13	3.39	30.92	0	21.52	10	0.03	infraclass	Gallus gallus	pass
Lovebird	Agapornis	Aves	Liver	1	LOB_1_L	LOB	14555750	5446215	37.42	26.19	1226943	1130878	92.17	0.92	2263368	0.22	846474	94.35	98.82	1.63	18.42	15.77	0.26	0.9	27.57	43.36	4.67	24.39	0.01	64.66	12	0.14	infraclass	Gallus gallus	pass
Grey-headed lovebird	Agapornis canus	Aves	Liver	1	GHL_1_L	GHL	15032550	8060339	53.62	27.55	839962	713346	84.93	0.9	1735704	0.19	524724	98.96	96.16	1.56	30.17	24.85	0.76	0.71	25.54	45.09	2.96	26.4	0.01	43.52	14	0.06	infraclass	Gallus gallus	pass
Grey-headed lovebird	Agapornis canus	Aves	Heart	1	GHL_1_H	GHL	12442560	6670061	53.61	33.59	1893637	713346	37.67	1.22	4069540	0.12	1163388	97.83	99.83	1.57	22.21	23.23	0.09	0.65	24.98	44.2	2.84	27.97	0.01	53.83	12	0.06	infraclass	Gallus gallus	pass
Lilian's lovebird	Agapornis lilianae	Aves	Liver	1	LIL_1_L	LIL	23530914	14419528	61.28	31.06	2114999	1936867	91.58	1.14	4418011	0.08	1322466	98.09	98.93	1.56	29.36	27.91	0.15	0.56	25.52	42.95	3.42	28.09	0.01	42.03	8	0.07	infraclass	Gallus gallus	pass
Lilian's lovebird	Agapornis lilianae	Aves	Heart	1	LIL_1_H	LIL	29195623	16395439	56.16	45.57	3308249	1936867	58.55	1.78	6854012	0.1	1627306	98.49	98.82	1.57	15.07	14.5	12.02	9.73	26.86	44.9	2.6	25.63	0.01	48.68	8	0.05	infraclass	Gallus gallus	pass
Yellow-collared lovebird	Agapornis personatus	Aves	Heart	1	YCL_1_H	YCL	8688449	7356816	84.67	28.13	1640686	1438765	87.69	0.91	3389549	0.13	1064705	98.72	99.02	1.45	51.76	32.92	0.18	0.33	25.46	42.6	3.09	28.84	0.02	14.81	10	0.02	infraclass	Gallus gallus	pass
Yellow-collared lovebird	Agapornis personatus	Aves	Liver	1	YCL_1_L	YCL	23903540	10136422	42.41	32.53	1997066	1594813	79.86	1.01	4374473	0.1	1211100	98.61	99.02	1.51	26.25	16.17	0.12	0.45	27.6	46.01	2.01	24.36	0.02	57.02	8	0.02	infraclass	Gallus gallus	pass
Yellow-collared lovebird	Agapornis personatus	Aves	Lung	2	YCL_2_LU	YCL	27965129	15103142	54.01	30.63	2010145	1.62257e+06	80.72	0.93	4308190	0.08	1247404	98.9	99.16	1.6	30.17	23.46	0.09	0.36	27.17	44.88	1.9	26	0.05	45.92	11	0.02	class	Apteryx australis mantelli	pass
Yellow-collared lovebird	Agapornis personatus	Aves	Heart	2	YCL_2_H	YCL	12002757	11049690	92.06	29.42	1825456	1.5468e+06	84.74	1.23	3725895	0.1	1190570	98.58	98.88	1.41	53.85	39.47	0.27	0.33	24.19	41.47	2.88	31.45	0.01	6.07	11	0.01	order	Melopsittacus undulatus	pass
Black-winged lovebird	Agapornis taranta	Aves	Liver	1	BWL_1_L	BWL	13625783	7688505	56.43	29.33	1844122	1545588	83.81	1.21	3355065	0.11	1191763	97.07	98.97	1.5	22.77	25.01	6.16	5.95	26.42	42.96	3.52	27.09	0.01	40.1	10	0.07	infraclass	Gallus gallus	pass
Black-winged lovebird	Agapornis taranta	Aves	Heart	1	BWL_1_H	BWL	22437550	20530975	91.5	32.35	2062206	1545588	74.95	1.5	3683955	0.1	1351229	98.63	97.75	1.61	36.62	47.45	0.25	0.44	23.73	41.02	3.9	31.34	0.01	15.24	12	0.08	infraclass	Aquila chrysaetos canadensis	pass
True macaws	Ara	Aves	Heart	1	TM_1_H	TM	16639958	1587292	9.54	47.53	628569	411419	65.45	1.2	1535556	0.22	254738	98.16	100	1.62	4.08	2.21	0.11	0.23	31.87	47.06	1.41	19.65	0.02	93.37	9	0.03	infraclass	Gallus gallus	pass
True macaws	Ara	Aves	Liver	1	TM_1_L	TM	15347828	1810465	11.8	42.42	870904	520898	59.81	1.09	1976714	0.19	442838	98.61	100	1.65	5.31	3.21	0.06	0.4	31.99	46.42	1.46	20.11	0.02	91.03	9	0.03	infraclass	Gallus gallus	pass
True macaws	Ara	Aves	Heart	2	TM_2_H	TM	13372925	5689094	42.54	39.91	1477630	695898	47.1	1.02	3299697	0.12	814054	97.95	97.65	1.62	23.08	17.46	0.2	0.61	28.65	44.14	2.3	24.9	0.01	58.65	10	0.04	infraclass	Gallus gallus	pass
True macaws	Ara	Aves	Liver	2	TM_2_L	TM	14627729	2549053	17.43	43.93	1137215	622683	54.76	0.98	2542485	0.18	583728	95.41	99.33	1.61	9.14	5.59	0.06	0.58	31.08	45.89	1.68	21.35	0.01	84.63	10	0.02	infraclass	Gallus gallus	pass
Blue-and-yellow macaw	Ara ararauna	Aves	Liver	1	BYM_1_L	BYM	20815467	11236676	53.98	38.45	1693061	1393643	82.31	1.3	3324859	0.17	888514	98.91	99.03	1.54	30.43	19.98	0.16	0.31	26.93	44.33	3.03	25.7	0.01	49.12	12	0.05	class	Apteryx australis mantelli	pass
Blue-and-yellow macaw	Ara ararauna	Aves	Heart	1	BYM_1_H	BYM	13816962	11657089	84.37	36.65	1994293	1.55363e+06	77.9	1.29	3720025	0.09	1141006	98.75	98.87	1.52	41.41	35.8	0.28	0.53	25.25	40.74	4.55	29.44	0.02	21.98	10	0.11	infraclass	Gallus gallus	pass
Blue-and-yellow macaw	Ara ararauna	Aves	Heart	2	BYM_2_H	BYM	21111158	6370920	30.18	42.88	2055934	1.56437e+06	76.09	1.3	3991146	0.16	982302	98.69	98.04	1.59	16.54	8.94	0.21	0.33	29.42	44.83	3.19	22.56	0.01	73.98	8	0.1	class	Apteryx australis mantelli	pass
Blue-and-yellow macaw	Ara ararauna	Aves	Liver	2	BYM_2_L	BYM	20315154	7051692	34.71	45.18	2164195	1.62584e+06	75.12	1.24	4175279	0.14	1065477	98.7	99.72	1.55	20.18	10.8	0.21	0.39	29.2	44.88	2.81	23.1	0.01	68.41	8	0.07	infraclass	Gallus gallus	pass
White-fronted amazon	Amazona	Aves	Heart	1	WFA_1_H	WFA	8639683	5932809	68.67	29.51	1882464	1415744	75.21	1.03	3559099	0.14	1245763	97.16	98.08	1.66	31.76	36.1	0.47	0.67	24.28	43	3.79	28.92	0	30.99	10	0.05	infraclass	Anas platyrhynchos	pass
White-fronted amazon	Amazona	Aves	Liver	1	WFA_1_L	WFA	13648877	7675968	56.24	30.19	1834165	1398021	76.22	0.8	3654927	0.15	1163381	95.34	98.84	1.62	28.28	25.77	0.32	0.53	26.05	44.19	3.36	26.39	0.01	45.1	11	0.04	infraclass	Gallus gallus	pass
Yellow-billed amazon	Amazona	Aves	Heart	2	WFA_2_H	WFA	9315071	5989653	64.3	32.69	1819715	1368251	75.19	0.87	3753707	0.16	1174351	98.11	97.98	1.63	31.03	29.12	1.23	1.18	25.98	43.46	2.84	27.72	0.01	37.43	10	0.04	infraclass	Gallus gallus	pass
Yellow-billed amazon	Amazona	Aves	Liver	2	WFA_2_L	WFA	21386447	10381908	48.54	28.91	1905754	1.42052e+06	74.54	0.76	4069675	0.15	1228088	96.96	98.81	1.66	22.59	22.8	0.13	0.52	26.1	44.81	3.03	26.06	0.01	53.97	12	0.06	infraclass	Gallus gallus	pass
Black-billed amazon	Amazona agilis	Aves	Heart	2	BBA_2_H	BBA	16385947	12204754	74.48	45.67	2707248	2.11281e+06	78.04	1.26	5552847	0.15	1267418	99.08	97.98	1.62	17.29	13.99	22.59	13.98	27.52	42.23	4.34	25.89	0.01	32.15	8	0.12	genus	Amazona aestiva	pass
Black-billed amazon	Amazona agilis	Aves	Lung	2	BBA_2_LU	BBA	18113720	10138791	55.97	46.25	2373084	1.90007e+06	80.07	1.25	4827681	0.2	986682	98.75	98.93	1.59	11.86	7.35	21.54	9.45	28.99	43.55	3.22	24.23	0.01	49.79	8	0.07	genus	Amazona aestiva	pass
Black-billed amazon	Amazona agilis	Aves	Heart	1	BBA_1_H	BBA	16554458	15246124	92.1	40.47	2619861	2.07262e+06	79.11	1.14	5434137	0.1	1363307	99.04	98.63	1.49	25.75	32.13	13.88	13.69	25.29	41.67	4.42	28.61	0.01	14.54	9	0.11	genus	Amazona aestiva	pass
Black-billed amazon	Amazona agilis	Aves	Lung	1	BBA_1_LU	BBA	21006337	16893970	80.42	40.41	2610908	2.07953e+06	79.65	1.06	5361688	0.14	1264686	99.05	99	1.55	16.26	17.43	23.29	19.08	27.24	42.67	3.35	26.73	0.01	23.93	8	0.07	genus	Amazona aestiva	pass
Blue-crowned hanging parrot	Loriculus galgulus	Aves	Liver	1	BHP_1_L	BHP	15991271	7121083	44.53	29.59	1712915	1.31753e+06	76.92	0.92	3425493	0.15	1069199	97.11	98.77	1.67	19.44	21.41	0.14	0.73	25.92	45.97	3.08	25.02	0.01	58.27	12	0.07	infraclass	Gallus gallus	pass
Blue-crowned hanging parrot	Loriculus galgulus	Aves	Heart	1	BHP_1_H	BHP	13086238	10869373	83.06	28.03	2124950	1.51496e+06	71.29	0.91	4180692	0.08	1389764	98.59	98.22	1.63	36.72	43.31	0.75	0.9	23.36	41.7	3.72	31.22	0.01	18.33	9	0.07	infraclass	Gallus gallus	pass
Blue-crowned hanging parrot	Loriculus galgulus	Aves	Heart	2	BHP_2_H	BHP	22967620	5737127	24.98	33.06	1621732	1.23927e+06	76.42	0.84	3310728	0.17	972279	95.75	99.29	1.67	10.91	9.39	0.09	0.44	28.34	47.17	2.23	22.25	0.01	79.17	12	0.04	class	Apteryx australis mantelli	pass
Blue-crowned hanging parrot	Loriculus galgulus	Aves	Liver	2	BHP_2_L	BHP	21560245	9291081	43.09	29.61	2219794	1.56389e+06	70.45	0.79	4726052	0.09	1399394	98.07	98.32	1.62	17.27	21.03	0.2	0.59	27.32	44.62	2.7	25.33	0.03	60.92	11	0.06	order	Cacatua goffini	pass
Burrowing parrot	Cyanoliseus patagonus	Aves	Heart	2	BPA_2_H	BPA	13918546	11976720	86.05	35.01	2414956	1.56851e+06	64.95	1.13	5049079	0.14	1257643	98.94	98.98	1.53	12.62	22.58	25.54	22.22	28.11	42.69	3.59	25.6	0.01	17.04	8	0.09	infraclass	Gallus gallus	pass
Burrowing parrot	Cyanoliseus patagonus	Aves	Liver	2	BPA_2_L	BPA	13293608	10712183	80.58	36.55	1928880	1.47034e+06	76.23	1.04	3619896	0.11	1147307	98.87	96.99	1.53	47.54	25.89	0.46	0.51	26.84	39.92	4.51	28.69	0.03	25.61	8	0.11	infraclass	Gallus gallus	pass
Burrowing parrot	Cyanoliseus patagonus	Aves	Liver	1	BPA_1_L	BPA	13455806	8259141	61.38	36.02	1614625	1.306e+06	80.89	1.23	3162942	0.17	956511	98.83	98.47	1.51	35.02	22.84	0.75	0.68	26.31	43.08	3.58	27.01	0.01	40.71	12	0.06	class	Apteryx australis mantelli	pass
Burrowing parrot	Cyanoliseus patagonus	Aves	Heart	1	BPA_1_H	BPA	11713888	6699663	57.19	38.44	2333936	1612375	69.08	0.95	4822159	0.13	1259210	98.96	98.13	1.64	20.89	18.71	9.51	6.15	27.92	43.06	3.49	25.51	0.02	44.74	9	0.09	infraclass	Gallus gallus	pass
Double-eyed fig parrot	Cyclopsitta diophthalma	Aves	Heart	1	DFP_1_H	DFP	20158341	10141265	50.31	55.26	3301026	1299779	39.38	2.58	6214188	0.14	1423862	98.12	98.71	1.62	12.02	9.31	15.6	10.9	28.38	45.59	3.01	23.01	0	52.16	6	0.07	infraclass	Gallus gallus	pass
Double-eyed fig parrot	Cyclopsitta diophthalma	Aves	Liver	1	DFP_1_L	DFP	13027903	3172805	24.35	39.31	1512984	1299779	85.91	1.3	3113646	0.15	906040	97.94	99.63	1.6	12.37	9.35	0.18	0.89	29.11	45.32	2.92	22.65	0	77.21	6	0.08	infraclass	Gallus gallus	pass
Gang-gang cockatoo	Callocephalon fimbriatum	Aves	Heart	1	GGC_1_H	GGC	14297039	13615605	95.23	40.29	2474085	1671517	67.56	1.66	4757090	0.1	1437235	98.58	98.74	1.44	53.58	38.79	1.93	1.17	25.01	42.26	2.69	30.04	0.01	4.53	11	0.01	infraclass	Gallus gallus	pass
Gang-gang cockatoo	Callocephalon fimbriatum	Aves	Liver	1	GGC_1_L	GGC	17888382	13806876	77.18	31.3	1773383	1671517	94.26	1.2	3684209	0.13	1118566	98.38	98.75	1.38	50.68	26.59	0.13	0.26	27.35	43.09	2.41	27.14	0.01	22.33	11	0.01	infraclass	Gallus gallus	pass
African grey parrot	Psittacus	Aves	Liver	1	GP_1_L	GP	9597425	7775834	81.02	28.75	2037458	1.45996e+06	71.66	1.06	3939971	0.15	1300100	99.1	92.31	1.83	41.6	29.16	0.28	0.42	26.03	40.56	4.45	28.95	0.01	28.54	11	0.08	infraclass	Aquila chrysaetos canadensis	pass
African grey parrot	Psittacus	Aves	Brain	1	GP_1_B	GP	12678220	11615689	91.62	35.93	1729360	1.1013e+06	63.68	3.14	2802614	0.21	963463	97.24	95.18	1.49	20.82	18.02	27.9	15.74	28.56	39.99	5.58	25.85	0.01	17.52	13	0.16	infraclass	Gallus gallus	pass
African grey parrot	Psittacus	Aves	Heart	1	GP_1_H	GP	17538052	15117033	86.2	30.69	2431547	1.65955e+06	68.25	1.17	4925255	0.1	1515251	99.01	99.68	1.51	43.01	34.62	0.24	0.4	25.44	40.31	4.53	29.71	0.01	21.73	11	0.09	infraclass	Gallus gallus	pass
African grey parrot	Psittacus	Aves	Spleen	1	GP_1_S	GP	19322689	5269029	27.27	34.05	2044593	1.43329e+06	70.1	1.06	4008621	0.17	1227054	98.97	98.52	1.53	13.72	8.58	0.14	0.3	30.91	43.67	3.24	22.17	0.01	77.27	11	0.09	infraclass	Gallus gallus	pass
African grey parrot	Psittacus	Aves	Lung	1	GP_1_LU	GP	25293849	10764226	42.56	33.3	2446563	1.65089e+06	67.48	1.13	4941336	0.12	1451671	98.97	99.42	1.45	22.07	15.88	0.17	0.34	29.16	43.29	3.31	24.24	0.01	61.54	11	0.08	order	Melopsittacus undulatus	pass
African grey parrot	Psittacus	Aves	Spleen	2	GP_2_S	GP	21034807	5121048	24.35	36.99	1893561	1315972	69.5	1.12	3673765	0.2	1098387	98.97	100	1.71	13.52	6.19	0.11	0.27	31.2	44.33	2.67	21.79	0.01	79.91	11	0.07	infraclass	Gallus gallus	pass
African grey parrot	Psittacus	Aves	Lung	2	GP_2_LU	GP	8013597	6046151	75.45	38.67	1670486	1.24218e+06	74.36	0.98	3254427	0.22	1072217	97.53	98.42	1.57	49.68	17.93	1.31	0.61	27.1	40.67	4.38	27.85	0.01	30.48	10	0.06	infraclass	Aquila chrysaetos canadensis	pass
African grey parrot	Psittacus	Aves	Brain	2	GP_2_B	GP	6317698	5693715	90.12	53.25	1140068	684126	60.01	3.88	1996616	0.29	551355	96.53	97.54	1.57	17.3	8.2	35.9	19.25	30.73	39.14	5.29	24.83	0	19.35	11	0.13	infraclass	Gallus gallus	pass
African grey parrot	Psittacus	Aves	Heart	2	GP_2_H	GP	17961226	17171706	95.6	28.32	2244968	1.59573e+06	71.08	1.14	4330258	0.09	1474155	99.01	98.62	1.55	43.66	39.24	0.28	0.44	24.9	38.91	5.88	30.3	0.01	16.39	11	0.15	infraclass	Gallus gallus	pass
African grey parrot	Psittacus	Aves	Liver	2	GP_2_L	GP	20239310	17785790	87.88	29.95	2332856	1.62993e+06	69.87	1.11	4501586	0.09	1480825	98.99	98.44	1.55	44.57	35.51	0.31	0.4	25.51	40.12	4.76	29.6	0.01	19.21	11	0.1	infraclass	Gallus gallus	pass
Cockatiel	Nymphicus hollandicus	Aves	Liver	1	COK_1_L	COK	15565864	10256980	65.89	30.6	1393008	1.08098e+06	77.6	0.94	2808621	0.17	837938	99.15	98.39	1.7	34.88	30.29	0.16	0.41	26.28	43.88	2.54	27.28	0.01	34.26	13	0.03	infraclass	Gallus gallus	pass
Cockatiel	Nymphicus hollandicus	Aves	Heart	1	COK_1_H	COK	32414838	26579368	82	38.48	2407585	1452902	60.35	1.06	5512804	0.15	1217154	99.13	98.8	1.44	22.74	20.24	22.02	20.57	27.13	44.15	2.09	26.62	0.01	14.42	12	0.01	species	Nymphicus hollandicus	pass
Cockatiel	Nymphicus hollandicus	Aves	Heart	2	COK_2_H	COK	16451309	13513041	82.14	35.62	2396496	1427120	59.55	1	5714239	0.15	1185909	99.13	98.48	1.55	17.72	17.93	25.85	20.73	28.69	43.08	2.93	25.28	0.02	17.78	10	0.05	infraclass	Gallus gallus	pass
Cockatiel	Nymphicus hollandicus	Aves	Liver	2	COK_2_L	COK	21953748	15982110	72.8	29.57	1746286	1.24975e+06	71.57	0.97	3573910	0.13	1077475	98.93	98.44	1.58	35.67	38.43	0.12	0.62	24.94	43.82	2.68	28.56	0.01	25.16	13	0.09	infraclass	Gallus gallus	pass
White cockatoo	Cacatua alba	Aves	Heart	1	WC_1_H	WC	10862218	8871251	81.67	34.19	1598576	1235892	77.31	1.29	2907339	0.14	997581	98.49	98.36	1.57	37.61	36.44	0.27	0.71	25.91	40.92	4.66	28.49	0.01	24.97	12	0.11	infraclass	Gallus gallus	pass
White cockatoo	Cacatua alba	Aves	Liver	1	WC_1_L	WC	19148937	8373873	43.73	28.98	1472910	1235892	83.91	0.85	3004375	0.11	956273	98.56	98.48	1.61	23.86	21.26	0.13	1.09	26.1	45.67	3.17	25.05	0.02	53.66	12	0.08	order	Melopsittacus undulatus	pass
Palm cockatoo	Probosciger aterrimus	Aves	Heart	1	PCO_1_H	PCO	15903419	14840709	93.32	43.95	2500695	1852678	74.09	1.59	4077995	0.09	1468959	98.88	98.97	1.56	47.02	37.32	0.58	0.56	26.53	38.35	4.58	30.54	0.01	14.51	9	0.1	infraclass	Gallus gallus	pass
Palm cockatoo	Probosciger aterrimus	Aves	Liver	1	PCO_1_L	PCO	25328352	18219351	71.93	32.06	1985304	1852678	93.32	1.08	3944423	0.09	1284569	98.86	97.68	1.57	41.17	28.01	0.17	0.35	27.18	40.14	3.08	29.59	0.01	30.31	10	0.04	infraclass	Gallus gallus	pass
Budgerigar	Melopsittacus	Aves	Heart	2	BUD_2_H	BUD	14337469	11376247	79.35	28.7	2115894	1698214	80.26	0.89	4740862	0.08	1346371	98.35	98.55	1.55	39.2	36.06	0.15	0.36	23.44	40.68	4.57	31.3	0.01	24.24	8	0.07	class	Apteryx australis mantelli	pass
Budgerigar	Melopsittacus	Aves	Liver	2	BUD_2_L	BUD	15346992	10306365	67.16	30.53	2149054	1.70387e+06	79.28	0.88	4827798	0.08	1349180	98.61	99.14	1.59	35.09	28.87	0.15	0.34	24.77	41.45	4.28	29.5	0.01	35.53	8	0.08	infraclass	Gallus gallus	pass
Budgerigar	Melopsittacus	Aves	Heart	1	BUD_1_H	BUD	16105502	15144129	94.03	25.28	1916802	1618610	84.44	0.92	3922794	0.08	1246340	98.98	98.9	1.51	44.29	43.17	0.29	0.4	22.81	40.14	5.03	32.01	0.01	11.85	8	0.09	class	Apteryx australis mantelli	pass
Budgerigar	Melopsittacus	Aves	Liver	1	BUD_1_L	BUD	12796534	11198186	87.51	24.03	1656911	1466254	88.49	0.79	3209654	0.11	1096428	98.72	99.55	1.59	43.3	40.99	0.27	0.39	23.24	40.4	4.05	32.3	0.02	15.05	12	0.07	genus	Melopsittacus undulatus	pass
Common quail	Coturnix coturnix	Aves	Heart	1	COQ_1_H	COQ	20734548	3682708	17.76	34.68	1242684	765397	61.59	1.39	2137048	0.14	766857	96.39	98.21	1.63	9.17	7.24	0.07	0.76	28.73	47.29	2.18	21.81	0	82.75	10	0.04	family	Gallus gallus	pass
Common quail	Coturnix coturnix	Aves	Liver	1	COQ_1_L	COQ	23758991	6917519	29.12	43.13	936188	653934	69.85	1.15	1566332	0.21	558493	98.84	100	1.33	19.28	7.49	0.75	0.63	29.54	44.92	3.17	22.36	0.01	71.85	12	0.06	family	Gallus gallus	pass
Common quail	Coturnix coturnix	Aves	Heart	2	COQ_2_H	COQ	17032422	6315328	37.08	31.69	1144585	750688	65.59	1.16	1702344	0.14	742240	96.68	97.74	1.68	17.17	13.58	4.1	2.79	27.77	42.95	4.13	25.15	0.01	62.36	12	0.11	family	Gallus gallus	pass
Common quail	Coturnix coturnix	Aves	Liver	2	COQ_2_L	COQ	22727220	14520721	63.89	33.61	1014082	703889	69.41	1.22	1575136	0.16	655246	98.29	98.32	1.76	42.98	19.11	0.74	0.88	27.97	39.77	5.24	27.01	0.01	36.3	12	0.12	family	Gallus gallus	pass
Harlequin quail	Coturnix delegorguei	Aves	Liver	1	HAQ_1_L	HAQ	22265887	11423870	51.31	36.85	1690134	1.20129e+06	71.08	1.24	3127567	0.14	1152013	98.83	93.8	1.72	43.25	13.03	0.41	0.47	24.46	41.83	5.99	27.72	0	42.84	10	0.03	family	Gallus gallus	pass
Harlequin quail	Coturnix delegorguei	Aves	Heart	1	HAQ_1_H	HAQ	9762957	6251664	64.03	38.95	1473609	1.13747e+06	77.19	0.99	2581476	0.18	1064078	98.6	98.67	1.67	52.98	13.87	0.44	0.7	24.27	38.99	6.89	29.84	0.01	32.01	10	0.05	family	Gallus gallus	pass
Harlequin quail	Coturnix delegorguei	Aves	Liver	2	HAQ_2_L	HAQ	14657649	11554947	78.83	31.28	1458960	1.14412e+06	78.42	0.82	2300417	0.15	1059135	98.31	99.58	1.64	54.58	27.06	0.22	0.42	23.16	38.9	6.47	31.45	0.01	17.71	12	0.06	family	Gallus gallus	pass
Harlequin quail	Coturnix delegorguei	Aves	Heart	2	HAQ_2_H	HAQ	9771890	8413097	86.09	37.47	1593953	1.20048e+06	75.31	1.05	2562546	0.15	1161887	98.32	98.42	1.69	59.53	27.51	0.66	0.39	23.82	37.69	6.21	32.27	0.01	11.9	10	0.05	family	Gallus gallus	pass
Grey partridge	Perdix perdix	Aves	Heart	1	GRP_1_H	GRP	9487472	8657069	91.25	29.39	1996013	1.55406e+06	77.86	0.88	3329188	0.1	1386529	99.23	99.15	1.56	46.82	33.59	0.62	0.77	23.19	39.79	6.23	30.77	0.01	18.21	8	0.14	family	Gallus gallus	pass
Grey partridge	Perdix perdix	Aves	Liver	1	GRP_1_L	GRP	13355468	9769814	73.15	31.06	2056828	1.5741e+06	76.53	0.9	3519972	0.09	1409431	99.15	99.18	1.64	38.77	30.98	0.22	0.52	23.66	42.37	4.37	29.59	0.01	29.5	10	0.07	family	Gallus gallus	pass
Grey partridge	Perdix perdix	Aves	Heart	2	GRP_2_H	GRP	11910002	11295340	94.84	27.29	1863368	1.49276e+06	80.11	0.86	3081315	0.1	1342767	99.22	99.1	1.74	46.8	46.43	0.28	0.31	20.83	41.88	3.96	33.33	0.01	6.18	12	0.04	family	Gallus gallus	pass
Grey partridge	Perdix perdix	Aves	Liver	2	GRP_2_L	GRP	23689865	20612981	87.01	41	2028468	1.19866e+06	59.09	1.03	4501133	0.19	1072645	98.87	99.17	1.34	15.47	10.51	35.53	28.47	31.5	36.17	2.75	29.56	0.01	10.02	9	0.04	family	Gallus gallus	pass
Crested partridge	Rollulus	Aves	Heart	1	CP_1_H	CP	13981870	9751476	69.74	36	2948644	2.2705e+06	77	0.92	4877466	0.11	2050880	98.76	98.43	1.57	34.75	30.61	1.7	1.04	25	41.82	4.58	28.6	0.01	31.89	8	0.1	family	Gallus gallus	pass
Crested partridge	Rollulus	Aves	Liver	1	CP_1_L	CP	13524363	12469088	92.2	34.72	2664300	2.18499e+06	82.01	0.92	4419929	0.11	1960245	98.85	97.78	1.49	48.94	36.85	0.83	0.63	22.61	38.84	5.68	32.86	0.01	12.76	10	0.09	family	Gallus gallus	pass
Crested partridge	Rollulus	Aves	Heart	2	CP_2_H	CP	7525765	5199133	69.08	33.77	2600623	2.15813e+06	82.99	1.05	4054440	0.14	1830784	97.87	99.08	1.58	34.03	32.55	0.2	0.88	24.46	42.03	4.69	28.81	0.01	32.34	8	0.09	family	Gallus gallus	pass
Crested partridge	Rollulus	Aves	Liver	2	CP_2_L	CP	10296922	7935891	77.07	38.54	2477549	2088759	84.31	1.08	3830611	0.14	1772556	97.32	98.51	1.58	43.75	29.37	0.7	0.88	24.19	41.07	4.47	30.26	0	25.3	9	0.04	family	Gallus gallus	pass
Silkie	Gallus	Aves	Heart	1	SIL_1_H	SIL	15314327	12342152	80.59	39.63	3111604	2082170	66.92	1.46	5209512	0.1	2002928	98.52	98.26	1.58	39.83	37.11	0.27	0.53	23.66	42.63	3.71	29.99	0.01	22.26	10	0.05	genus	Gallus gallus	pass
Silkie	Gallus	Aves	Liver	1	SIL_1_L	SIL	19985138	15258853	76.35	32.76	2315038	2082170	89.94	1	4009876	0.13	1637220	97.99	99.15	1.72	35.8	34.96	5.07	2.7	23.38	42.43	4.11	30.08	0.01	21.47	12	0.03	genus	Gallus gallus	pass
Chicken	Gallus gallus	Aves	Heart	4	CHK_4_H	CHK	23517529	18922115	80.46	29.5	2724553	1.58195e+06	58.06	1	4565847	0.19	1858967	99.09	98.32	1.69	40.95	35.62	0.28	0.73	23.84	42.74	3.84	29.57	0.01	22.42	12	0.06	species	Gallus gallus	pass
Chicken	Gallus gallus	Aves	Liver	4	CHK_4_L	CHK	19995349	11340906	56.72	27.77	1825444	1.13413e+06	62.13	1.05	2924584	0.25	1330798	98.37	98.3	1.52	25.73	25.44	0.49	0.93	26.01	43.06	3.74	27.18	0.02	47.41	13	0.02	species	Gallus gallus	pass
Sulmtaler	Gallus gallus	Aves	Heart	5	CHK_5_H	CHK	15531708	11919374	76.74	29.39	2755009	1.58436e+06	57.51	0.93	4549899	0.17	1880166	99.19	98.39	1.47	37.42	35.31	0.37	0.41	25.11	42.24	3.46	29.17	0.02	26.49	10	0.06	species	Gallus gallus	pass
Sulmtaler	Gallus gallus	Aves	Liver	5	CHK_5_L	CHK	15636790	13096028	83.75	30.31	2122715	1.29593e+06	61.05	0.89	3435874	0.25	1502275	99.07	98	1.55	45.71	35.14	1.22	0.83	23.43	42.1	3.63	30.82	0.01	17.1	13	0.03	species	Gallus gallus	pass
Chicken	Gallus gallus	Aves	Duodenum	1	CHK_1_D	CHK	25059439	4307553	17.19	35.65	2434497	1.36025e+06	55.87	0.94	4068921	0.25	1484431	96.09	98.97	1.59	8.23	6.6	0.08	0.68	29.55	47.2	1.99	21.26	0.01	84.41	10	0.04	species	Gallus gallus	pass
Chicken	Gallus gallus	Aves	Heart	1	CHK_1_H	CHK	22918598	5043708	22.01	50.02	713954	328118	45.96	1.72	946574	0.32	416501	94.95	98.35	1.6	17.69	4.54	0.2	1.26	28.92	44.45	3.32	23.31	0.01	76.3	10	0.05	species	Gallus gallus	pass
Chicken	Gallus gallus	Aves	Lung	1	CHK_1_LU	CHK	14549924	7099692	48.8	32.25	2629520	1.5418e+06	58.63	0.81	4369536	0.21	1734895	96.23	98.7	1.57	23.56	19.86	0.23	0.53	27.12	43.5	3.74	25.63	0.01	55.82	11	0.08	species	Gallus gallus	pass
Chicken	Gallus gallus	Aves	Muscle	1	CHK_1_M	CHK	13434380	9790591	72.88	37.45	3075317	1.61276e+06	52.44	0.98	4838977	0.22	1891882	98.92	99.09	1.67	26.23	27.67	11.79	8.14	25.86	43.06	3.32	27.75	0.01	26.17	12	0.04	species	Gallus gallus	pass
Chicken	Gallus gallus	Aves	Spleen	1	CHK_1_S	CHK	23562702	3136560	13.31	41.46	1745369	986774	56.54	0.94	2939652	0.31	1020161	97.52	98.5	1.64	7.26	3.72	0.07	0.22	30.28	47.62	1.75	20.34	0.01	88.73	12	0.03	species	Gallus gallus	pass
Chicken	Gallus gallus	Aves	Brain	1	CHK_1_B	CHK	17289175	10823965	62.61	30.67	885724	528441	59.66	1.3	1264557	0.31	595277	94.61	99.3	1.63	14.52	25.19	10.17	7.24	27.78	41.77	3.94	26.5	0.01	42.89	14	0.06	species	Gallus gallus	pass
Chicken	Gallus gallus	Aves	Liver	1	CHK_1_L	CHK	34443817	8320729	24.16	30.34	1209087	718197	59.4	0.93	1855154	0.3	839709	84.64	98.96	1.61	8.76	8.4	0.09	0.89	27.9	47.13	2.95	22.01	0.01	81.86	14	0.04	species	Gallus gallus	pass
Chicken	Gallus gallus	Aves	Brain	2	CHK_2_B	CHK	14509890	10222431	70.45	35.45	1779044	919833	51.7	1.69	2356119	0.27	1117893	96.43	98.18	1.63	10.05	11.37	35.32	14.49	29.01	40.75	4.7	25.52	0.03	28.77	12	0.05	species	Gallus gallus	pass
Chicken	Gallus gallus	Aves	Duodenum	2	CHK_2_D	CHK	24790021	5291651	21.35	33.13	2376523	1.34629e+06	56.65	0.92	3988279	0.23	1467463	96.75	99.05	1.55	9.92	8.8	0.08	1.47	28.99	47.59	2.3	21.12	0.01	79.73	11	0.06	species	Gallus gallus	pass
Chicken	Gallus gallus	Aves	Heart	2	CHK_2_H	CHK	12032760	9034835	75.09	32.59	2660573	1.51233e+06	56.84	0.78	4250611	0.23	1765375	98.19	98.51	1.52	29.3	35.47	4.21	3.29	26.26	41.59	3.25	28.89	0.01	27.73	11	0.05	species	Gallus gallus	pass
Chicken	Gallus gallus	Aves	Liver	2	CHK_2_L	CHK	9442391	8358907	88.53	26.21	1259977	835505	66.31	0.73	1905328	0.28	921179	97.34	96.92	1.53	43.72	39.54	0.19	0.36	23.58	41.24	4.16	31.01	0.01	16.19	14	0.05	species	Gallus gallus	pass
Chicken	Gallus gallus	Aves	Muscle	2	CHK_2_M	CHK	14625737	10876329	74.36	39.24	2646782	1.3153e+06	49.69	1.14	3907792	0.26	1488560	98.05	98.54	1.59	15.84	12.63	31.65	16.18	29.09	40.97	4.35	25.59	0.01	23.7	10	0.07	species	Gallus gallus	pass
Chicken	Gallus gallus	Aves	Spleen	2	CHK_2_S	CHK	11062250	4657790	42.11	35.21	1820278	1.13344e+06	62.27	0.9	2888394	0.29	1219726	96.88	98.92	1.62	23.72	14.8	0.18	0.7	27.65	44.65	3.45	24.23	0.02	60.61	12	0.06	species	Gallus gallus	pass
Chicken	Gallus gallus	Aves	Lung	2	CHK_2_LU	CHK	27041259	4556642	16.85	37.86	2051709	1.14372e+06	55.74	0.92	3432173	0.31	1207736	95.82	98.55	1.61	8.76	5.5	0.2	0.41	29.43	47.06	2.17	21.32	0.01	85.12	12	0.04	species	Gallus gallus	pass
Chicken	Gallus gallus	Aves	Brain	3	CHK_3_B	CHK	14944478	14267839	95.47	29.76	2786078	1.64762e+06	59.14	1.32	4758025	0.14	2003294	98.44	97.63	1.62	47.55	44.93	0.27	0.29	21.74	41.2	4.2	32.86	0.01	6.96	12	0.04	species	Gallus gallus	pass
Chicken	Gallus gallus	Aves	Heart	3	CHK_3_H	CHK	14844317	8584715	57.83	33.72	2370160	1.3693e+06	57.77	0.86	3915497	0.27	1547802	96.05	98.85	1.63	22.41	26.31	2.53	2.21	26.51	43.63	3.61	26.24	0.01	46.53	12	0.06	species	Gallus gallus	pass
Chicken	Gallus gallus	Aves	Liver	3	CHK_3_L	CHK	20153533	10022734	49.73	33.02	2318433	1.36549e+06	58.9	0.93	3971118	0.25	1548715	93.92	99.08	1.67	22.91	18.98	1.39	1.08	26.74	44.59	3.9	24.74	0.03	55.64	12	0.06	species	Gallus gallus	pass
Chicken	Gallus gallus	Aves	Lung	3	CHK_3_LU	CHK	15945491	12389721	77.7	30.59	2887790	1.67994e+06	58.17	0.77	4900030	0.16	1989441	98.48	99.37	1.55	38.11	34.49	0.26	0.43	23.83	42.04	4.11	30.01	0.01	26.71	11	0.07	species	Gallus gallus	pass
Chicken	Gallus gallus	Aves	Muscle	3	CHK_3_M	CHK	15311539	12490919	81.58	31.66	2980430	1.70885e+06	57.34	0.83	5033973	0.16	2012523	98.02	99.34	1.62	39.2	36	0.49	0.8	24.05	41.61	4.22	30.08	0.03	23.51	11	0.07	species	Gallus gallus	pass
Chicken	Gallus gallus	Aves	Duodenum	3	CHK_3_D	CHK	13192280	9616410	72.89	27.64	1457051	947834	65.05	0.76	2276397	0.28	1060515	98.71	100	1.7	36.52	30.18	0.38	0.75	24.36	43.02	4.12	28.49	0.01	32.18	14	0.08	species	Gallus gallus	pass
Chicken	Gallus gallus	Aves	Spleen	3	CHK_3_S	CHK	19233556	6710534	34.89	36.36	2795945	1.60709e+06	57.48	0.81	4762603	0.21	1826760	97.83	98.22	1.67	18.8	13.03	0.1	0.28	27.8	45.4	2.96	23.83	0.01	67.78	12	0.06	species	Gallus gallus	pass
Ring-necked Pheasant	Phasianus colchicus	Aves	Heart	1	RNP_1_H	RNP	20885616	13345890	63.9	27.13	2133223	1724897	80.86	1.03	3543186	0.1	1540851	98.95	99.08	1.51	33.27	26.95	0.16	0.89	24.46	43.56	3.21	28.76	0.01	38.72	11	0.05	subfamily	Gallus gallus	pass
Ring-necked Pheasant	Phasianus colchicus	Aves	Liver	1	RNP_1_L	RNP	16044112	9465215	58.99	33.6	1648758	1.40784e+06	85.39	1.15	2703031	0.18	1120217	98.8	99	1.56	35.46	20.03	0.82	0.84	26	42.75	3.98	27.23	0.03	42.85	12	0.05	subfamily	Gallus gallus	pass
Ring-necked Pheasant	Phasianus colchicus	Aves	Heart	2	RNP_2_H	RNP	16785626	13982891	83.3	25.44	2105677	1.70739e+06	81.08	0.92	3444429	0.1	1549727	98.92	99.08	1.63	40.19	41.15	0.29	0.41	23.9	41.36	3.28	31.45	0.01	17.97	11	0.04	subfamily	Gallus gallus	pass
Ring-necked Pheasant	Phasianus colchicus	Aves	Liver	2	RNP_2_L	RNP	27180573	18671852	68.7	30.08	2395795	1809227	75.52	1.08	4100699	0.07	1686390	99.17	98.99	1.53	35.74	30.21	0.13	1.32	23.78	43.03	3.41	29.76	0.01	32.6	9	0.05	subfamily	Gallus gallus	pass
Western capercaillie	Tetrao urogallus	Aves	Heart	1	WEC_1_H	WEC	20456853	17477868	85.44	31.88	2201694	1.59419e+06	72.41	1	3607725	0.08	1527011	99.21	99.18	1.62	50.81	29.7	0.27	0.62	23.5	39.77	6.34	30.38	0.02	18.61	9	0.09	family	Gallus gallus	pass
Western capercaillie	Tetrao urogallus	Aves	Liver	1	WEC_1_L	WEC	34148269	17164592	50.26	34.91	2228855	1583076	71.03	1.13	3908744	0.11	1513406	99.03	99.22	1.86	29.32	19.63	0.11	0.67	24.51	44.03	4.36	27.09	0.01	50.26	12	0.04	family	Gallus gallus	pass
Western capercaillie	Tetrao urogallus	Aves	Heart	2	WEC_2_H	WEC	20936068	17675914	84.43	36.77	2417047	1.4386e+06	59.52	1.06	4584850	0.16	1426486	99.09	99.07	1.42	22.39	18.42	30.17	20.92	27.45	43.6	2.44	26.51	0.01	8.11	11	0.01	family	Gallus gallus	pass
Western capercaillie	Tetrao urogallus	Aves	Liver	2	WEC_2_L	WEC	22262477	12830844	57.63	35.84	1379472	1.16017e+06	84.1	1.32	2148283	0.22	970644	98.53	99.05	1.72	36.7	20.82	0.2	0.73	26.48	43.47	3.77	26.26	0.01	41.55	14	0.02	family	Gallus gallus	pass
Hazel grouse	Tetrastes bonasia	Aves	Heart	1	HAG_1_H	HAG	27931646	25321071	90.65	39.79	2466284	1627098	65.97	1.65	3615819	0.09	1648893	98.94	99.24	1.51	56.68	33.32	0.38	0.42	24.74	39.75	4.01	31.49	0.01	9.21	12	0.02	family	Gallus gallus	pass
Hazel grouse	Tetrastes bonasia	Aves	Liver	1	HAG_1_L	HAG	27747091	9258020	33.37	36.43	1781397	1627098	91.34	1.11	2908789	0.15	1220196	98.82	99.27	1.48	24.94	10.31	0.13	0.28	29.9	44.69	2.09	23.31	0.01	64.34	11	0.01	family	Gallus gallus	pass
Black grouse	Lyrurus tetrix	Aves	Heart	1	BGR_1_H	BGR	29070225	21160920	72.79	31.49	2740225	2.28211e+06	83.28	0.94	5193764	0.09	1818037	99.1	98.18	1.52	35.94	32.92	0.3	0.37	25.59	41.92	3.7	28.77	0.02	30.46	10	0.05	family	Gallus gallus	pass
Black grouse	Lyrurus tetrix	Aves	Lung	1	BGR_1_LU	BGR	28053269	14422286	51.41	36.75	3106249	2.3051e+06	74.21	1	6243335	0.12	1895404	99.03	99.05	1.55	24.83	16.96	7.35	5.04	27.24	45.06	2.4	25.29	0.01	45.83	9	0.01	family	Gallus gallus	pass
Black grouse	Lyrurus tetrix	Aves	Liver	2	BGR_2_L	BGR	38704056	31351525	81	32.44	2601016	2174921	83.62	0.95	4863383	0.09	1857694	99.09	98.57	1.66	45.56	33.29	0.9	0.84	22.22	41.71	5	31.07	0.01	19.41	12	0.03	family	Gallus gallus	pass
Black grouse	Lyrurus tetrix	Aves	Heart	2	BGR_2_H	BGR	18395104	14589786	79.31	33.18	2525650	2.15778e+06	85.43	0.98	4688311	0.14	1658213	99.12	98.36	1.73	43.5	32.2	1.04	1.2	25.26	43.28	3.58	27.87	0.01	22.06	11	0.05	family	Gallus gallus	pass
Vulturine guineafowl	Acryllium vulturinum	Aves	Heart	1	VG_1_H	VG	23486276	21228173	90.39	39.76	3280657	2.24493e+06	68.43	1.37	4676829	0.21	1973895	98.73	98.69	1.75	25.23	18.64	26.39	18.38	27.37	42.28	3.72	26.62	0.01	11.37	13	0.06	species	Acryllium vulturinum	pass
Vulturine guineafowl	Acryllium vulturinum	Aves	Brain	1	VG_1_B	VG	23362639	21820171	93.4	38.14	3459275	2.55635e+06	73.9	2.03	5388642	0.17	2249759	98.52	99.44	1.82	44.29	35.48	6.16	2.88	24.05	40.79	4.37	30.77	0.01	11.19	13	0.07	order	Gallus gallus	pass
Vulturine guineafowl	Acryllium vulturinum	Aves	Liver	1	VG_1_L	VG	20519269	19554300	95.3	34.13	3009186	2.4762e+06	82.29	0.95	5013424	0.14	2131564	99.13	99.04	1.52	49.27	41.4	0.54	0.47	22.21	40.68	4.31	32.79	0.01	8.31	13	0.06	order	Gallus gallus	pass
Vulturine guineafowl	Acryllium vulturinum	Aves	Lung	1	VG_1_LU	VG	24800699	19506492	78.65	35.17	3156259	2.52847e+06	80.11	1.01	5222485	0.15	2157688	99.13	98.57	1.84	39.98	35.02	0.45	0.52	24.34	41.93	3.64	30.07	0.02	24.04	13	0.05	order	Gallus gallus	pass
Vulturine guineafowl	Acryllium vulturinum	Aves	Spleen	1	VG_1_S	VG	19998169	19320643	96.61	32.61	2362607	2.09021e+06	88.47	0.97	3729294	0.19	1785303	99.06	99.12	1.87	47.99	43.68	0.43	0.39	20.99	39.38	4.88	34.74	0.02	7.51	15	0.06	order	Gallus gallus	pass
Vulturine guineafowl	Acryllium vulturinum	Aves	Brain	2	VG_2_B	VG	21848728	19465951	89.09	31.52	2504251	2.15026e+06	85.86	1.49	3975924	0.19	1834547	98.63	97.7	1.64	47.09	38.53	0.41	0.37	22.97	39.09	5.42	32.52	0.01	13.6	15	0.08	order	Gallus gallus	pass
Vulturine guineafowl	Acryllium vulturinum	Aves	Heart	2	VG_2_H	VG	19363083	14048012	72.55	34.89	3049846	2.46003e+06	80.66	0.99	4912084	0.17	2078200	99.08	98.8	1.63	38.88	30	0.41	0.37	24.81	41.64	4.04	29.5	0.02	30.34	13	0.07	order	Gallus gallus	pass
Vulturine guineafowl	Acryllium vulturinum	Aves	Liver	2	VG_2_L	VG	26002381	23419360	90.07	34.25	2420001	2.07084e+06	85.57	1.05	3754193	0.21	1765620	99.04	98.57	1.86	49.06	37.96	0.38	0.31	21.48	39.79	4.83	33.89	0.01	12.29	15	0.05	order	Gallus gallus	pass
Vulturine guineafowl	Acryllium vulturinum	Aves	Lung	2	VG_2_LU	VG	32573609	21747200	66.76	37.8	3308658	2.5651e+06	77.53	1.15	5385816	0.14	2197064	99.12	98.99	1.4	36.05	28.05	0.27	0.33	25.2	42.49	3.45	28.84	0.01	35.29	13	0.04	order	Gallus gallus	pass
Vulturine guineafowl	Acryllium vulturinum	Aves	Spleen	2	VG_2_S	VG	42457918	38250628	90.09	43.52	3396141	2590275	76.27	1.3	5394513	0.13	2308074	99.08	98.29	2.26	55.4	31.8	0.44	0.32	21.01	39.45	5.57	33.96	0.01	12.05	13	0.05	order	Gallus gallus	pass
Mallard	Anas platyrhynchos	Aves	Liver	1	MA_1_L	MA	20756398	15442868	74.4	45.93	3625353	2524811	69.64	1.09	6723878	0.2	2280249	98.38	98.82	1.49	42.21	30.64	0.18	0.25	23.57	41.52	3.88	31	0.02	26.72	10	0.03	species	Anas platyrhynchos	pass
Mallard	Anas platyrhynchos	Aves	Heart	1	MA_1_H	MA	18489677	14435033	78.07	43.5	3481056	2.45881e+06	70.63	1.11	6393158	0.21	2207740	98.26	99.12	1.48	41.61	33.4	0.32	0.53	23.32	41.16	4.38	31.14	0.01	24.14	9	0.06	species	Anas platyrhynchos	pass
Mallard	Anas platyrhynchos	Aves	Liver	2	MA_2_L	MA	20403651	9646527	47.28	45.23	2661506	1.97058e+06	74.04	0.92	4684935	0.3	1681044	97.78	99.14	1.62	27.61	17.36	0.18	0.6	26.56	44.3	3.52	25.61	0.01	54.24	11	0.06	species	Anas platyrhynchos	pass
Mallard	Anas platyrhynchos	Aves	Heart	2	MA_2_H	MA	14789936	4817081	32.57	51.53	2885946	2.04131e+06	70.73	1.17	5179364	0.32	1749428	98.08	97.56	1.59	20.02	11.18	0.16	0.5	28.63	44.78	2.67	23.89	0.02	68.14	9	0.04	species	Anas platyrhynchos	pass
Mallard	Anas platyrhynchos	Aves	Heart	3	MA_3_H	MA	19861245	13298665	66.96	42.96	3521985	2.4604e+06	69.86	1.1	6735144	0.22	2234750	98.16	98.94	1.56	34.86	31	0.54	0.76	24.19	42.56	3.44	29.78	0.02	32.84	10	0.03	species	Anas platyrhynchos	pass
Mallard	Anas platyrhynchos	Aves	Liver	3	MA_3_L	MA	7097215	3480022	49.03	49.04	2419442	1.83464e+06	75.83	1.07	4466585	0.32	1534307	97.26	98.9	1.52	26.47	16.46	0.31	0.6	28.1	41.91	4.69	25.3	0	56.16	6	0.12	species	Anas platyrhynchos	pass
Mallard	Anas platyrhynchos	Aves	Heart	4	MA_4_H	MA	32122419	23465573	73.05	42.6	3778423	2.59903e+06	68.79	1.08	7865366	0.19	2387728	98.26	98.25	1.51	38.22	33.08	0.26	0.63	23.96	42.07	3.62	30.33	0.02	27.82	10	0.03	species	Anas platyrhynchos	pass
Mallard	Anas platyrhynchos	Aves	Liver	4	MA_4_L	MA	30054405	12764228	42.47	44.22	3896679	2.45165e+06	62.92	1.02	8004248	0.23	2443467	98.36	98.7	1.51	24.61	18.52	0.16	0.49	27.25	43.18	3.01	26.55	0.01	56.22	9	0.04	species	Anas platyrhynchos	pass
Garganey	Spatula querquedula	Aves	Liver	1	GA_1_L	GA	26439089	21521115	81.4	50.23	3759256	2.68041e+06	71.3	1.29	6445018	0.17	2238393	98.88	95.12	1.55	44.78	32.9	1.4	0.96	24.23	40.8	4.38	30.57	0.01	19.96	10	0.06	subfamily	Anas platyrhynchos	pass
Garganey	Spatula querquedula	Aves	Heart	1	GA_1_H	GA	22647469	16405792	72.44	50.94	4208863	2.80318e+06	66.6	1.3	7138815	0.23	2218965	98.68	99.06	1.56	19.41	15.95	22.45	12.56	27.41	42.8	4.15	25.63	0.01	29.63	9	0.09	subfamily	Anas platyrhynchos	pass
Garganey	Spatula querquedula	Aves	Heart	2	GA_2_H	GA	13789067	9260684	67.16	55.73	3196480	2.39602e+06	74.96	1.19	6074993	0.23	1936163	97.23	98.86	1.57	39.49	22.31	1.45	1.26	25.4	43.04	4.22	27.33	0	35.49	9	0.07	subfamily	Anas platyrhynchos	pass
Garganey	Spatula querquedula	Aves	Liver	2	GA_2_L	GA	26398677	12208298	46.25	52.91	4341799	2.80066e+06	64.5	1.22	8402489	0.23	2243993	98.35	99.21	1.59	14.72	10.31	13.59	8.52	27.56	45.63	3.23	23.57	0.01	52.86	8	0.07	subfamily	Anas platyrhynchos	pass
Black-necked swan	Cygnus melancoryphus	Aves	Heart	1	BNS_1_H	BNS	16004005	6961175	43.5	49.92	3143684	2241726	71.31	1.19	5754581	0.21	1896949	97.73	99.01	1.59	21.8	18.5	0.13	0.65	26.72	45.3	2.84	25.13	0.01	58.92	11	0.05	family	Anas platyrhynchos	pass
Black-necked swan	Cygnus melancoryphus	Aves	Liver	1	BNS_1_L	BNS	33332517	6668936	20.01	44.77	2581821	2241726	86.83	1.03	5349505	0.2	1682454	97.9	98.53	1.67	9.49	10.05	0.09	1.12	26.13	48.99	2.24	22.63	0.01	79.24	12	0.05	subfamily	Anser cygnoides domesticus	pass
whooper swan	Cygnus cygnus	Aves	Heart	2	WHS_2_H	WHS	9040033	5894205	65.2	41.76	971583	517326	53.25	0.79	1622158	0.37	662979	97.22	100	1.59	42.55	29.44	0.18	0.69	24.38	40.6	5.22	29.79	0.01	27.14	14	0.06	subfamily	Anser cygnoides domesticus	pass
whooper swan	Cygnus cygnus	Aves	Liver	2	WHS_2_L	WHS	13688012	4507847	32.93	44.6	488692	260101	53.22	1.15	780890	0.36	318793	96.34	98.04	1.74	44.3	10.16	0.56	0.71	25.58	39.49	9.23	25.69	0.01	44.26	14	0.05	subfamily	Anser cygnoides domesticus	pass
whooper swan	Cygnus cygnus	Aves	Heart	1	WHS_1_H	WHS	16380719	14893574	90.92	49.67	3014010	1192410	39.56	1.19	4321639	0.18	1993113	98.81	99.24	1.51	61.67	31.78	0.25	0.24	20.34	40.45	5.5	33.7	0.01	6.06	10	0.04	family	Anas platyrhynchos	pass
whooper swan	Cygnus cygnus	Aves	Liver	1	WHS_1_L	WHS	10459928	8880672	84.9	52.27	2744225	1.15941e+06	42.25	1.12	3761309	0.24	1785272	98.88	99.27	1.58	54.54	25.88	1.04	0.7	22.56	39.2	6.49	31.73	0.02	17.84	9	0.11	subfamily	Anser cygnoides domesticus	pass
White-faced whistling duck	Dendrocygna viduata	Aves	Heart	1	WWD_1_H	WWD	17610806	15396876	87.43	47.89	3917428	1289177	32.91	1.27	7313098	0.14	2545787	98.57	98.47	1.64	44.98	38.17	0.12	0.34	21.84	41.08	4.72	32.36	0.01	16.39	12	0.06	family	Anser cygnoides domesticus	pass
White-faced whistling duck	Dendrocygna viduata	Aves	Liver	1	WWD_1_L	WWD	12604137	9994933	79.3	41.46	1409836	1289177	91.44	0.83	2463913	0.32	952606	98.31	96.83	1.66	45.19	32.4	0.21	0.45	22.82	42.1	4.34	30.74	0.01	21.75	14	0.05	family	Anser cygnoides domesticus	pass
Southern screamer	Chauna torquata	Aves	Heart	1	SOS_1_H	SOS	26529758	18235755	68.74	39.98	4669654	3.77866e+06	80.92	1.02	7986604	0.15	3445333	98.19	99.21	1.53	35.97	31.08	0.21	0.49	23.02	42.19	4.3	30.46	0.02	32.25	10	0.04	superorder	Gallus gallus	pass
Southern screamer	Chauna torquata	Aves	Liver	1	SOS_1_L	SOS	24687630	20748085	84.04	40.42	4550168	3734862	82.08	0.92	7597575	0.15	3379906	98.8	98.24	1.5	45.78	32.08	0.35	0.44	22.15	40.67	5.65	31.52	0.01	21.35	8	0.1	superorder	Gallus gallus	pass
Southern screamer	Chauna torquata	Aves	Liver	2	SOS_2_L	SOS	16219901	7867580	48.51	44.29	4089852	3.39823e+06	83.09	1.1	6447129	0.21	2950592	97.65	99.11	1.7	28.86	18.27	0.09	0.61	24.85	44.11	3.92	27.11	0	52.18	10	0.04	order	Anser cygnoides domesticus	pass
Southern screamer	Chauna torquata	Aves	Heart	2	SOS_2_H	SOS	9392225	7736518	82.37	45.83	3978130	3.40315e+06	85.55	1.03	6227923	0.22	2977658	98.67	97.88	1.63	51.34	30.41	0.67	0.51	22.52	41.32	4.64	31.48	0.02	17.07	9	0.04	superorder	Gallus gallus	pass
Buzzard	Buteo	Aves	Spleen	1	BU_1_S	BU	21275883	20129629	94.61	42.56	3988110	3.33463e+06	83.61	0.8	7514466	0.16	2762535	99.17	98.55	1.76	64.36	24.79	0.35	0.27	19.74	37.58	8.04	34.63	0.01	10.21	11	0.08	subfamily	Aquila chrysaetos canadensis	pass
Buzzard	Buteo	Aves	Heart	1	BU_1_H	BU	24812465	24049925	96.93	41.93	4238000	3.44785e+06	81.36	0.84	8002783	0.15	2849078	99.21	99.27	1.55	62.7	29.22	0.76	0.45	20.65	39.34	6.66	33.34	0.01	6.87	11	0.07	subfamily	Aquila chrysaetos canadensis	pass
Buzzard	Buteo	Aves	Lung	1	BU_1_LU	BU	31526280	30121859	95.55	41.39	4254836	3.49106e+06	82.05	0.88	8047942	0.13	2904169	99.16	98.45	1.56	63	29.82	0.26	0.25	20.39	38.92	6.26	34.41	0.02	6.67	11	0.05	subfamily	Aquila chrysaetos canadensis	pass
Buzzard	Buteo	Aves	Brain	1	BU_1_B	BU	26115081	25266807	96.75	41.5	4281461	3.51172e+06	82.02	1.29	8162397	0.13	2936489	98.9	99.76	1.36	58.82	33.56	0.45	0.31	20.07	39.14	6.62	34.16	0.01	6.87	11	0.07	subfamily	Aquila chrysaetos canadensis	pass
Buzzard	Buteo	Aves	Liver	1	BU_1_L	BU	19228007	18167122	94.48	41.79	4147011	3.38857e+06	81.71	0.82	7792813	0.16	2777024	99.22	98.18	2.62	60.45	29.14	0.79	0.51	20.91	39.9	6.46	32.72	0.01	9.11	11	0.07	subfamily	Aquila chrysaetos canadensis	pass
Buzzard	Buteo	Aves	Liver	2	BU_2_L	BU	29617871	28352334	95.73	38.82	2777446	2.33812e+06	84.18	0.87	4839561	0.23	1987213	99.06	98.8	4.16	70.63	13.71	0.17	0.24	16.43	32.98	11.83	38.76	0.01	15.25	11	0.08	subfamily	Aquila chrysaetos canadensis	pass
Buzzard	Buteo	Aves	Brain	2	BU_2_B	BU	24511591	23265911	94.92	41.02	4056506	3.38349e+06	83.41	1.02	7511109	0.15	2762046	99.11	99.67	1.46	62.84	26.51	0.27	0.27	20.06	38.61	7.47	33.84	0.01	10.11	11	0.08	subfamily	Aquila chrysaetos canadensis	pass
Buzzard	Buteo	Aves	Lung	2	BU_2_LU	BU	23528685	21045362	89.45	40.86	4113160	3.36552e+06	81.82	0.93	7499953	0.16	2751143	99.13	99.36	1.63	60.84	26.48	0.19	0.25	20.81	39.34	6.27	33.56	0.02	12.24	11	0.04	subfamily	Aquila chrysaetos canadensis	pass
Buzzard	Buteo	Aves	Heart	2	BU_2_H	BU	21840265	20879866	95.6	39.63	4069090	3.41114e+06	83.83	0.85	7630008	0.16	2788952	99.17	99.64	1.8	58.68	31.71	0.27	0.27	20.13	38.82	7.08	33.96	0.01	9.08	11	0.08	subfamily	Aquila chrysaetos canadensis	pass
Buzzard	Buteo	Aves	Spleen	2	BU_2_S	BU	31306316	29338734	93.72	42.66	3804485	3183120	83.67	0.94	6868763	0.16	2681289	99.05	99.49	2.04	69.92	18.84	0.17	0.2	17.44	35.55	9.53	37.46	0.01	10.88	11	0.06	subfamily	Aquila chrysaetos canadensis	pass
Buzzard	Buteo	Aves	Liver	3	BU_3_L	BU	16748496	16203340	96.75	38.61	3754821	3.20359e+06	85.32	0.8	6999376	0.18	2580586	99.21	99.38	1.8	60.95	30.38	0.23	0.27	20.12	38.45	7.32	34.09	0.01	8.17	11	0.08	subfamily	Aquila chrysaetos canadensis	pass
Buzzard	Buteo	Aves	Heart	3	BU_3_H	BU	17551170	16973973	96.71	38.84	4022910	3.38307e+06	84.1	0.83	7557759	0.16	2745765	99.19	98.95	1.51	47.2	31.94	0.51	0.59	21.71	37.65	8.55	32.08	0.01	19.76	11	0.2	subfamily	Aquila chrysaetos canadensis	pass
Buzzard	Buteo	Aves	Lung	3	BU_3_LU	BU	22899204	21741177	94.94	39.58	4205782	3.45965e+06	82.26	0.88	7757353	0.14	2847069	99.15	99.44	1.79	58.06	34.18	0.25	0.28	21.07	39.22	5.69	33.99	0.02	7.23	11	0.05	subfamily	Haliaeetus leucocephalus	pass
Buzzard	Buteo	Aves	Spleen	3	BU_3_S	BU	17089245	16224266	94.94	42.04	4053750	3.38414e+06	83.48	0.83	7480368	0.15	2790851	99.18	98.73	1.79	56.05	32.07	0.59	0.43	20.3	38.92	6.74	34.02	0.01	10.86	11	0.09	subfamily	Aquila chrysaetos canadensis	pass
Common buzzard	Buteo buteo	Aves	Heart	1	CBU_1_H	CBU	9473695	6643160	70.12	38.77	2425248	1.94781e+06	80.31	0.95	4053762	0.23	1687316	98.21	98.82	1.56	41.92	26.53	0.64	1.05	23.2	41.17	5.39	30.23	0.01	29.85	11	0.09	subfamily	Aquila chrysaetos canadensis	pass
Common buzzard	Buteo buteo	Aves	Liver	1	CBU_1_L	CBU	27686108	9317445	33.65	41.38	3373164	2.38848e+06	70.81	1.19	6263426	0.18	2192912	97.96	99.44	1.57	18.58	12.73	0.07	1.49	26.49	44.59	3.31	25.6	0.02	67.14	10	0.05	subfamily	Aquila chrysaetos canadensis	pass
Common buzzard	Buteo buteo	Aves	Heart	2	CBU_2_H	CBU	20573721	15254089	74.14	42.41	3588298	2502186	69.73	1.08	6443108	0.14	2392103	98.61	98.89	1.54	47.92	27.51	0.32	0.78	23	40.93	4.65	31.4	0.01	23.47	9	0.03	subfamily	Haliaeetus leucocephalus	pass
Common buzzard	Buteo buteo	Aves	Liver	2	CBU_2_L	CBU	13494984	6344671	47.02	41.62	2960674	2209060	74.61	1.06	5202080	0.22	1924608	98.36	98.81	1.54	28.59	15.64	0.1	0.82	25.83	42.87	4.3	26.98	0.02	54.84	10	0.06	subfamily	Aquila chrysaetos canadensis	pass
Rough-legged buzzard	Buteo lagopus	Aves	Heart	1	RBU_1_H	RBU	13678865	10972517	80.22	50.94	3612779	2558139	70.81	1.53	5953792	0.14	2335280	98.75	99.28	1.69	52.31	21.71	0.2	0.77	22.65	39.39	6.46	31.5	0.01	25.01	10	0.07	subfamily	Aquila chrysaetos canadensis	pass
Rough-legged buzzard	Buteo lagopus	Aves	Liver	1	RBU_1_L	RBU	11428455	8480374	74.2	45.83	2836429	2558139	90.19	1.08	4925500	0.17	1908468	98.76	97.67	1.56	52.58	19.5	0.18	0.67	23.19	39.91	6.2	30.67	0.02	27.06	9	0.06	subfamily	Aquila chrysaetos canadensis	pass
Northern goshawk	Accipiter gentilis	Aves	Liver	1	NG_1_L	NG	22857059	13653853	59.74	53.68	1463245	911727	62.31	1.69	2432848	0.26	869130	98.73	100	1.81	37.79	19.79	0.3	0.71	23.96	43.54	4.71	27.78	0.01	41.41	12	0.07	subfamily	Hieraaetus fasciatus	pass
Northern goshawk	Accipiter gentilis	Aves	Heart	1	NG_1_H	NG	11154628	9098457	81.57	53.43	1998930	1.16334e+06	58.2	1.05	3438321	0.2	1269566	99.04	100	1.59	57.49	23.47	0.27	0.53	23.28	39.8	4.9	32.01	0.01	18.24	10	0.04	subfamily	Hieraaetus fasciatus	pass
Northern goshawk	Accipiter gentilis	Aves	Heart	2	NG_2_H	NG	11337716	8295722	73.17	52.34	2159616	1.22533e+06	56.74	1.38	3683626	0.21	1364127	98.99	99	1.87	50.23	19.73	0.17	1	22.06	42.31	5.16	30.46	0.02	28.87	9	0.05	subfamily	Hieraaetus fasciatus	pass
Northern goshawk	Accipiter gentilis	Aves	Liver	2	NG_2_L	NG	6510450	4809470	73.87	49.96	1427873	915532	64.12	1.09	2212504	0.23	1047283	98.85	93.44	1.67	45.12	17.32	0.33	0.83	20.45	40.36	6.7	32.47	0.01	36.4	10	0.09	subfamily	Hieraaetus fasciatus	pass
Eurasian sparrowhawk	Accipiter nisus	Aves	Heart	1	EUS_1_H	EUS	12165100	10378524	85.31	42.18	3077468	1.97362e+06	64.13	1.05	5331589	0.18	2160237	99.03	99.3	1.53	55.04	30.44	0.32	0.34	21	41.12	5.23	32.63	0.02	13.85	9	0.03	species	Accipiter nisus	pass
Eurasian sparrowhawk	Accipiter nisus	Aves	Liver	1	EUS_1_L	EUS	15438384	9637246	62.42	37.99	2365087	1.68217e+06	71.13	0.84	3868858	0.23	1653034	98.74	98.25	1.59	35.9	24.16	0.1	0.83	23.29	42.81	4.48	29.41	0.01	39.01	12	0.06	subfamily	Aquila chrysaetos canadensis	pass
Eurasian sparrowhawk	Accipiter nisus	Aves	Heart	2	EUS_2_H	EUS	19618896	10481310	53.42	43.64	3217287	1.99284e+06	61.94	1.24	5808215	0.19	2116493	98.92	98.74	2.18	34.01	18.62	0.1	1.2	23.89	44.37	4.19	27.54	0	46.07	10	0.04	subfamily	Haliaeetus leucocephalus	pass
Eurasian sparrowhawk	Accipiter nisus	Aves	Liver	2	EUS_2_L	EUS	26845366	14472364	53.91	44.2	1999755	1.43326e+06	71.67	1.14	3434520	0.28	1320438	98.98	99.75	1.41	35.65	16.52	0.12	1.05	23.41	44.33	4.73	27.51	0.01	46.66	12	0.06	subfamily	Aquila chrysaetos canadensis	pass
Western marsh harrier	Circus aeruginosus	Aves	Heart	1	WMH_1_H	WMH	13156977	7883749	59.92	51.61	3764030	2.46656e+06	65.53	1.2	7336629	0.18	2130460	98.55	99.69	1.52	24.62	16.46	11.31	7.62	26.35	43.3	4.15	26.2	0	39.98	6	0.09	subfamily	Haliaeetus leucocephalus	pass
Western marsh harrier	Circus aeruginosus	Aves	Liver	1	WMH_1_L	WMH	32362193	8806832	27.21	47.94	3374715	2328618	69	1.16	6332782	0.16	1971440	97.87	98.32	1.55	15.96	9.25	0.06	0.3	29.1	45.39	2.17	23.32	0.02	74.44	10	0.02	subfamily	Aquila chrysaetos canadensis	pass
Western marsh harrier	Circus aeruginosus	Aves	Heart	2	WMH_2_H	WMH	13244410	10454128	78.93	54.42	3514172	2.293e+06	65.25	1.28	6728839	0.21	1884540	98.51	100	1.59	24.96	15.81	22.02	14.97	27.23	42.13	4.34	26.29	0	22.25	6	0.08	infraclass	Gallus gallus	pass
Western marsh harrier	Circus aeruginosus	Aves	Liver	2	WMH_2_L	WMH	26941018	8204667	30.45	46.25	2920702	2.14358e+06	73.39	1.23	5393658	0.19	1739832	97.75	98.8	1.54	17.5	10.57	0.06	1.68	27.13	46.91	2.52	23.43	0.01	70.19	9	0.03	subfamily	Aquila chrysaetos canadensis	pass
Hen harrier	Circus cyaneus	Aves	Heart	1	HH_1_H	HH	22665601	14588594	64.36	44.51	2312586	1.56449e+06	67.65	1.15	4289966	0.21	1429098	98.95	96.61	1.69	44.97	19.59	0.38	0.86	24.32	43.87	4	27.8	0.01	34.2	12	0.05	subfamily	Aquila chrysaetos canadensis	pass
Hen harrier	Circus cyaneus	Aves	Liver	1	HH_1_L	HH	15860796	6733347	42.45	46.85	1645772	1.2094e+06	73.49	1.08	2907544	0.26	1003249	98.92	95.6	1.94	30.58	11.64	0.13	1.13	26.11	45.32	3.65	24.91	0.01	56.53	12	0.06	infraclass	Gallus gallus	pass
Hen harrier	Circus cyaneus	Aves	Heart	2	HH_2_H	HH	10099577	7435316	73.62	44.35	2967673	1.80989e+06	60.99	1.09	5569669	0.15	1943644	98.82	99.42	1.67	48.87	24.78	0.25	0.43	23.34	41.84	4.2	30.6	0.02	25.66	9	0.03	subfamily	Aquila chrysaetos canadensis	pass
Hen harrier	Circus cyaneus	Aves	Liver	2	HH_2_L	HH	12180125	8370483	68.72	37.47	2563300	1667329	65.05	0.79	4651802	0.16	1743136	98.39	98.56	1.64	36.21	29.33	0.11	0.54	23.04	42.19	4.09	30.67	0.01	33.79	11	0.06	subfamily	Haliaeetus leucocephalus	pass
White-tailed eagle	Haliaeetus albicilla	Aves	Heart	2	WE_2_H	WE	11441163	10789280	94.3	36.06	2473475	1.86099e+06	75.24	1	4543163	0.23	1738982	99	97.45	1.61	53.75	34.32	0.25	0.34	21.29	39.76	6	32.94	0.01	11.34	14	0.09	subfamily	Aquila chrysaetos canadensis	pass
White-tailed eagle	Haliaeetus albicilla	Aves	Liver	2	WE_2_L	WE	14774219	13650530	92.39	42.35	2902044	2.11832e+06	72.99	0.97	5840148	0.24	1851983	99.16	98.52	1.72	61.24	23.98	0.21	0.29	21.01	42.01	6.54	30.42	0.03	14.29	10	0.08	subfamily	Hieraaetus fasciatus	pass
White-tailed eagle	Haliaeetus albicilla	Aves	Lung	2	WE_2_LU	WE	18717881	11248243	60.09	41.76	3834439	2.59575e+06	67.7	1.01	8112900	0.18	2378757	99.06	99.25	1.57	36.07	21.42	0.18	0.61	25.43	43.32	3.99	27.23	0.03	41.72	10	0.06	subfamily	Aquila chrysaetos canadensis	pass
White-tailed eagle	Haliaeetus albicilla	Aves	Brain	2	WE_2_B	WE	17919205	14467049	80.73	42	3847287	2.62472e+06	68.22	1.25	7990329	0.16	2430116	98.9	98.07	1.72	51.46	25.61	0.73	0.47	23.13	42.02	4.94	29.88	0.03	21.74	10	0.06	subfamily	Hieraaetus fasciatus	pass
White-tailed eagle	Haliaeetus albicilla	Aves	Spleen	2	WE_2_S	WE	15489219	5558950	35.89	52.6	2632839	1.85911e+06	70.61	0.96	5574218	0.28	1519202	99.12	98.73	1.82	26.31	7	0.15	0.27	28.89	44.15	3.58	23.35	0.03	66.28	10	0.06	subfamily	Hieraaetus fasciatus	pass
White-tailed eagle	Haliaeetus albicilla	Aves	Heart	1	WE_1_H	WE	16873202	15834849	93.85	39.04	3502054	2.46194e+06	70.3	0.97	7156843	0.18	2312792	99.13	99.26	1.62	58.76	28.73	0.22	0.27	21.83	40.9	5.96	31.28	0.03	12.01	10	0.07	subfamily	Hieraaetus fasciatus	pass
White-tailed eagle	Haliaeetus albicilla	Aves	Spleen	1	WE_1_S	WE	26461734	13121395	49.59	45.47	3854690	2.59001e+06	67.19	0.94	8266924	0.18	2341920	99.12	100	2.14	32.09	13.33	0.2	0.29	27.37	42.94	4.46	25.2	0.03	54.1	10	0.09	infraclass	Gallus gallus	pass
White-tailed eagle	Haliaeetus albicilla	Aves	Lung	1	WE_1_LU	WE	20603320	13415800	65.11	40.98	3808624	2.58759e+06	67.94	0.94	8072827	0.18	2360877	99.14	99.34	1.68	40.28	20.73	0.23	0.29	25.4	42.44	4.63	27.5	0.03	38.47	10	0.08	subfamily	Hieraaetus fasciatus	pass
White-tailed eagle	Haliaeetus albicilla	Aves	Brain	1	WE_1_B	WE	21799122	15136684	69.44	42.68	4055086	2.69487e+06	66.46	1.34	8596786	0.15	2534977	98.84	98.81	1.67	42.99	23.08	0.54	0.36	25.11	42.14	4.42	28.3	0.03	33.04	10	0.06	genus	Haliaeetus leucocephalus	pass
White-tailed eagle	Haliaeetus albicilla	Aves	Liver	1	WE_1_L	WE	15368629	12333467	80.25	34.44	1315049	983862	74.82	0.99	2246584	0.28	908295	99.04	99.7	2.49	42.64	29.57	0.21	0.37	24.24	39.66	6.1	29.99	0.01	27.2	15	0.1	genus	Haliaeetus leucocephalus	pass
Bald eagle	Haliaeetus leucocephalus	Aves	Heart	1	BEA_1_H	BEA	13935193	11786857	84.58	46.66	1779300	1199667	67.42	1.4	3067061	0.24	1085580	99.08	97.99	1.82	56.71	25.37	0.34	0.43	21.74	42.32	5.17	30.76	0.01	17.16	13	0.04	subfamily	Hieraaetus fasciatus	pass
Bald eagle	Haliaeetus leucocephalus	Aves	Liver	1	BEA_1_L	BEA	25068590	17922694	71.49	43.75	1663112	1199667	72.13	0.99	3263029	0.19	1069909	99.17	98.3	1.55	52.51	21.57	0.2	0.38	21.86	42.85	5.3	29.98	0.01	25.34	12	0.05	subfamily	Hieraaetus fasciatus	pass
Red kite	Milvus milvus	Aves	Heart	1	RKI_1_H	RKI	17829062	16767703	94.05	42.86	3298456	2.60493e+06	78.97	0.85	6471086	0.13	2148632	99	99.08	1.59	60.38	31.66	0.22	0.3	20.49	40.6	5.78	33.12	0.01	7.44	10	0.05	subfamily	Haliaeetus leucocephalus	pass
Red kite	Milvus milvus	Aves	Liver	1	RKI_1_L	RKI	16606146	10805324	65.07	44.72	3064341	2.46924e+06	80.58	0.81	5847630	0.18	1920558	98.86	98.64	1.61	43.44	19.95	0.11	0.5	23.87	42.8	4.71	28.62	0.01	35.99	10	0.05	subfamily	Aquila chrysaetos canadensis	pass
Red kite	Milvus milvus	Aves	Heart	2	RKI_2_H	RKI	21684514	15580786	71.85	42.96	3289433	2.54533e+06	77.38	0.89	6542400	0.19	2028101	99.22	98.36	1.56	40.17	28.72	1.09	1.02	24.05	42.56	4.27	29.1	0.02	28.99	10	0.07	subfamily	Aquila chrysaetos canadensis	pass
Red kite	Milvus milvus	Aves	Liver	2	RKI_2_L	RKI	23993310	20251970	84.41	47.34	2932809	2.38696e+06	81.39	0.85	5896266	0.2	1786031	99.29	98.57	1.55	60.54	21.32	0.12	0.37	21.94	42.42	5.4	30.23	0.01	17.65	11	0.05	subfamily	Aquila chrysaetos canadensis	pass
Eastern imperial eagle	Aquila heliaca	Aves	Liver	2	IE_2_L	IE	11243526	8017245	71.31	53.25	2697315	1873718	69.47	1.06	4971143	0.22	1720164	98.46	97.58	1.57	51.36	18.86	0.2	0.41	24.73	41.8	4.5	28.96	0.01	29.18	9	0.04	genus	Aquila chrysaetos canadensis	pass
Eastern imperial eagle	Aquila heliaca	Aves	Heart	2	IE_2_H	IE	4666911	3543785	75.93	53.23	1933420	1.50629e+06	77.91	1.08	3502462	0.28	1268254	98.68	99	1.48	47	22.83	0.33	0.67	24.94	39.73	5.76	29.57	0.01	29.18	11	0.11	genus	Aquila chrysaetos canadensis	pass
Eastern imperial eagle	Aquila heliaca	Aves	Heart	1	IE_1_H	IE	22175093	19136260	86.3	46.04	3540332	2.13602e+06	60.33	0.94	6686867	0.09	2344143	98.97	98.87	1.6	52.49	30.5	0.29	0.5	23.29	41.17	5.25	30.29	0.01	16.23	8	0.08	genus	Aquila chrysaetos canadensis	pass
Eastern imperial eagle	Aquila heliaca	Aves	Liver	1	IE_1_L	IE	16228684	9187493	56.61	48.63	2412136	1.72787e+06	71.63	0.84	4361659	0.23	1556604	99.09	98.41	1.56	37.74	16.31	0.15	0.66	24.82	43.91	4.49	26.76	0.02	45.14	12	0.08	genus	Aquila chrysaetos canadensis	pass
Bearded vulture	Gypaetus	Aves	Liver	1	BV_1_L	BV	16653234	6883591	41.33	41.59	1655682	1461618	88.28	1.01	2999667	0.19	979248	98.49	98.39	1.61	26.34	13.69	0.12	0.55	27.92	43.82	3.51	24.75	0.01	59.31	10	0.05	infraclass	Phalacrocorax carbo	pass
Bearded vulture	Gypaetus	Aves	Heart	1	BV_1_H	BV	21068201	10840098	51.45	52.09	2752377	1461618	53.1	1.39	4473358	0.17	1514150	97.4	98.89	1.56	27.96	18.91	0.09	0.59	27.64	42.56	3.74	26.05	0.01	52.44	11	0.05	infraclass	Larus occidentalis	pass
Fruit dove	Ptilinopus	Aves	Heart	1	FDO_1_H	FDO	13009007	12205289	93.82	49.5	4043830	2479264	61.31	1.37	6550564	0.12	2567975	99.09	99.1	1.52	51.74	36.19	0.44	0.66	22.8	41.81	4.63	30.75	0.01	10.97	8	0.14	family	Columba livia	pass
Fruit dove	Ptilinopus	Aves	Liver	1	FDO_1_L	FDO	16272203	13903714	85.44	42.76	2657303	2479264	93.3	0.85	4848899	0.19	1810482	99.05	99.21	1.51	54.05	31.53	0.91	0.73	23.67	41.42	4.27	30.64	0.01	12.77	13	0.06	family	Columba livia	pass
Beautiful fruit dove	Ptilinopus pulchellus	Aves	Heart	1	BFD_1_H	BFD	12967866	11827822	91.21	42.78	3188781	2.26847e+06	71.14	1	5835162	0.16	2094225	98.92	99.15	1.52	53.04	34.61	0.52	0.45	23.38	40.2	5.1	31.28	0.03	11.39	10	0.08	infraclass	Aptenodytes forsteri	pass
Beautiful fruit dove	Ptilinopus pulchellus	Aves	Liver	1	BFD_1_L	BFD	8725043	7497920	85.94	44.11	2251565	1800963	79.99	0.91	3975700	0.25	1450929	98.71	99.11	1.45	48.46	28.41	0.3	0.62	23.82	39.51	6.33	30.32	0.03	22.2	12	0.13	family	Columba livia	pass
Beautiful fruit dove	Ptilinopus pulchellus	Aves	Heart	2	BFD_2_H	BFD	23571968	13574380	57.59	40.15	2974297	2.20543e+06	74.15	1.06	5221285	0.19	1969480	98.8	99.12	1.51	31.84	25.67	0.26	1.13	24.32	44.65	3.55	27.47	0.01	41.11	12	0.05	family	Columba livia	pass
Beautiful fruit dove	Ptilinopus pulchellus	Aves	Liver	2	BFD_2_L	BFD	17534829	10497917	59.87	42.52	2772593	2.11496e+06	76.28	0.99	4762644	0.2	1840458	98.89	99.09	1.35	36.14	23.53	0.27	1.09	24.18	44.69	3.62	27.51	0.01	38.96	12	0.05	family	Columba livia	pass
Pigeons	Columbidae	Aves	Heart	1	PIG_1_H	PIG	13947093	11679704	83.74	44.36	3745491	2288338	61.1	1.16	5813441	0.15	2413099	98.5	98.89	1.55	31.29	29.86	14.8	9.98	23.77	41.26	4.87	30.08	0.01	14.07	9	0.09	family	Columba livia	pass
Pigeons	Columbidae	Aves	Liver	2	PIG_2_L	PIG	9812545	6569124	66.95	55.48	2874138	2091810	72.78	1.04	5255249	0.23	1945873	96.67	98.7	1.59	45.98	12.98	2.63	0.96	25.39	40.64	5.38	28.58	0	37.45	9	0.04	family	Columba livia	pass
Pigeons	Columbidae	Aves	Heart	2	PIG_2_H	PIG	23766771	18781411	79.02	44.63	3847392	2.503e+06	65.06	0.95	7330059	0.1	2523522	98.65	98.21	1.56	45.27	29.53	0.17	0.32	24.58	40.98	5.01	29.4	0.02	24.71	8	0.08	family	Columba livia	pass
Pigeons	Columbidae	Aves	Heart	3	PIG_3_H	PIG	10755320	9685904	90.06	51.39	3058008	2.22502e+06	72.76	1.11	5515784	0.19	2013004	98.32	99.04	1.57	61.09	22.7	1.08	0.49	24.03	39.34	5.71	30.92	0	14.64	9	0.07	family	Columba livia	pass
Pigeons	Columbidae	Aves	Liver	3	PIG_3_L	PIG	8271282	4505874	54.48	60.59	2153868	1.69407e+06	78.65	1.14	4029147	0.28	1323807	98.08	98.31	1.54	31.99	10.38	0.82	0.58	29.25	41.26	4.5	24.98	0.01	56.23	10	0.1	family	Columba livia	pass
High-fly pigeon	Columba livia	Aves	Heart	1	HFP_1_H	HFP	26951778	6230585	23.12	52.57	1560052	932253	59.76	1.93	2420896	0.22	857878	90.6	98.82	1.69	9.83	7.96	0.17	1.58	28.56	46.35	2.79	22.29	0.01	80.47	12	0.06	species	Columba livia	pass
High-fly pigeon	Columba livia	Aves	Liver	1	HFP_1_L	HFP	24140228	5526286	22.89	44.25	1482494	932253	62.88	1.15	2674255	0.14	963482	94.23	98.31	1.66	13.76	11.12	0.1	1.2	27.92	45.92	2.92	23.23	0.01	73.82	11	0.06	species	Columba livia	pass
Pied imperial pigeon	Ducula bicolor	Aves	Liver	1	PIP_1_L	PIP	21331502	17310912	81.15	46.05	3671285	3054910	83.21	0.85	6999537	0.15	2382070	98.76	99.12	1.68	52.28	26.68	0.8	0.64	23.81	42	4.45	29.72	0.01	19.61	9	0.05	family	Columba livia	pass
Pied imperial pigeon	Ducula bicolor	Aves	Heart	1	PIP_1_H	PIP	16155856	14760063	91.36	45.4	3849198	3.01875e+06	78.43	0.89	7566192	0.18	2435646	99.11	100	1.6	47.17	28.72	8.09	4.18	24.35	40.94	5.38	29.32	0.01	11.85	10	0.1	infraclass	Gallus gallus	pass
Pied imperial pigeon	Ducula bicolor	Aves	Liver	2	PIP_2_L	PIP	18380704	14111713	76.77	45.58	3464514	2.95325e+06	85.24	0.87	6568857	0.16	2262650	99.18	99.16	1.46	49.77	26.1	0.6	0.49	23.38	43.2	4.1	29.32	0.01	23.04	10	0.04	family	Columba livia	pass
Pied imperial pigeon	Ducula bicolor	Aves	Heart	2	PIP_2_H	PIP	15753503	14622644	92.82	42.14	3558979	3.03288e+06	85.22	0.86	6670579	0.14	2391183	99.16	99.12	1.57	52.01	34.92	0.33	0.37	22	40.81	5.28	31.89	0.02	12.38	9	0.09	infraclass	Gallus gallus	pass
Nicobar pigeon	Caloenas nicobarica	Aves	Heart	1	NIP_1_H	NIP	16734311	14937740	89.26	48.23	4363699	2638439	60.46	1.61	7463769	0.13	2762250	97.59	99.19	1.53	50.57	34.8	0.47	0.47	23.56	40.95	4.13	31.34	0.01	13.68	9	0.03	infraclass	Gallus gallus	pass
Nicobar pigeon	Caloenas nicobarica	Aves	Liver	1	NIP_1_L	NIP	15971194	10210336	63.93	45.89	3442734	2638439	76.64	1.43	5347620	0.19	2087838	96.81	98.82	1.5	23.76	15.28	24.61	11.84	27.21	42.23	4.01	26.54	0.01	24.52	9	0.06	infraclass	Gallus gallus	pass
Peaceful dove	Geopelia placida	Aves	Liver	1	PDO_1_L	PDO	16602772	14942214	90	39.66	3345484	3017632	90.2	0.83	6616582	0.1	2241608	99.11	98.7	1.55	46.75	38.78	0.25	1.22	22.47	41.09	5.24	31.2	0.01	13	11	0.11	infraclass	Aquila chrysaetos canadensis	pass
Peaceful dove	Geopelia placida	Aves	Heart	1	PDO_1_H	PDO	15685189	14505196	92.48	48.4	3924626	3017632	76.89	1.49	6841273	0.15	2421911	98.71	98.49	1.37	49.29	39.93	2.24	1.56	22.75	41.87	3.28	32.1	0.01	6.98	11	0.01	family	Columba livia	pass
Gallicolumba	Gallicolumba	Aves	Heart	1	GAC_1_H	GAC	20272599	10688074	52.72	55.47	4604471	2972596	64.56	1.77	7522425	0.15	2592792	98.31	98.15	1.62	29.22	18.5	0.3	1.02	25.56	44.91	3.69	25.84	0.01	50.97	10	0.07	genus	Gallicolumba luzonica	pass
Gallicolumba	Gallicolumba	Aves	Liver	1	GAC_1_L	GAC	39507519	7116294	18.01	52.14	3314694	2972596	89.68	1.54	6080340	0.24	74008	98.38	96.92	1.76	10.66	6.66	0.17	0.73	26.96	48.95	2.41	21.67	0.01	81.77	9	0.05	infraclass	Gallus gallus	pass
Charadriidae	Charadriidae	Aves	Heart	1	CHD_1_H	CHD	26369693	10759716	40.8	55.36	4632794	3446295	74.39	1.78	7680220	0.18	2770348	97.8	99.83	1.49	16.84	24.78	0.11	0.9	25.82	45.07	2.95	26.15	0.01	57.37	9	0.17	cellular organisms	Escherichia coli	fail
Charadriidae	Charadriidae	Aves	Liver	1	CHD_1_L	CHD	25300327	17130675	67.71	52.44	3943266	3446295	87.4	1.27	6971741	0.15	2442855	98.76	96.32	1.73	40.59	30.2	0.41	0.73	25.1	42.4	3.77	28.72	0.01	28.07	9	0.12	infraclass	Gallus gallus	fail
Blacksmith lapwing	Vanellus armatus	Aves	Heart	1	BLL_1_H	BLL	12372668	11508269	93.01	56.95	4695901	3828247	81.52	1.38	8635124	0.2	2860619	98.96	99.14	1.49	57.77	31.2	0.62	0.41	22.98	41.54	4.39	31.07	0.01	10.01	9	0.04	genus	Hoplopterus spinosus	pass
Blacksmith lapwing	Vanellus armatus	Aves	Liver	1	BLL_1_L	BLL	17512264	15503082	88.53	52.6	4282619	3828247	89.39	0.97	8689302	0.16	2725120	99.12	98.99	1.42	58.23	29.67	0.19	0.32	22.4	42.56	4.4	30.62	0.01	11.59	9	0.05	genus	Hoplopterus spinosus	pass
Common redshank	Tringa totanus	Aves	Heart	1	CRS_1_H	CRS	21096767	15835035	75.06	43.83	3868923	3.26926e+06	84.5	1.01	8485394	0.15	2287966	98.86	98.85	1.44	39.61	30.52	0.31	0.72	23.68	41.85	4.4	30.06	0.01	28.83	11	0.08	infraclass	Gallus gallus	pass
Common redshank	Tringa totanus	Aves	Liver	1	CRS_1_L	CRS	26856983	12404821	46.19	46.63	3734867	3.17518e+06	85.01	1	8092071	0.16	2166064	98.99	99.08	1.55	27.41	17.01	0.15	1.1	25.25	45.6	3.56	25.56	0.02	54.33	10	0.07	infraclass	Gallus gallus	pass
Common redshank	Tringa totanus	Aves	Heart	2	CRS_2_H	CRS	18289207	16191640	88.53	43.64	4017407	3339279	83.12	0.91	8822698	0.13	2365722	99.09	99.27	1.46	48.19	35.45	0.57	0.57	23.34	40	4.77	31.87	0.03	15.22	10	0.08	infraclass	Gallus gallus	pass
Common redshank	Tringa totanus	Aves	Liver	2	CRS_2_L	CRS	24403653	17156681	70.3	47.27	3736137	3.16194e+06	84.63	0.96	8043836	0.16	2146238	99.09	99.12	1.49	46.46	25.4	0.42	0.54	24.37	43.35	2.99	29.28	0.01	27.18	11	0.01	infraclass	Gallus gallus	pass
Ruff	Philomachus	Aves	Liver	1	RUF_1_L	RUF	30283202	27394948	90.46	40.81	3463675	3218569	92.92	0.88	7734273	0.1	2017015	99.25	99.06	1.66	52.77	32.94	0.22	0.53	24.75	38.94	4.31	31.98	0.02	13.54	9	0.08	infraclass	Gallus gallus	pass
Ruff	Philomachus	Aves	Heart	1	RUF_1_H	RUF	19978931	16251473	81.34	47.33	4150414	3218569	77.55	1.4	8464987	0.12	2232327	99.12	99.13	1.55	46.58	31.64	0.2	0.53	24.1	41.47	3.55	30.86	0.02	21.05	9	0.05	infraclass	Gallus gallus	pass
Pied avocet	Recurvirostra avosetta	Aves	Lung	1	PI_1_LU	PI	21082970	14471008	68.64	49.71	4083073	3.05674e+06	74.86	1.82	6221449	0.26	2461712	98.63	93.42	0.8	42.01	22.93	0.19	0.51	23.9	42.62	4.68	28.79	0.01	34.36	12	0.08	infraclass	Gallus gallus	pass
Pied avocet	Recurvirostra avosetta	Aves	Heart	1	PI_1_H	PI	21586349	18418755	85.33	48.38	4197656	3.21582e+06	76.61	1.45	6616559	0.22	2625994	98.75	99.15	1.61	50.22	27.7	0.31	0.42	23.48	39.82	5.48	31.21	0.01	21.35	12	0.09	infraclass	Gallus gallus	pass
Pied avocet	Recurvirostra avosetta	Aves	Liver	1	PI_1_L	PI	18873805	15196697	80.52	48.68	4216726	3223944	76.46	1.41	6519496	0.22	2605133	98.8	98.8	1.6	48.29	27.9	0.23	0.44	23.84	40.93	4.73	30.49	0.01	23.14	12	0.07	infraclass	Gallus gallus	pass
Pied avocet	Recurvirostra avosetta	Aves	Spleen	1	PI_1_S	PI	15957951	11313692	70.9	50.8	3772753	2952296	78.25	1.45	5843638	0.23	2388019	98.77	98.4	1.39	43.16	22.06	0.15	0.71	23.31	41.63	5.1	29.96	0.01	33.91	12	0.08	infraclass	Gallus gallus	pass
Pied avocet	Recurvirostra avosetta	Aves	Lung	2	PI_2_LU	PI	17639106	11845095	67.15	46.78	3949798	3.06763e+06	77.67	1.4	5840006	0.26	2421007	98.74	98.05	1.33	37.54	26.03	0.21	0.31	25.47	41.92	4.17	28.44	0.01	35.91	12	0.07	infraclass	Aquila chrysaetos canadensis	pass
Pied avocet	Recurvirostra avosetta	Aves	Heart	2	PI_2_H	PI	15809788	13932810	88.13	47.58	3879456	3.04173e+06	78.41	1.42	5865617	0.25	2421974	98.81	97.82	1.7	51.04	29.57	0.33	0.38	23.59	39.92	5.27	31.22	0.01	18.68	12	0.09	infraclass	Gallus gallus	pass
Pied avocet	Recurvirostra avosetta	Aves	Liver	2	PI_2_L	PI	13011111	11065725	85.05	47.07	3704527	2.95247e+06	79.7	1.36	5539875	0.26	2327159	98.76	100	1.5	47.38	31.4	0.23	0.32	24.18	40.17	5.19	30.45	0.01	20.68	12	0.09	infraclass	Gallus gallus	pass
Pied avocet	Recurvirostra avosetta	Aves	Spleen	2	PI_2_S	PI	26212384	13467057	51.38	52.96	3902420	2.95475e+06	75.72	1.53	5547676	0.27	2272826	98.72	100	1.81	32.84	15.53	0.22	0.32	27.48	42.9	3.82	25.79	0.01	51.09	12	0.08	infraclass	Gallus gallus	pass
Lily trotter	Jacanidae	Aves	Heart	1	LTR_1_H	LTR	9719260	5174342	53.24	47.5	1735525	1066687	61.46	1.35	3281414	0.17	907186	94.98	96.92	1.67	26.25	20.96	0.25	1.08	26.21	43.81	3.82	26.14	0.02	51.46	12	0.08	infraclass	Gallus gallus	pass
Lily trotter	Jacanidae	Aves	Liver	1	LTR_1_L	LTR	32333240	5162294	15.97	37.47	1313852	1066687	81.19	1.06	2801262	0.16	752104	95.2	99.06	1.66	8.69	9.57	0.08	1.37	27.18	47.96	2.08	22.78	0.01	80.29	12	0.04	infraclass	Gallus gallus	pass
Pelican	Pelecanus	Aves	Lung	1	PC_1_LU	PC	11993371	6440319	53.7	47.72	4159223	3.09073e+06	74.31	1.14	6754073	0.22	2750172	98.74	98.13	1.55	28.94	16.1	5.39	2.87	26.22	41.92	4.58	27.27	0.01	46.7	11	0.07	infraclass	Gallus gallus	pass
Pelican	Pelecanus	Aves	Spleen	1	PC_1_S	PC	18884266	7858419	41.61	48.89	4336384	3.32202e+06	76.61	1.06	7618369	0.18	2913526	98.83	98.77	1.45	25.55	12.34	0.29	0.34	27.49	42.72	4.22	25.55	0.01	61.48	11	0.08	infraclass	Gallus gallus	pass
Pelican	Pelecanus	Aves	Liver	1	PC_1_L	PC	18035154	16644989	92.29	43.94	4689933	3.64401e+06	77.7	1	8552199	0.13	3287944	98.82	98.84	1.5	48.91	33.64	0.42	0.46	21.33	38.34	7.05	33.28	0.01	16.57	11	0.12	infraclass	Gallus gallus	pass
Pelican	Pelecanus	Aves	Heart	1	PC_1_H	PC	21065256	20002155	94.95	43.74	4761157	3.67402e+06	77.17	1.04	8739544	0.13	3366148	98.84	98.51	1.47	50.7	37.33	0.47	0.39	20.11	38.84	6.47	34.57	0.01	11.1	11	0.08	infraclass	Aquila chrysaetos canadensis	pass
Pelican	Pelecanus	Aves	Heart	2	PC_2_H	PC	15374481	14612846	95.05	43.85	4596626	3.58783e+06	78.05	1	8349175	0.15	3243624	98.92	98.47	1.48	53.13	34.15	0.89	0.55	20.77	38.53	6.8	33.89	0.01	11.27	11	0.09	infraclass	Gallus gallus	pass
Pelican	Pelecanus	Aves	Liver	2	PC_2_L	PC	14863005	13773711	92.67	44.32	4424637	3.49059e+06	78.89	0.96	8022496	0.15	3139074	98.92	98.97	1.5	56.43	30.28	0.5	0.47	20.55	38.8	6.9	33.73	0.01	12.31	11	0.08	infraclass	Gallus gallus	pass
Pelican	Pelecanus	Aves	Lung	2	PC_2_LU	PC	22539247	16022499	71.09	45.79	4833255	3.68499e+06	76.24	1	8962412	0.13	3331304	98.86	98.96	1.42	40.88	26.02	0.36	0.69	23.27	40.69	5.29	30.74	0.01	32.05	11	0.07	infraclass	Gallus gallus	pass
Pelican	Pelecanus	Aves	Spleen	2	PC_2_S	PC	16222462	13702027	84.46	44.78	2146095	1801012	83.92	0.97	3571737	0.3	1493743	98.96	100	1.48	55.4	24.09	0.75	0.57	21.31	39.52	6.71	32.45	0.02	19.19	14	0.07	infraclass	Gallus gallus	pass
Dalmatian pelican	Pelecanus crispus	Aves	Lung	1	DP_1_L	DP	15008142	10405233	69.33	58.51	4401898	2503570	56.87	1.57	6539306	0.25	2362324	98.63	98.94	1.5	22.68	13.48	17.4	10.95	27.58	42.19	4.52	25.71	0.01	35.5	9	0.09	infraclass	Gallus gallus	pass
Dalmatian pelican	Pelecanus crispus	Aves	Heart	2	DP_2_H	DP	21239098	19049533	89.69	52.25	4141724	3114940	75.21	1.27	6082950	0.12	2714265	98.46	98.74	1.54	55.77	30.15	0.14	0.3	22.64	39.09	6.17	32.08	0.02	13.64	8	0.08	infraclass	Gallus gallus	pass
Dalmatian pelican	Pelecanus crispus	Aves	Liver	2	DP_2_L	DP	12740359	10909024	85.63	51.58	3932917	3059315	77.79	1.22	5722379	0.16	2563074	98.1	97.99	1.55	51.55	28.33	0.32	0.46	23.28	39.34	6.25	31.11	0.01	19.34	8	0.09	infraclass	Gallus gallus	pass
Scarlet ibis	Plegadis falcinellus	Aves	Liver	1	SI_1_L	SI	20744515	7264950	35.02	52.16	4141208	3.35156e+06	80.93	1.14	6965121	0.24	2609265	98.73	99.13	1.47	22.33	11.36	0.19	0.37	28.61	44.24	3.36	23.78	0.01	65.75	9	0.06	infraclass	Gallus gallus	pass
Scarlet ibis	Plegadis falcinellus	Aves	Heart	1	SI_1_H	SI	18245432	15159784	83.09	45.4	4518692	3677201	81.38	1.05	7932114	0.17	3097520	98.88	99.07	1.35	44.36	32.73	0.21	0.39	22.05	40.91	4.98	32.05	0.01	22.3	11	0.06	infraclass	Aquila chrysaetos canadensis	pass
Scarlet ibis	Plegadis falcinellus	Aves	Heart	2	SI_2_H	SI	19762924	16033167	81.13	46.61	4833019	3.79612e+06	78.55	0.92	8655364	0.15	3284811	99.05	99.1	1.51	47.77	35.51	1.03	0.68	22.36	41.54	3.67	32.42	0.01	15	9	0.01	infraclass	Gallus gallus	pass
Scarlet ibis	Plegadis falcinellus	Aves	Liver	2	SI_2_L	SI	21292332	18250872	85.72	48	4436435	3.61808e+06	81.55	0.94	7889160	0.17	3022529	99.07	99.17	1.65	55.95	31.81	0.27	0.61	22.26	40.99	4.11	32.63	0.01	11.36	11	0.01	family	Nipponia nippon	pass
Northern bald ibis	Geronticus eremita	Aves	Brain	1	NBI_1_B	NBI	13694393	13030301	95.15	38.73	2694282	1.96192e+06	72.82	1.15	4542344	0.29	1956107	98.84	98.4	1.63	52.85	38.17	0.43	0.31	20.15	40.22	5.58	34.05	0.01	8.24	14	0.07	infraclass	Aquila chrysaetos canadensis	pass
Northern bald ibis	Geronticus eremita	Aves	Spleen	1	NBI_1_S	NBI	15025679	13316215	88.62	44.04	2400446	1.7577e+06	73.22	0.89	4096994	0.32	1688548	99.13	100	1.32	54.28	29.7	0.63	0.46	21.74	40.1	5.81	32.34	0.01	14.94	14	0.08	infraclass	Aquila chrysaetos canadensis	pass
Northern bald ibis	Geronticus eremita	Aves	Liver	1	NBI_1_L	NBI	16612480	15912052	95.78	43.31	4240189	2.82975e+06	66.74	0.85	7690793	0.18	2968268	99.14	98.94	1.64	57.08	33.18	0.38	0.33	22.02	39.24	5.95	32.79	0.01	9.03	11	0.08	infraclass	Gallus gallus	pass
Northern bald ibis	Geronticus eremita	Aves	Lung	1	NBI_1_LU	NBI	15921553	14401753	90.45	37.68	2654392	1.92343e+06	72.46	0.88	4478772	0.29	1907770	99.13	97.54	1.81	47.93	37.31	0.36	0.44	21.31	40.37	5.48	32.84	0.01	13.97	14	0.08	infraclass	Gallus gallus	pass
Northern bald ibis	Geronticus eremita	Aves	Heart	1	NBI_1_H	NBI	21674797	20974559	96.77	42.66	4519482	2.94148e+06	65.08	0.94	8188190	0.16	3151695	99.15	97.77	1.62	54.45	35.16	0.46	0.4	21.98	39.25	5.92	32.84	0.01	9.52	11	0.09	family	Nipponia nippon	pass
Northern bald ibis	Geronticus eremita	Aves	Spleen	2	NBI_2_S	NBI	12025946	11254816	93.59	49.06	1173709	895938	76.33	1.05	1958395	0.4	807675	98.96	100	1.8	57.29	26.79	0.63	0.53	22.85	37.28	7.61	32.26	0.01	14.76	15	0.12	infraclass	Gallus gallus	pass
Northern bald ibis	Geronticus eremita	Aves	Heart	2	NBI_2_H	NBI	16247912	15457547	95.14	42.99	4490688	2.92537e+06	65.14	0.93	8127336	0.17	3154361	99.12	99.15	1.55	50.68	35.28	1.02	0.76	22.03	39.11	6.29	32.56	0.01	12.26	11	0.12	infraclass	Aquila chrysaetos canadensis	pass
Northern bald ibis	Geronticus eremita	Aves	Lung	2	NBI_2_LU	NBI	18941908	17777526	93.85	43.65	4508775	2.91513e+06	64.65	0.91	8184401	0.17	3108628	99.17	97.19	1.9	53.24	32.9	0.9	0.67	22.62	39.62	5.89	31.86	0.01	12.29	11	0.11	infraclass	Aquila chrysaetos canadensis	pass
Northern bald ibis	Geronticus eremita	Aves	Brain	2	NBI_2_B	NBI	17104599	16450022	96.17	43.22	4472089	2.93681e+06	65.67	1.15	8132473	0.15	3160245	98.95	99.8	1.79	53.85	36.79	0.39	0.32	21.63	39.5	5.6	33.26	0.01	8.65	11	0.08	infraclass	Gallus gallus	pass
Northern bald ibis	Geronticus eremita	Aves	Liver	2	NBI_2_L	NBI	17297077	16684175	96.46	42.75	2687218	1.96284e+06	73.04	0.87	4660087	0.3	1909252	99.13	99.82	1.99	56.55	32.04	0.44	0.39	21.32	39.41	6.28	32.98	0.01	10.58	14	0.1	infraclass	Gallus gallus	pass
Great cormorant	Phalacrocorax carbo	Aves	Heart	1	GCO_1_H	GCO	22914501	21539253	94	43.3	3507283	3075088	87.68	1	6441338	0.16	2409027	98.67	99.03	1.5	69.02	24.13	0.26	0.21	21.99	34.89	9.14	33.97	0.01	6.38	11	0.03	infraclass	Gallus gallus	pass
Great cormorant	Phalacrocorax carbo	Aves	Liver	1	GCO_1_L	GCO	28043216	21406617	76.33	44.13	3540510	3.05231e+06	86.21	0.92	6404813	0.17	2338957	98.77	99.15	1.53	49.62	28.87	0.22	0.37	23.35	41.47	4.26	30.92	0.01	20.92	11	0.01	infraclass	Gallus gallus	pass
Great cormorant	Phalacrocorax carbo	Aves	Heart	2	GCO_2_H	GCO	24263084	22522432	92.83	44.71	3857395	3243823	84.09	0.98	7175430	0.12	2620036	98.9	99.07	1.46	56.91	30.07	0.49	0.44	22.43	37.49	7.08	32.98	0.02	12.08	10	0.09	infraclass	Gallus gallus	pass
Great cormorant	Phalacrocorax carbo	Aves	Liver	2	GCO_2_L	GCO	21865582	17950480	82.09	45.11	3808288	3.21928e+06	84.53	0.86	7126991	0.13	2558526	98.95	99.16	1.58	54.17	23.45	0.23	0.48	23.73	37.29	7.59	31.36	0.03	21.66	10	0.09	infraclass	Gallus gallus	pass
Great egret	Ardea	Aves	Heart	2	GRE_2_H	GRE	29161155	13688656	46.94	51.89	4077410	1.71664e+06	42.1	1.45	6367417	0.25	2576793	98.36	100	1.63	31.92	17.67	0.14	0.24	26.24	43.35	3.19	27.2	0.01	50.03	9	0.02	infraclass	Gallus gallus	pass
Great egret	Ardea	Aves	Liver	2	GRE_2_L	GRE	11506733	2689574	23.37	46.63	509828	280181	54.96	1.69	607733	0.4	358494	83.79	99.14	1.67	7.84	12.06	5.93	14	25.23	47.23	3.24	24.29	0.01	60.17	12	0.09	infraclass	Gallus gallus	pass
Great egret	Ardea	Aves	Heart	1	GRE_1_H	GRE	42693029	22222016	52.05	50.32	4923723	1933226	39.26	1.3	9767399	0.16	3174130	98.8	99.52	1.92	31.37	20.54	0.1	0.45	24.29	43.35	3.5	28.85	0.01	47.53	9	0.03	infraclass	Gallus gallus	pass
Great egret	Ardea	Aves	Liver	1	GRE_1_L	GRE	26595461	7014012	26.37	46.74	2686295	1.30015e+06	48.4	1.1	3996878	0.31	1795675	97.67	98.73	1.74	9.34	9.09	10.08	8.41	26.1	45.69	3.13	25.07	0.01	63.08	11	0.05	infraclass	Gallus gallus	pass
Ural owl	Strix uralensis	Aves	Brain	1	UO_1_B	UO	17620078	16132343	91.56	41.91	3711465	2.3459e+06	63.21	2.96	6454251	0.21	2324549	97.19	98.41	1.54	22.14	19.84	33.92	13.23	27.17	40.9	4.65	27.27	0.01	10.87	12	0.1	infraclass	Gallus gallus	pass
Ural owl	Strix uralensis	Aves	Liver	1	UO_1_L	UO	17175136	13434040	78.22	36.48	2838732	2.29104e+06	80.71	1.15	4476267	0.22	1972367	98.85	100	1.57	38.99	33.12	0.36	0.52	24.56	40.54	4.6	30.28	0.01	27	13	0.08	infraclass	Gallus gallus	pass
Ural owl	Strix uralensis	Aves	Spleen	1	UO_1_S	UO	23040310	14396418	62.48	42.64	3712150	2.74873e+06	74.05	1.25	6109133	0.16	2440617	98.86	98.38	1.55	33.73	22.78	0.41	0.75	26.58	41.1	4.23	28.08	0.01	42.34	12	0.1	infraclass	Gallus gallus	pass
Ural owl	Strix uralensis	Aves	Lung	1	UO_1_LU	UO	19259117	6392097	33.19	41.75	3159963	2.37462e+06	75.15	1.2	4930766	0.24	2012229	98.84	99.76	1.51	17.63	11.29	0.23	0.52	30.02	43	3.55	23.42	0.01	70.32	12	0.1	family	Asio otus	pass
Ural owl	Strix uralensis	Aves	Heart	1	UO_1_H	UO	14546000	12058685	82.9	37.79	3428716	2.63484e+06	76.85	1.25	5539570	0.18	2335081	98.93	98.73	1.4	34.05	39.27	0.36	0.75	24.55	40.52	5	29.93	0.01	25.57	12	0.12	species	Strix uralensis	pass
Ural owl	Strix uralensis	Aves	Liver	2	UO_2_L	UO	19397176	12275883	63.29	40.79	2789983	2.16297e+06	77.53	1.28	4366403	0.26	1803026	98.81	99.21	1.67	34.54	21.18	0.5	0.52	27.37	40.82	4.7	27.1	0.01	43.27	13	0.12	infraclass	Gallus gallus	pass
Ural owl	Strix uralensis	Aves	Lung	2	UO_2_LU	UO	20846737	13998487	67.15	41.14	3747532	2.73939e+06	73.1	1.29	6117439	0.17	2404148	98.9	98.53	1.31	35	25.85	0.4	0.63	26.67	40.33	4.44	28.55	0.01	38.11	12	0.1	infraclass	Gallus gallus	pass
Ural owl	Strix uralensis	Aves	Spleen	2	UO_2_S	UO	20531083	15189222	73.98	40.92	3207557	2.47148e+06	77.05	1.39	5076602	0.21	2136357	98.78	100	1.36	40.53	27.53	0.49	0.63	25.27	40.56	4.61	29.55	0.01	30.82	13	0.09	infraclass	Gallus gallus	pass
Ural owl	Strix uralensis	Aves	Heart	2	UO_2_H	UO	11178652	10312038	92.25	34.18	2766286	2.26547e+06	81.9	1.2	4358108	0.23	1951625	98.85	98.94	1.62	38.5	44.65	0.36	0.52	23.14	40.22	5.17	31.46	0.01	15.96	13	0.1	species	Strix uralensis	pass
Ural owl	Strix uralensis	Aves	Brain	2	UO_2_B	UO	16448156	14363927	87.33	36.4	2995562	2.40712e+06	80.36	1.93	4762005	0.21	2084954	98.11	99.46	1.49	40.24	36.85	0.47	0.67	23.81	39.55	5.74	30.89	0.01	21.76	13	0.13	species	Strix uralensis	pass
Tawny owl	Strix aluco	Aves	Liver	1	TAO_1_L	TAO	13459658	11926860	88.61	41.39	3197797	2754934	86.15	0.86	6111557	0.15	2175851	99.05	99.22	1.59	51.06	35.98	0.22	0.3	22.9	39.97	4.31	32.79	0.02	12.45	10	0.05	infraclass	Gallus gallus	pass
Tawny owl	Strix aluco	Aves	Heart	1	TAO_1_H	TAO	18189227	16228641	89.22	40.63	3439246	2.87861e+06	83.7	0.96	6592089	0.12	2356315	99.06	98.99	1.61	46.29	39.78	0.51	0.46	22.61	40.14	4.49	32.74	0.02	12.95	10	0.06	species	Strix aluco	pass
Tawny owl	Strix aluco	Aves	Liver	2	TAO_2_L	TAO	37726739	15481759	41.04	42.76	3633832	2914258	80.2	0.86	7638123	0.12	2400016	99.09	99.16	1.61	25.83	15.94	0.2	0.27	27.49	44.83	2.04	25.63	0.01	57.77	9	0.01	infraclass	Aquila chrysaetos canadensis	pass
Tawny owl	Strix aluco	Aves	Heart	2	TAO_2_H	TAO	17919312	15013236	83.78	39.15	2966786	2.62581e+06	88.51	0.91	5651786	0.19	2038632	99.07	99.09	1.46	50.15	34.95	0.29	0.27	23.72	40.94	3.28	32.05	0.01	14.34	12	0.01	infraclass	Gallus gallus	pass
Eurasian eagle-owl	Bubo bubo	Aves	Heart	2	EEO_2_H	EEO	16362783	11868761	72.54	42.89	3736276	2675157	71.6	1.03	6583160	0.13	2466131	98.54	98.93	1.58	42.44	26.28	0.21	0.99	24.35	40.4	5.98	29.25	0.02	30.09	8	0.12	infraclass	Gallus gallus	pass
Eurasian eagle-owl	Bubo bubo	Aves	Liver	2	EEO_2_L	EEO	11041473	7604104	68.87	57.86	2196665	1.87801e+06	85.49	1.05	4149991	0.3	1392938	98.79	98.82	1.99	52.43	10.15	0.8	0.43	25.84	41.15	4.63	28.37	0	36.18	13	0.05	infraclass	Gallus gallus	pass
[truncated: 883 more rows]

## Sheet: Supplementary Data 2
Common name	NCBI scientific name	Taxonomic group	NCBI ID	NCBI order	NCBI class	NCBI group	Species abbreviation	Number of individuals	Number of samples	Consensus reference fragments	Tissue types
[truncated: 580 more rows]

## Sheet: Supplementary Data 3
Common name	NCBI scientific name	Taxonomic group	Individual	Species abbreviation	Number of samples	Sex	Age	Pathological diagnosis	Preservation	Tissue types	Dissection date	Institution	Sample source
[truncated: 1,055 more rows]

[truncated: 1 more sheets: Supplementary Data 4]
